# Supplementary material for: Genomic epidemiology and longitudinal sampling of ward wastewater environments and patients reveals complexity of the transmission dynamics of blaKPC-carbapenemase-producing Enterobacterales in a hospital setting
Source: JAC Antimicrob Resist. 2024 Sep 3;6(5):dlae140. doi: 10.1093/jacamr/dlae140 (PMC11369815; doi:10.1093/jacamr/dlae140)
Supplement: dlae140_Supplementary_Data [file dlae140_supplementary_data.zip]

Archive with 3 entries (3 files):
- trace_jacamr_supp_dataset1.csv
- trace_jacamr_supp_dataset2_mod.csv
- trace_prospective_supp_20240730.docx
