# Supplementary material for: Genomic epidemiology and longitudinal sampling of ward wastewater environments and patients reveals complexity of the transmission dynamics of blaKPC-carbapenemase-producing Enterobacterales in a hospital setting
Source: JAC Antimicrob Resist. 2024 Sep 3;6(5):dlae140. doi: 10.1093/jacamr/dlae140 (PMC11369815; doi:10.1093/jacamr/dlae140)
Supplement: dlae140_Supplementary_Data [file dlae140_supplementary_data.zip › trace_jacamr_supp_dataset2_mod.csv]

guid	biosample_accession	colldate_mmmyy	pat_env	sampleid	isolate_id	samplecategory	testsetperformeddescription	lab_isolategenusspecies.x	antibiotic	result	envsamplelocationcode	envlocationlookup	location_category	overallwardlocation	unit	mlst_species	kpc	kpccontigl	plasmidnum	plasmidfinder	isnum	isfinder	combined_variant	left_flanks	right_flanks	left_flank_counts	right_flank_counts	deletions	structural_variant	snps_homozygous	snps_heterozygous	heterozygous_snp_counts	snp_variant	seq_phylo	seq_cluster	phylo_cluster	amrprofile	tn4401type	plasmidprofile	isprofile
0050d954-80cc-4f72-81b7-5331368f54ca	SAMN25990049	Aug-16	env	1951725	1951725_15	NA	NA	NA	NA	NA	T10	W3 Day Rm CHWB Drain	CHWB	W3	cardiac	Eclo-ST-87	KPC-2	10058	3	IncFIB|IncHI2|IncHI2A	13	IS1X4|IS5075|IS6100|IS629|IS903B|ISEcl1|ISKox1|ISKpn21|ISKpn26|ISKpn6|ISKpn7|ISKpn8|ISSen4	Tn4401a-1	AGTTG	AGTTG	55	57	7020-7118	Tn4401a	none	none	none	1	eclo	20	eclo_20	333	Tn4401a-1_AGTTG_AGTTG	79	690
005fd211-fc07-4b87-b4ae-ea0e74153492	SAMN25990048	Apr-16	pat	2015589	2015589_13	Screen	CMFT in house PCR (TaqMan) CPE Screen	ESCHERICHIA COLI	Meropenem	I			Patient	W3	cardiac	Ecol-ST-401	KPC-2	10058	3	IncHI2|IncHI2A|p0111	15	IS186B|IS1F|IS1H|IS200C|IS5708|IS609|IS6100|ISEc1|ISEc33|ISEcl1|ISKpn6|ISKpn7|ISKpn8|ISSen3|ISSen4	Tn4401a-1	AGTTG	AGTTG	84	84	7020-7118	Tn4401a	none	none	none	1	ecol	9	ecol_9	254	Tn4401a-1_AGTTG_AGTTG	98	221
0062c7a5-2899-42fd-85db-255c810271a6	SAMN25990047	Nov-16	env	1953954	1953954_11	NA	NA	NA	NA	NA	T10	W3 Day Rm CHWB Drain	CHWB	W3	cardiac	Eclo-ST-87	KPC-2	8481	3	IncFIB|IncHI2|IncHI2A	13	IS1X4|IS5075|IS6100|IS629|IS903B|ISEcl1|ISKox1|ISKpn21|ISKpn26|ISKpn6|ISKpn7|ISKpn8|ISSen4	unknown-1	AGTTG	AGTTG	96	83	1498-1500|7020-7118	unknown	none	none	none	1	eclo	20	eclo_20	333	unknown-1_AGTTG_AGTTG	79	690
006edc28-7c7b-483c-8371-71f59f4d13c8	SAMN25990046	Sep-16	pat	2217335	2217335_11	Screen	CMFT Rapid PCR (Cepheid) CPE Screen	KLEBSIELLA PNEUMONIAE	Ertapenem	R			Patient	W45	geratology	Kpne-ST-1828	KPC-2	18065	3	IncFIB|IncFII|IncR	17	IS1A|IS1R|IS1X3|IS1X4|IS5075|IS6100|ISEc22|ISEc33|ISEc52|ISEcl1|ISKpn1|ISKpn21|ISKpn26|ISKpn31|ISKpn6|ISKpn7|ISKpn8	Tn4401a-1	ATTGA	ATTGA	109	93	7020-7118	Tn4401a	none	none	none	1	kpne	7	kpne_7	229	Tn4401a-1_ATTGA_ATTGA	76	340
01074830-46f0-4746-8a1d-94527ff19ad3	SAMN25990045	Sep-16	pat	2218023	2218023_24	Screen	CMFT Rapid PCR (Cepheid) CPE Screen	KLEBSIELLA PNEUMONIAE	Meropenem	R			Patient	AM2	acute med	Kpne-ST-252	KPC-2	17085	2	IncFIB|IncFII	9	IS1F|IS1X4|IS5075|IS6100|ISKpn14|ISKpn31|ISKpn6|ISKpn7|ISSen4	Tn4401a-1	ATTGA	ATTGA	106	65	7020-7118	Tn4401a	none	none	none	1	kpne	9	kpne_9	557	Tn4401a-1_ATTGA_ATTGA	61	509
018a5da5-7678-44c6-bb92-eec36d52fb56	SAMN25990044	Dec-16	env	1954345	1954345_13	NA	NA	NA	NA	NA	T61	W4 Bay C Shower Drain	Shower_bath_drain	W4	cardiac	Citrobacter farmeri GTC 1319	KPC-2	48783	2	Col|ColpVC	10	IS1B|IS26|IS30H|IS5075|IS903B|ISEc9|ISKpn21|ISKpn6|ISKpn7|ISSen4	Tn4401a-1	AGAGT	AGAGT	222	234	7020-7118	Tn4401a	none	none	none	1	cfar	NA	cfar_NA	599	Tn4401a-1_AGAGT_AGAGT	6	450
01f5126c-cd8e-4ccb-8018-a794144674eb	SAMN25990043	Sep-16	env	1952488	1952488_11	NA	NA	NA	NA	NA	F117	W46 Dirty Utility Sluice	Sluice_sluice_sink	W46	geratology	Raoultella ornithinolytica	KPC-2	12286	5	IncFIB|IncFII|IncHI1A|IncHI1B|IncL/M	16	IS1X2|IS30|IS5708|IS903B|ISCfr1|ISEc36|ISEc9|ISEcl1|ISKox1|ISKpn14|ISKpn21|ISKpn25|ISKpn31|ISKpn6|ISKpn7|ISKpn8	unknown-1	ATTGA	ATTGA	167	152	1488-1509|7020-7118	unknown	none	none	none	1	rorn	2	rorn_2	907	unknown-1_ATTGA_ATTGA	62	663
0212fce5-06ae-4ec4-8302-4a389e72bca1	SAMN25990042	Aug-16	pat	2215215	2215215_13	Screen	CMFT Rapid PCR (Cepheid) CPE Screen	ENTEROBACTER CLOACAE COMPLEX	Meropenem	R			Patient	AM2	acute med	Eclo-ST-141	KPC-2	10058	3	IncFIB|IncFII|IncL/M	9	IS1X4|IS5075|IS6100|IS903B|ISEc14|ISEhe3|ISKpn26|ISKpn6|ISKpn7	Tn4401a-unknown	AGTTG	AGTTG	160	147	7020-7118	Tn4401a	C4082T	none	none	unknown	eclo	5	eclo_5	286	Tn4401a-unknown_AGTTG_AGTTG	70	696
02ebcede-042c-40d6-bfbb-5b43d7af495a	SAMN25990041	Aug-16	pat	2214871	2214871_13	Screen	CMFT Rapid PCR (Cepheid) CPE Screen	ENTEROBACTER CLOACAE SSP CLOACAE	Meropenem	R			Patient	AM2	acute med	Eclo-ST-141	KPC-2	12695	3	IncFIB|IncFII|IncL/M	10	IS1B|IS1X4|IS5075|IS6100|IS903B|ISEc14|ISEhe3|ISKpn26|ISKpn6|ISKpn7	Tn4401a-unknown	AGTTG	AGTTG	56	46	7020-7118	Tn4401a	C4082T	none	none	unknown	eclo	5	eclo_5	283	Tn4401a-unknown_AGTTG_AGTTG	70	439
02f89d63-8864-402d-b2d5-791a722e5822	SAMN25990040	Jul-16	env	1951365	1951365_15	NA	NA	NA	NA	NA	F74	W45 Beds 12 15 Shower Drain	Shower_bath_drain	W45	geratology	Kpne-ST-11	KPC-2	20217	2	IncFIB|IncFII	10	IS26|IS903B|ISEc9|ISEcl1|ISKpn14|ISKpn18|ISKpn26|ISKpn28|ISKpn6|ISKpn7	Tn4401a-1	ATTGA	TGTTA	68	72	7020-7118	Tn4401a	none	none	none	1	kpne	11	kpne_11	6	Tn4401a-1_ATTGA_TGTTA	61	723
03157952-ba91-4b04-8553-2c44fa4e89d2	SAMN25990039	Aug-16	env	1952140	1952140_11	NA	NA	NA	NA	NA	A100	AM2 Bed 12 Shower Drain	Shower_bath_drain	AM2	acute med	Eclo-ST-141	KPC-2	10058	3	IncFIB|IncFII|IncL/M	8	IS1X4|IS5075|IS6100|IS903B|ISEc14|ISKpn26|ISKpn6|ISKpn7	Tn4401a-unknown	AGTTG	AGTTG	112	89	7020-7118	Tn4401a	C4082T	none	none	unknown	eclo	5	eclo_5	286	Tn4401a-unknown_AGTTG_AGTTG	70	697
032f8781-1b50-4671-94fa-7c43e816b5b8	SAMN25990038	Aug-16	env	1951675	1951675_31	NA	NA	NA	NA	NA	A13	AM1 Beds 3 6 Shower Drain	Shower_bath_drain	AM1	acute med	Cfre-ST-114	KPC-2	103817	2	IncFIB|IncN	10	IS1B|IS30|IS6100|IS903B|ISCfr1|ISEc36|ISKpn31|ISKpn6|ISKpn7|ISSen4	Tn4401a-1	ATTGA	ATTGA	60	46	7020-7118	Tn4401a	none	none	none	1	cfre	3	cfre_3	837	Tn4401a-1_ATTGA_ATTGA	84	459
0335601e-f463-4685-9ceb-dcdc1de61730	SAMN25990037	Dec-16	env	1954239	1954239_14	NA	NA	NA	NA	NA	A59	AM1 Drug Room HWB	HWB_drain	AM1	acute med	Kpne-ST-11	KPC-2	60525	2	IncFIB|IncFII	10	IS26|IS903B|ISEc9|ISEcl1|ISKpn14|ISKpn18|ISKpn26|ISKpn28|ISKpn6|ISKpn7	Tn4401a-1	ATTGA	TGTTA	136	186	7020-7118	Tn4401a	none	none	none	1	kpne	11	kpne_11	6	Tn4401a-1_ATTGA_TGTTA	61	723
035d66ce-937c-4a70-91a9-11aa864af96f	SAMN25990036	Dec-16	env	1954794	1954794_14	NA	NA	NA	NA	NA	T7	W3W4 Dom Rm CHWB Drain	CHWB	W3_W4	cardiac	Eclo-ST-32	KPC-2	53725	5	IncFIB|IncFII|IncHI2|IncHI2A|IncR	13	IS102|IS1247|IS1X4|IS4321R|ISEcl1|ISEhe3|ISKpn14|ISKpn26|ISKpn31|ISKpn6|ISKpn7|ISKpn8|ISSen4	Tn4401a-1	ATTGA	ATTGA	105	110	7020-7118	Tn4401a	none	none	none	1	eclo	13	eclo_13	433	Tn4401a-1_ATTGA_ATTGA	69	44
0374af74-2cb1-413f-aa10-2aa24af747fe	SAMN25990035	Nov-16	env	1953596	1953596_14	NA	NA	NA	NA	NA	F46	W45 Drug Room Utility Sink	Utility_sink	W45	geratology	Eclo-ST-32	KPC-2	44691	2	IncFIB|IncFII	11	IS1R|IS1X4|IS5|IS5075|IS903B|ISEc9|ISKpn14|ISKpn25|ISKpn31|ISKpn6|ISKpn7	Tn4401a-1	ATTGA	ATTGA	106	113	7020-7118	Tn4401a	none	none	none	1	eclo	10	eclo_10	724	Tn4401a-1_ATTGA_ATTGA	61	585
039b86b3-d832-40d0-8648-72224e725eea	SAMN25990034	Apr-16	env	1950417	1950417_14	NA	NA	NA	NA	NA	T8	W3W4 Doms Rm Mop Sink upper	Mop_sink	W3	cardiac	Kpne-ST-10	KPC-2	17596	3	IncFIA|IncFIB|IncFII	13	IS186B|IS1X2|IS903B|ISKpn1|ISKpn14|ISKpn25|ISKpn28|ISKpn31|ISKpn34|ISKpn6|ISKpn7|ISPpu12|ISSen3	Tn4401a-1	ATTGA	ATTGA	28	46	7020-7118	Tn4401a	none	none	none	1	kpne	13	kpne_13	29	Tn4401a-1_ATTGA_ATTGA	46	265
03fe5c01-723d-4b5c-936f-f8d1e26855d1	SAMN25990033	Aug-16	env	1952152	1952152_24	NA	NA	NA	NA	NA	A127	AM2 Beds 25 28 Shower Drain	Shower_bath_drain	AM2	acute med	Kpne-newST	KPC-2	17966	3	IncFIA|IncFIB|IncFII	11	IS186B|IS1A|IS26|IS5075|ISEc33|ISKpn21|ISKpn31|ISKpn6|ISKpn7|ISKpn8|ISSen4	Tn4401a-1	ATTGA	ATTGA	88	104	7020-7118	Tn4401a	none	none	none	1	kpne	22	kpne_22	8	Tn4401a-1_ATTGA_ATTGA	46	201
0402c53a-c5a2-45ed-9d7e-6115e0b66940	SAMN25990032	Jul-16	env	1951017	1951017_13	NA	NA	NA	NA	NA	T63	W4 Shower Rm 2 Toilet	Toilet	W4	cardiac	Pluralibacter gergoviae	KPC-2	10058	5	IncFIB|IncFII|IncHI2|IncHI2A|IncN	9	IS5075|IS6100|IS903|IS903B|ISKpn24|ISKpn26|ISKpn6|ISKpn7|ISKpn8	Tn4401a-1	AGTTG	AGTTG	73	85	7020-7118	Tn4401a	none	none	none	1	plur	NA	plur_NA	397	Tn4401a-1_AGTTG_AGTTG	66	741
041f22e3-714c-402b-9a96-a8adbfb93dd7	SAMN25990031	Jul-16	env	1951138	1951138_12	NA	NA	NA	NA	NA	A59	AM1 Drug Room HWB	HWB_drain	AM1	acute med	Kpne-ST-11	KPC-2	17295	3	IncFIB|IncFII|IncR	13	IS102|IS5075|IS6100|IS903B|ISEc9|ISEcl1|ISKpn14|ISKpn18|ISKpn26|ISKpn28|ISKpn31|ISKpn6|ISKpn7	Tn4401a-1	ATTGA	ATTGA	94	70	7020-7118	Tn4401a	none	none	none	1	kpne	11	kpne_11	463	Tn4401a-1_ATTGA_ATTGA	76	119
04453ee3-83c7-4c68-80ed-d878547b1827	SAMN25990030	Aug-16	env	1951994	1951994_11	NA	NA	NA	NA	NA	A17	AM1 Beds 7 10 Shower Drain	Shower_bath_drain	AM1	acute med	Eclo_newST_newAllele	KPC-2	10254	7	IncFIA|IncFIB|IncFII|IncHI2|IncHI2A|IncL/M|IncR	19	IS1247|IS1B|IS1X2|IS1X4|IS30|IS5075|ISCfr1|ISEc14|ISEc33|ISEc36|ISEc52|ISKpn14|ISKpn21|ISKpn26|ISKpn31|ISKpn6|ISKpn7|ISKpn8|ISVsa5	unknown-1	none	ATTGA	none	188	1-3629|7020-7118	unknown	none	none	none	1	eclo	16	eclo_16	999	unknown-1_none_ATTGA	49	129
045a2f74-3426-4976-bc05-59e0b234885e	SAMN25990029	Jul-16	env	1951066	1951066_14	NA	NA	NA	NA	NA	F47	W45 Treatment Room CHWB Drain	CHWB	W45	geratology	Eclo-ST-32	KPC-2	62795	2	IncFIB|IncFII	10	IS1R|IS1X4|IS6100|IS903B|ISEhe3|ISKpn14|ISKpn25|ISKpn31|ISKpn6|ISKpn7	Tn4401a-1	ATTGA	ATTGA	92	86	7020-7118	Tn4401a	none	none	none	1	eclo	10	eclo_10	342	Tn4401a-1_ATTGA_ATTGA	61	604
04becbda-5386-4656-a875-40fe7700e4dc	SAMN25990028	Jun-16	env	1950801	1950801_15	NA	NA	NA	NA	NA	T44	W4 Treatment Rm Utility Sink	Utility_sink	W4	cardiac	Eclo-ST-252	KPC-2	44592	5	IncFIB|IncFII|IncN|IncR|IncX3	7	IS1R|IS1X2|IS5075|IS6100|ISKpn6|ISKpn7|ISKpn8	Tn4401a-1	TTGTG	TTGTG	49	50	7020-7118	Tn4401a	none	none	none	1	eclo	9	eclo_9	693	Tn4401a-1_TTGTG_TTGTG	73	560
04ea1ab9-b1ca-45d5-a4a1-85b8911c6b44	SAMN25990027	Oct-16	pat	2044362	2044362_11	Screen	CMFT in house PCR (TaqMan) CPE Screen	ESCHERICHIA COLI	Ertapenem	R			Patient	W45	geratology	Ecol-ST-131	KPC-2	62795	6	Col|Col156|ColRNAI|IncFIA|IncFIB|IncFII	22	IS1203|IS1A|IS1B|IS1F|IS1R|IS2|IS200C|IS30|IS5|IS6100|ISEc1|ISEc12|ISEc20|ISEc23|ISEc24|ISEc38|ISEc53|ISKpn14|ISKpn25|ISKpn31|ISKpn6|ISKpn7	Tn4401a-unknown	ATTGA	ATTGA	101	114	7020-7118	Tn4401a	G1136A	none	none	unknown	ecol	19	ecol_19	252	Tn4401a-unknown_ATTGA_ATTGA	2	125
05bfc922-3798-4526-b52b-1f8320d072f7	SAMN25990026	Sep-16	env	1952438	1952438_11	NA	NA	NA	NA	NA	T43	W4 Treatment Rm CHWB Drain	CHWB	W4	cardiac	Eclo-ST-252	KPC-2	44591	5	IncFIB|IncFII|IncN|IncR|IncX3	7	IS1R|IS1X2|IS5075|IS6100|ISKpn6|ISKpn7|ISKpn8	Tn4401a-1	TTGTG	TTGTG	186	165	7020-7118	Tn4401a	none	none	none	1	eclo	9	eclo_9	693	Tn4401a-1_TTGTG_TTGTG	73	560
05e6200c-c9be-4f82-8b36-60039e4ceb62	SAMN25990025	Dec-16	env	1954292	1954292_14	NA	NA	NA	NA	NA	F62	W45 Beds 24 -27 Shower Drain	Shower_bath_drain	W45	geratology	Eclo-ST-88	KPC-2	23896	6	IncFIA|IncFIB|IncFII|IncHI2|IncHI2A|IncR	12	IS1R|IS1X2|IS1X4|IS30|IS5075|IS903B|ISCfr1|ISEc36|ISKpn31|ISKpn6|ISKpn7|ISKpn8	Tn4401a-unknown	ATTGA	ATTGA	111	89	7020-7118	Tn4401a	C4121T	none	none	unknown	eclo	2	eclo_2	933	Tn4401a-unknown_ATTGA_ATTGA	51	550
05eb077d-79ac-4ca1-8d80-c526971d119c	SAMN25990024	Aug-16	env	1952077	1952077_15	NA	NA	NA	NA	NA	F95	W46 Bed 4 Shower Drain	Shower_bath_drain	W46	geratology	Cfre-ST-114	KPC-2	76889	2	IncFIB|IncN	6	IS1A|IS1B|ISKpn31|ISKpn6|ISKpn7|ISSen4	Tn4401a-1	ATTGA	ATTGA	111	106	7020-7118	Tn4401a	none	none	none	1	cfre	3	cfre_3	172	Tn4401a-1_ATTGA_ATTGA	84	310
062db03a-82ff-4aa8-a24d-4a177447c67a	SAMN25990023	Aug-16	env	1951716	1951716_13	NA	NA	NA	NA	NA	A59	AM1 Drug Room HWB	HWB_drain	AM1	acute med	Kpne-ST-11	KPC-2	23971	3	IncFIB|IncFII|IncR	14	IS102|IS5075|IS6100|IS903B|ISEc9|ISEcl1|ISKpn1|ISKpn14|ISKpn18|ISKpn26|ISKpn28|ISKpn31|ISKpn6|ISKpn7	Tn4401a-1	ATTGA	ATTGA	66	80	7020-7118	Tn4401a	none	none	none	1	kpne	11	kpne_11	468	Tn4401a-1_ATTGA_ATTGA	76	118
06369e67-7265-40c7-903c-28cb488f8e07	SAMN25990022	Nov-16	env	1953676	1953676_11	NA	NA	NA	NA	NA	T4	W3W4 M Staff WC HWB Drain	HWB_drain	W3_W4	cardiac	Kpne-ST-1820	KPC-2	17961	2	IncFIB|IncFII	15	IS186B|IS1A|IS1B|IS26|IS4321L|IS903B|ISEc22|ISEc36|ISKpn21|ISKpn26|ISKpn31|ISKpn6|ISKpn7|ISKpn8|ISSen4	Tn4401a-1	ATTGA	ATTGA	129	146	7020-7118	Tn4401a	none	none	none	1	kpne	37	kpne_37	79	Tn4401a-1_ATTGA_ATTGA	61	180
06714246-be08-4f0f-a821-4ccddcca2f0a	SAMN25990021	Sep-16	pat	2035766	2035766_12	Screen	CMFT in house PCR (TaqMan) CPE Screen	KLEBSIELLA PNEUMONIAE	Meropenem	R			Patient	AM1	acute med	Kpne-ST-252	KPC-2	17024	2	IncFIB|IncFII	13	IS1A|IS1B|IS1F|IS1X4|IS5075|IS6100|ISEc22|ISKpn14|ISKpn24|ISKpn31|ISKpn6|ISKpn7|ISSen4	Tn4401a-1	ATTGA	ATTGA	53	51	7020-7118	Tn4401a	none	none	none	1	kpne	9	kpne_9	544	Tn4401a-1_ATTGA_ATTGA	61	277
067d14a1-ca9a-4f84-b02f-4670b21a855e	SAMN25990020	Dec-16	env	1954550	1954550_14	NA	NA	NA	NA	NA	A9	AM1 Bed 2 Shower Drain	Shower_bath_drain	AM1	acute med	Kpne-ST-268	KPC-2	17478	2	IncFIB|IncFII	13	IS1F|IS6100|IS903B|ISEc9|ISEcl1|ISKpn1|ISKpn2|ISKpn26|ISKpn28|ISKpn31|ISKpn34|ISKpn6|ISKpn7	Tn4401a-1	ATTGA	ATTGA	85	111	7020-7118	Tn4401a	none	none	none	1	kpne	1	kpne_1	635	Tn4401a-1_ATTGA_ATTGA	61	533
06cb2360-5cb0-4b1a-ad68-a5fe344b3c89	SAMN25990019	Sep-16	env	1952485	1952485_13	NA	NA	NA	NA	NA	F114	W46 Drug Room Utility Sink	Utility_sink	W46	geratology	Eclo-ST-32	KPC-2	10058	4	IncFII|IncHI2|IncHI2A|IncR	12	IS1F|IS1X4|IS5075|IS903B|ISEc33|ISEcl1|ISKpn26|ISKpn6|ISKpn7|ISKpn8|ISSen4|Tn5403	Tn4401a-1	AGTTG	AGTTG	107	139	7020-7118	Tn4401a	none	none	none	1	eclo	23	eclo_23	768	Tn4401a-1_AGTTG_AGTTG	90	512
06f3bb81-a3d8-4d56-854b-10c295ae2c85	SAMN25990018	Feb-16	env	1950263	1950263_14	NA	NA	NA	NA	NA	T27	W3 Bay C Shower Drain	Shower_bath_drain	W4	cardiac	Kpne-ST-1828	KPC-2	29748	3	IncFIB|IncFII|IncR	15	IS102|IS186B|IS1B|IS1R|IS1X4|IS903B|ISEc52|ISEcl1|ISKpn1|ISKpn21|ISKpn6|ISKpn7|ISKpn8|ISPpu12|Tn5403	Tn4401a-1	ATTGA	ATATA	134	102	7020-7118	Tn4401a	none	none	none	1	kpne	7	kpne_7	12	Tn4401a-1_ATTGA_ATATA	76	60
06f3f199-4308-49cb-b7ce-b58568e46c6d	SAMN25990017	Aug-16	pat	2214996	2214996_11	Screen	CMFT Rapid PCR (Cepheid) CPE Screen	KLEBSIELLA PNEUMONIAE	Ertapenem	R			Patient	AM1	acute med	Kpne-ST-252	KPC-2	17024	2	IncFIB|IncFII	14	IS1A|IS1B|IS1F|IS1X4|IS5075|IS6100|ISEc22|ISKpn14|ISKpn24|ISKpn26|ISKpn31|ISKpn6|ISKpn7|ISSen4	Tn4401a-1	ATTGA	ATTGA	32	29	7020-7118	Tn4401a	none	none	none	1	kpne	9	kpne_9	570	Tn4401a-1_ATTGA_ATTGA	61	276
06f59472-44a1-4b7a-8d0b-2fffc613c8a7	SAMN25990016	Sep-16	pat	2037822	2037822_24	Screen	CMFT in house PCR (TaqMan) CPE Screen	KLEBSIELLA PNEUMONIAE	Meropenem	R			Patient	W45	geratology	Kpne-ST-1828	KPC-2	18065	3	IncFIB|IncFII|IncR	13	IS1R|IS1X3|IS1X4|IS5075|IS6100|ISEc22|ISEc33|ISKpn1|ISKpn21|ISKpn31|ISKpn6|ISKpn7|ISKpn8	Tn4401a-1	ATTGA	ATTGA	131	127	7020-7118	Tn4401a	none	none	none	1	kpne	7	kpne_7	229	Tn4401a-1_ATTGA_ATTGA	76	563
06fd5188-0642-4743-b037-c72bd5abedea	SAMN25990015	Sep-16	env	1952661	1952661_14	NA	NA	NA	NA	NA	A61	AM1AM2 Dirty Util Sluice	Sluice_sluice_sink	AM1_AM2	acute med	Raoultella ornithinolytica	KPC-2	9909	5	IncFIA|IncFII|IncHI1A|IncHI1B|IncN3	14	IS5|IS5708|IS6100|ISEc22|ISEc33|ISEc36|ISEc52|ISEcl1|ISKox1|ISKpn21|ISKpn31|ISKpn6|ISKpn7|ISVsa5	Tn4401a-1	ATAAT|ATTGA	ATAAT|ATTGA	153|218	175|236	7020-7118	Tn4401a	none	none	none	1	rorn	1	rorn_1	518	Tn4401a-1_ATAAT|ATTGA_ATAAT|ATTGA	58	736
072ef34f-b830-4196-a13a-04ebc4857e94	SAMN25990014	Aug-16	env	1951595	1951595_13	NA	NA	NA	NA	NA	A95	AM2 Bed 11 Shower Drain	Shower_bath_drain	AM2	acute med	Eclo-ST-88	KPC-2	35484	6	IncFIA|IncFIB|IncFII|IncHI2|IncHI2A|IncR	12	IS1X2|IS1X4|IS30|IS5075|IS903B|ISCfr1|ISEc36|ISKpn14|ISKpn31|ISKpn6|ISKpn7|ISKpn8	Tn4401a-unknown	ATTGA	ATTGA	76	81	7020-7118	Tn4401a	C4121T	none	none	unknown	eclo	2	eclo_2	986	Tn4401a-unknown_ATTGA_ATTGA	51	636
073ab725-aa78-454a-82f9-d89bba6ad761	SAMN25990013	Dec-16	env	1954318	1954318_11	NA	NA	NA	NA	NA	T4	W3W4 M Staff WC HWB Drain	HWB_drain	W3_W4	cardiac	Kpne-newST	KPC-2	22683	3	IncFIB|IncFII|IncR	12	IS186B|IS1A|IS2|IS903B|ISEc52|ISKpn14|ISKpn21|ISKpn31|ISKpn34|ISKpn6|ISKpn7|ISSen4	Tn4401a-1	ATTGA	ATTGA	90	84	7020-7118	Tn4401a	none	none	none	1	kpne	8	kpne_8	71	Tn4401a-1_ATTGA_ATTGA	76	197
074a2d20-0242-4c73-b86f-77fdb782681a	SAMN25990012	Oct-16	env	1952891	1952891_11	NA	NA	NA	NA	NA	F142	W46 Beds 12 15 Shower Drain	Shower_bath_drain	W46	geratology	Kpne-ST-11	KPC-2	100345	2	IncFIB|IncFII	12	IS1B|IS1R|IS26|IS6100|ISEc9|ISKpn14|ISKpn18|ISKpn26|ISKpn6|ISKpn7|ISKpn8|Tn5403	Tn4401a-1	AATAT	AATAT	57	49	7020-7118	Tn4401a	none	none	none	1	kpne	11	kpne_11	7	Tn4401a-1_AATAT_AATAT	61	419
075399b4-d210-413b-a73f-df6fa861b9ca	SAMN25990011	Nov-16	pat	2048441	2048441_14	Screen	CMFT Rapid PCR (Cepheid) CPE Screen	KLEBSIELLA PNEUMONIAE	Ertapenem	R			Patient	AM2	acute med	Kpne-ST-268	KPC-2	18012	2	IncFIB|IncFII	13	IS1F|IS6100|IS903B|ISEc9|ISEcl1|ISKpn1|ISKpn2|ISKpn26|ISKpn28|ISKpn31|ISKpn34|ISKpn6|ISKpn7	Tn4401a-1	ATTGA	ATTGA	95	90	7020-7118	Tn4401a	none	none	none	1	kpne	1	kpne_1	626	Tn4401a-1_ATTGA_ATTGA	61	533
075b1499-bb5c-4718-a386-31494b671357	SAMN25990010	Dec-16	env	1954439	1954439_11	NA	NA	NA	NA	NA	F46	W45 Drug Room Utility Sink	Utility_sink	W45	geratology	Eclo-ST-32	KPC-2	47160	2	IncFIB|IncFII	11	IS1R|IS1X4|IS5|IS5075|IS903B|ISEc9|ISKpn14|ISKpn25|ISKpn31|ISKpn6|ISKpn7	Tn4401a-1	ATTGA	ATTGA	138	126	7020-7118	Tn4401a	none	none	none	1	eclo	10	eclo_10	771	Tn4401a-1_ATTGA_ATTGA	61	585
077386b3-f1f2-4d67-8b54-72dae6b8b645	SAMN25990009	Dec-16	env	1954399	1954399_14	NA	NA	NA	NA	NA	A61	AM1AM2 Dirty Util Sluice	Sluice_sluice_sink	AM1_AM2	acute med	Raoultella ornithinolytica	KPC-2	9909	4	IncFIA|IncFII|IncHI1A|IncHI1B	16	IS1A|IS1B|IS5|IS5708|IS6100|ISEc22|ISEc33|ISEc36|ISEcl1|ISKox1|ISKpn21|ISKpn31|ISKpn6|ISKpn7|ISKpn8|ISVsa5	Tn4401a-1	ATAAT|ATTGA	ATAAT|ATTGA	126|108	99|105	7020-7118	Tn4401a	none	none	none	1	rorn	1	rorn_1	512	Tn4401a-1_ATAAT|ATTGA_ATAAT|ATTGA	57	302
077b2579-c17c-405e-a074-2b5d61b4eebf	SAMN25990008	Aug-16	pat	2215439	2215439_11	Screen	CMFT Rapid PCR (Cepheid) CPE Screen	KLEBSIELLA PNEUMONIAE	Meropenem	R			Patient	AM1	acute med	Kpne-ST-252	KPC-2	17024	2	IncFIB|IncFII	13	IS1A|IS1B|IS1F|IS1X4|IS5075|IS6100|ISEc22|ISKpn14|ISKpn24|ISKpn31|ISKpn6|ISKpn7|ISSen4	Tn4401a-1	ATTGA	ATTGA	48	59	7020-7118	Tn4401a	none	none	none	1	kpne	9	kpne_9	544	Tn4401a-1_ATTGA_ATTGA	61	277
07a387b3-288b-4ccd-95a1-e138915fdeaf	SAMN25990007	Oct-16	env	1952877	1952877_14	NA	NA	NA	NA	NA	F121	W46 Dom Room Mop Sink upper	Mop_sink	W46	geratology	Kpne-ST-250	KPC-2	23582	3	IncFIB|IncFII|IncR	13	IS102|IS1F|ISEc22|ISEc36|ISKpn14|ISKpn24|ISKpn28|ISKpn31|ISKpn34|ISKpn6|ISKpn7|ISPpu12|ISSen4	Tn4401a-1	ATTGA	ATTGA	89	103	7020-7118	Tn4401a	none	none	none	1	kpne	23	kpne_23	84	Tn4401a-1_ATTGA_ATTGA	76	101
07bb41de-df9c-4f84-a724-f725d512da02	SAMN25990006	Oct-16	env	1953130	1953130_15	NA	NA	NA	NA	NA	F19	W45 Bed 2 Shower Drain	Shower_bath_drain	W45	geratology	Eclo-ST-45	KPC-2	19721	3	IncHI2|IncHI2A|IncN	9	IS1X4|IS5075|IS6100|IS903B|ISEc36|ISEhe3|ISKpn6|ISKpn7|ISKpn8	Tn4401a-1	AGTTG	AGTTG	83	92	7020-7118	Tn4401a	none	none	none	1	eclo	7	eclo_7	289	Tn4401a-1_AGTTG_AGTTG	95	701
07bbb174-6ef6-498d-bc6b-9dd0cb470150	SAMN25990005	Nov-16	env	1953677	1953677_11	NA	NA	NA	NA	NA	T10	W3 Day Rm CHWB Drain	CHWB	W3	cardiac	Eclo-ST-87	KPC-2	9907	3	IncFIB|IncHI2|IncHI2A	13	IS1X4|IS5075|IS6100|IS629|IS903B|ISEcl1|ISKox1|ISKpn21|ISKpn26|ISKpn6|ISKpn7|ISKpn8|ISSen4	Tn4401a-1	AGTTG|TATAT	AGTTG|TATAT	91|79	105|79	7020-7118	Tn4401a	none	none	none	1	eclo	20	eclo_20	312	Tn4401a-1_AGTTG|TATAT_AGTTG|TATAT	79	690
07bc02b0-771d-43a5-a416-90ef3c37a5a5	SAMN25990004	Oct-16	env	1953279	1953279_14	NA	NA	NA	NA	NA	F6	45 46 MF WC HWB Drain	HWB_drain	W45_W46	geratology	Kpne-ST-1562	KPC-2	20778	2	IncFIB|IncFII	14	IS186B|IS1R|IS26|IS5075|ISEcl1|ISEhe3|ISKpn14|ISKpn21|ISKpn25|ISKpn26|ISKpn31|ISKpn34|ISKpn6|ISKpn7	Tn4401a-1	ATTGA	ATTGA	139	144	7020-7118	Tn4401a	none	none	none	1	kpne	3	kpne_3	122	Tn4401a-1_ATTGA_ATTGA	61	256
07e2a9ca-1321-47f5-9638-544492c4289a	SAMN25990003	Aug-16	env	1951638	1951638_11	NA	NA	NA	NA	NA	F47	W45 Treatment Room CHWB Drain	CHWB	W45	geratology	Eclo-ST-32	KPC-2	56227	4	IncFIB|IncFII|IncHI2|IncHI2A	12	IS1R|IS1X4|IS5|IS5075|IS6100|IS903B|ISKpn14|ISKpn25|ISKpn31|ISKpn6|ISKpn7|ISKpn8	Tn4401a-1	ATTGA	ATTGA	57	60	7020-7118	Tn4401a	none	none	none	1	eclo	10	eclo_10	326	Tn4401a-1_ATTGA_ATTGA	65	582
07fd489a-14de-4035-8cdc-09c2b39c1881	SAMN25990002	Aug-16	pat	2215271	2215271_12	Screen	CMFT Rapid PCR (Cepheid) CPE Screen	KLEBSIELLA PNEUMONIAE	Meropenem	R			Patient	AM1	acute med	Kpne-ST-252	KPC-2	17024	2	IncFIB|IncFII	13	IS1A|IS1B|IS1F|IS1X4|IS5075|IS6100|ISEc22|ISKpn14|ISKpn24|ISKpn31|ISKpn6|ISKpn7|ISSen4	Tn4401a-1	ATTGA	ATTGA	63	68	7020-7118	Tn4401a	none	none	none	1	kpne	9	kpne_9	547	Tn4401a-1_ATTGA_ATTGA	61	277
07fe330e-0bae-4b92-b9b7-936dabbc36f0	SAMN25990001	Jul-16	env	1951283	1951283_13	NA	NA	NA	NA	NA	T43	W4 Treatment Rm CHWB Drain	CHWB	W4	cardiac	Eclo-ST-252	KPC-2	59317	5	IncFIB|IncFII|IncN|IncR|IncX3	7	IS1R|IS1X2|IS5075|IS6100|ISKpn6|ISKpn7|ISKpn8	Tn4401a-1	TTGTG	TTGTG	74	59	7020-7118	Tn4401a	none	none	none	1	eclo	9	eclo_9	693	Tn4401a-1_TTGTG_TTGTG	73	560
0839e419-506f-4aa2-8f60-71b2dc4f3d5c	SAMN25990000	Feb-16	env	1950053	1950053_11	NA	NA	NA	NA	NA	T8	W3W4 Doms Rm Mop Sink upper	Mop_sink	W3_W4	cardiac	Enterobacter sp. BIDMC92	KPC-2	26647	2	IncFIB|IncFII	15	IS1F|IS1R|IS1SD|IS1X2|IS1X4|IS30|IS6100|IS903B|ISKox1|ISKpn31|ISKpn6|ISKpn7|ISKpn8|ISSen4|Tn5403	Tn4401a-1	ATTGA	ATTGA	114	94	7020-7118	Tn4401a	none	none	none	1	eclo	21	eclo_21	296	Tn4401a-1_ATTGA_ATTGA	61	486
086c240f-9c17-4007-952b-ba2e73d268d9	SAMN25989999	Aug-16	env	1952006	1952006_11	NA	NA	NA	NA	NA	A38	AM1 Kitchen HWB Drain	HWB_drain	AM1	acute med	Eclo_newST	KPC-2	10254	7	IncFIA|IncFIB|IncFII|IncHI2|IncHI2A|IncL/M|IncR	18	IS1247|IS1B|IS1X2|IS1X4|IS30|ISCfr1|ISEc14|ISEc33|ISEc36|ISEc52|ISKpn14|ISKpn21|ISKpn26|ISKpn31|ISKpn6|ISKpn7|ISKpn8|ISVsa5	unknown-1	none	ATTGA	none	158	1-3629|7020-7118	unknown	none	none	none	1	eclo	16	eclo_16	1006	unknown-1_none_ATTGA	49	130
08714006-8e43-4a7f-a0cd-563144eab310	SAMN25989998	Dec-16	env	1954846	1954846_15	NA	NA	NA	NA	NA	F104	W46 Bed 7 CHWB Drain	CHWB	W46	geratology	Enterobacter asburiae	KPC-2	83119	3	IncFIB|IncFII|IncR	11	IS1F|IS1X2|IS1X4|IS30H|IS5075|ISEc19|ISKox1|ISKpn31|ISKpn6|ISKpn7|ISKpn8	Tn4401a-1	ATTGA	ATTGA	87	99	7020-7118	Tn4401a	none	none	none	1	easb	NA	easb_NA	1	Tn4401a-1_ATTGA_ATTGA	76	492
087c8f80-d9c3-4baf-b8b4-9b89f583a37d	SAMN25989997	Dec-16	env	1954303	1954303_12	NA	NA	NA	NA	NA	F74	W45 Beds 12 15 Shower Drain	Shower_bath_drain	W45	geratology	Kpne-ST-643	KPC-2	10058	4	IncFIB|IncFII|IncHI2|IncHI2A	13	IS1A|IS1F|IS6100|ISKox1|ISKpn1|ISKpn14|ISKpn21|ISKpn24|ISKpn34|ISKpn6|ISKpn7|ISKpn8|ISSen4	Tn4401a-1	AGTTG	AGTTG	232	209	7020-7118	Tn4401a	none	none	none	1	kpne	12	kpne_12	261	Tn4401a-1_AGTTG_AGTTG	65	334
089fd41c-4ac5-41fa-aa9f-55220f6902e6	SAMN25989996	Nov-16	env	1953753	1953753_22	NA	NA	NA	NA	NA	F106	W46 Bed 7 Toilet	Toilet	W46	geratology	Raoultella ornithinolytica	KPC-2	7327	2	IncFIB|IncFII	12	IS1A|IS4321L|IS5075|IS6100|ISEc22|ISEcl1|ISEhe3|ISKpn14|ISKpn21|ISKpn31|ISKpn7|ISSen4	unknown-1	ATTGA	ATTGA	82	146	915-1072|1498-1577|7020-7118	unknown	none	none	none	1	rorn	3	rorn_3	512	unknown-1_ATTGA_ATTGA	61	388
08d4e76e-1491-4a4e-9a95-3cf23f720047	SAMN25989995	Oct-16	pat	2219921	2219921_15	Screen	CMFT Rapid PCR (Cepheid) CPE Screen	KLEBSIELLA PNEUMONIAE	Ertapenem	R			Patient	AM1	acute med	Kpne-ST-643	KPC-2	10918	4	IncFIB|IncFII|IncHI2|IncHI2A	14	IS1A|IS1B|IS1F|IS6100|ISKox1|ISKpn1|ISKpn14|ISKpn21|ISKpn24|ISKpn28|ISKpn34|ISKpn6|ISKpn7|ISSen4	Tn4401a-1	AGTTG	AGTTG	91	93	7020-7118	Tn4401a	none	none	none	1	kpne	12	kpne_12	261	Tn4401a-1_AGTTG_AGTTG	65	287
0905e25b-358e-433a-ba11-03e1bef5e879	SAMN25989994	Nov-16	env	1953944	1953944_13	NA	NA	NA	NA	NA	A73	AM2 Bed 2 HWB Drain	HWB_drain	AM2	acute med	Kpne-ST-11	KPC-2	17452	2	IncFIB|IncFII	12	IS1B|IS26|IS6100|ISEc9|ISKpn1|ISKpn14|ISKpn18|ISKpn26|ISKpn6|ISKpn7|ISKpn8|Tn5403	Tn4401a-1	AATAT	AATAT	80	83	7020-7118	Tn4401a	none	none	none	1	kpne	11	kpne_11	7	Tn4401a-1_AATAT_AATAT	61	454
09df5778-d6a5-45bc-9fbb-574c83ea4711	SAMN25989993	Nov-16	pat	2048148	2048148_13	Screen	CMFT Rapid PCR (Cepheid) CPE Screen	KLEBSIELLA PNEUMONIAE	Meropenem	R			Patient	AM2	acute med	Kpne-ST-268	KPC-2	18012	2	IncFIB|IncFII	11	IS6100|ISEc9|ISEcl1|ISKpn1|ISKpn2|ISKpn26|ISKpn28|ISKpn31|ISKpn34|ISKpn6|ISKpn7	Tn4401a-1	ATTGA	ATTGA	95	128	7020-7118	Tn4401a	none	none	none	1	kpne	1	kpne_1	656	Tn4401a-1_ATTGA_ATTGA	61	756
0a063f35-c9cb-48dd-9384-12b9ab034438	SAMN25989992	Dec-16	env	1954345	1954345_11	NA	NA	NA	NA	NA	T61	W4 Bay C Shower Drain	Shower_bath_drain	W4	cardiac	Citrobacter farmeri GTC 1319	KPC-2	17370	3	Col|IncFII|IncX2	10	IS26|IS30|IS30H|IS5075|IS903B|ISEc33|ISKpn21|ISKpn6|ISKpn7|ISSen4	Tn4401a-unknown	TTCTT	TTCTT	119	103	7020-7118	Tn4401a	C2630A	none	none	unknown	cfar	NA	cfar_NA	445	Tn4401a-unknown_TTCTT_TTCTT	24	716
0a24a56d-e9aa-4f13-94fa-d46487bd0e7c	SAMN25989991	Nov-16	env	1954125	1954125_14	NA	NA	NA	NA	NA	A110	AM2 Bed 21 HWB Drain	HWB_drain	AM2	acute med	Kpne-ST-268	KPC-2	18012	2	IncFIB|IncFII	13	IS1F|IS6100|IS903B|ISEc9|ISEcl1|ISKpn1|ISKpn2|ISKpn26|ISKpn28|ISKpn31|ISKpn34|ISKpn6|ISKpn7	Tn4401a-1	ATTGA	ATTGA	100	94	7020-7118	Tn4401a	none	none	none	1	kpne	1	kpne_1	619	Tn4401a-1_ATTGA_ATTGA	61	533
0a591389-c8ff-4c72-8faf-b0458c6ad93e	SAMN25989990	Sep-16	pat	2036310	2036310_11	Screen	CMFT in house PCR (TaqMan) CPE Screen	KLEBSIELLA PNEUMONIAE	Ertapenem	R			Patient	W45	geratology	Kpne-ST-1828	KPC-2	18065	3	IncFIB|IncFII|IncR	16	IS1A|IS1R|IS1X3|IS1X4|IS5075|IS6100|IS903B|ISEc33|ISEcl1|ISKpn1|ISKpn21|ISKpn26|ISKpn31|ISKpn6|ISKpn7|ISKpn8	Tn4401a-1	ATTGA	ATTGA	92	81	7020-7118	Tn4401a	none	none	none	1	kpne	7	kpne_7	229	Tn4401a-1_ATTGA_ATTGA	76	339
0a7566bc-203c-4650-aa6b-85d259008c55	SAMN25989989	Nov-16	env	1953697	1953697_22	NA	NA	NA	NA	NA	T62	W4 Shower Rm 2 Shower Drain	Shower_bath_drain	W4	cardiac	Cfre-ST-107	KPC-2	38224	6	ColRNAI|IncFIB|IncFII|IncHI1A|IncHI1B|IncR	16	IS1B|IS1X2|IS26|IS5075|IS6100|IS903B|ISCfr1|ISEc36|ISEc8|ISKox1|ISKpn21|ISKpn6|ISKpn7|ISSen4|ISVsa3|ISVsa5	Tn4401a-1	ATTGA	AATCA	327	347	7020-7118	Tn4401a	none	none	none	1	cfre	1	cfre_1	867	Tn4401a-1_ATTGA_AATCA	38	434
0a78290f-13c8-45ae-b068-e7cbd2e66b98	SAMN25989988	Sep-16	pat	2217166	2217166_12	Screen	CMFT Rapid PCR (Cepheid) CPE Screen	KLEBSIELLA PNEUMONIAE	Ertapenem	R			Patient	W45	geratology	Kpne-newST	KPC-2	18667	3	IncFIB|IncN|IncR	12	IS1S|IS1X3|IS1X4|IS26|IS4321R|IS5075|ISKox1|ISKpn1|ISKpn31|ISKpn6|ISKpn7|ISSen4	Tn4401a-1	ATTGA	ATTGA	112	111	7020-7118	Tn4401a	none	none	none	1	kpne	4	kpne_4	107	Tn4401a-1_ATTGA_ATTGA	85	625
0abdccda-46b0-4b9a-a472-8174a4124213	SAMN25989987	Nov-16	env	1953676	1953676_12	NA	NA	NA	NA	NA	T4	W3W4 M Staff WC HWB Drain	HWB_drain	W3_W4	cardiac	Kpne-ST-1820	KPC-2	17961	2	IncFIB|IncFII	15	IS186B|IS1A|IS1B|IS26|IS4321L|IS903B|ISEc22|ISEc36|ISKpn21|ISKpn26|ISKpn31|ISKpn6|ISKpn7|ISKpn8|ISSen4	Tn4401a-1	ATTGA	ATTGA	105	85	7020-7118	Tn4401a	none	none	none	1	kpne	37	kpne_37	79	Tn4401a-1_ATTGA_ATTGA	61	180
0add59c2-4d00-4f06-acfd-9f01c1155674	SAMN25989986	Oct-16	pat	2219664	2219664_13	Screen	CMFT Rapid PCR (Cepheid) CPE Screen	KLEBSIELLA OXYTOCA	Meropenem	R			Patient	AM2	acute med	Koxy_newST_newAllele	KPC-2	93649	2	IncFIA|IncR	9	IS1X3|IS6100|IS903B|ISEc22|ISKpn31|ISKpn6|ISKpn7|Tn3|Tn5403	Tn4401a-1	ATTGA	ATTGA	83	99	7020-7118	Tn4401a	none	none	none	1	koxy	NA	koxy_NA	219	Tn4401a-1_ATTGA_ATTGA	60	678
0b56e3e1-f155-45bb-bccf-367c75a73a82	SAMN25989985	Aug-16	pat	2031582	2031582_14	Screen	CMFT in house PCR (TaqMan) CPE Screen	KLEBSIELLA PNEUMONIAE	Meropenem	R			Patient	AM1	acute med	Kpne-ST-252	KPC-2	39096	3	IncFIB|IncFII|IncR	13	IS102|IS1A|IS1B|IS1F|IS5075|IS6100|ISKpn14|ISKpn26|ISKpn34|ISKpn6|ISKpn7|ISSen4|Tn5403	Tn4401a-1	ATTGA	TGTAG	67	47	7020-7118	Tn4401a	none	none	none	1	kpne	21	kpne_21	583	Tn4401a-1_ATTGA_TGTAG	76	77
0b665ee1-5c02-4039-9574-54f8f0077f4b	SAMN25989984	Dec-16	env	1954664	1954664_13	NA	NA	NA	NA	NA	F62	W45 Beds 24 -27 Shower Drain	Shower_bath_drain	W45	geratology	Eclo-ST-88	KPC-2	23896	6	IncFIA|IncFIB|IncFII|IncHI2|IncHI2A|IncR	11	IS1B|IS1X2|IS1X4|IS30|IS5075|ISCfr1|ISEc36|ISKpn31|ISKpn6|ISKpn7|ISKpn8	Tn4401a-unknown	ATTGA	ATTGA	170	137	7020-7118	Tn4401a	C4121T	none	none	unknown	eclo	2	eclo_2	916	Tn4401a-unknown_ATTGA_ATTGA	51	429
0b681b0c-f738-4fc8-abf2-129162dd2d30	SAMN25989983	Nov-16	env	1953532	1953532_14	NA	NA	NA	NA	NA	T33	W3 Dirty Util Sluice	Sluice_sluice_sink	W3	cardiac	Eclo-ST-87	KPC-2	10058	3	IncFIB|IncHI2|IncHI2A	12	IS1X4|IS6100|IS629|IS903B|ISEcl1|ISKox1|ISKpn21|ISKpn26|ISKpn6|ISKpn7|ISKpn8|ISSen4	Tn4401a-1	AGTTG	AGTTG	77	68	7020-7118	Tn4401a	none	none	none	1	eclo	20	eclo_20	312	Tn4401a-1_AGTTG_AGTTG	79	706
0b7bdbde-83a0-4a76-b2d1-aaa94dd9da3a	SAMN25989982	Jul-16	env	1951339	1951339_14	NA	NA	NA	NA	NA	F45	W45 Drug Room CHWB Drain	CHWB	W45	geratology	Eclo-ST-32	KPC-2	41442	2	IncFIB|IncFII	9	IS1R|IS1X4|IS6100|IS903B|ISKpn14|ISKpn25|ISKpn31|ISKpn6|ISKpn7	Tn4401a-1	ATTGA	ATTGA	49	41	7020-7118	Tn4401a	none	none	none	1	eclo	10	eclo_10	716	Tn4401a-1_ATTGA_ATTGA	61	608
0b89a5a3-1313-4b10-be90-d94d3c6e6139	SAMN25989981	Jun-16	env	1950801	1950801_12	NA	NA	NA	NA	NA	T44	W4 Treatment Rm Utility Sink	Utility_sink	W4	cardiac	Eclo-ST-252	KPC-2	44592	5	IncFIB|IncFII|IncN|IncR|IncX3	7	IS1X2|IS1X4|IS5075|IS6100|ISKpn6|ISKpn7|ISKpn8	Tn4401a-1	TTGTG	TTGTG	68	69	7020-7118	Tn4401a	none	none	none	1	eclo	9	eclo_9	693	Tn4401a-1_TTGTG_TTGTG	73	645
0b9076cf-0d36-4c02-8ae7-ae2b2ccc4d75	SAMN25989980	Sep-16	env	1952288	1952288_11	NA	NA	NA	NA	NA	F47	W45 Treatment Room CHWB Drain	CHWB	W45	geratology	Eclo-ST-32	KPC-2	14504	4	IncFIB|IncFII|IncHI2|IncHI2A	10	IS1R|IS1X4|IS5|IS6100|ISKpn14|ISKpn25|ISKpn31|ISKpn6|ISKpn7|ISKpn8	unknown-1	ATTGA	ATTGA	79	106	788-1525|7020-7118	unknown	none	none	none	1	eclo	10	eclo_10	330	unknown-1_ATTGA_ATTGA	65	591
0bc1e98e-3b67-45e5-bedc-b9adf3b78200	SAMN25989979	Sep-16	pat	2217166	2217166_11	Screen	CMFT Rapid PCR (Cepheid) CPE Screen	KLEBSIELLA PNEUMONIAE	Ertapenem	R			Patient	W45	geratology	Kpne-newST	KPC-2	19217	2	IncFIB|IncR	12	IS1S|IS1X3|IS1X4|IS26|IS4321R|IS5075|ISKox1|ISKpn1|ISKpn31|ISKpn6|ISKpn7|ISSen4	Tn4401a-1	ATTGA	ATTGA	70	66	7020-7118	Tn4401a	none	none	none	1	kpne	4	kpne_4	19	Tn4401a-1_ATTGA_ATTGA	87	625
0bc35a18-4120-49ca-903f-e5101716dbb3	SAMN25989978	Nov-16	env	1953847	1953847_13	NA	NA	NA	NA	NA	F47	W45 Treatment Room CHWB Drain	CHWB	W45	geratology	Eclo-ST-32	KPC-2	65459	4	IncFIB|IncFII|IncHI2|IncHI2A	12	IS1R|IS1X4|IS6100|IS903B|ISEhe3|ISKpn14|ISKpn25|ISKpn26|ISKpn31|ISKpn6|ISKpn7|ISKpn8	Tn4401a-1	ATTGA	ATTGA	113	107	7020-7118	Tn4401a	none	none	none	1	eclo	10	eclo_10	328	Tn4401a-1_ATTGA_ATTGA	65	603
0bf978dd-64b5-41b3-b27e-18936b3d1784	SAMN25989977	Dec-16	env	1954664	1954664_15	NA	NA	NA	NA	NA	F62	W45 Beds 24 -27 Shower Drain	Shower_bath_drain	W45	geratology	Eclo-ST-88	KPC-2	23897	6	IncFIA|IncFIB|IncFII|IncHI2|IncHI2A|IncR	9	IS1X4|IS30|IS6100|ISCfr1|ISEc36|ISKpn31|ISKpn6|ISKpn7|ISKpn8	Tn4401a-unknown	ATTGA	ATTGA	137	104	7020-7118	Tn4401a	C4121T	none	none	unknown	eclo	2	eclo_2	873	Tn4401a-unknown_ATTGA_ATTGA	51	686
0c76f9d0-955a-4846-8df0-9503de2915fb	SAMN25989976	Oct-16	env	1951911	1951911_15	NA	NA	NA	NA	NA	A90	AM2 Beds 17 20 Shower Drain	Shower_bath_drain	AM2	acute med	Eclo-ST-24	KPC-2	101473	3	ColRNAI|IncFIB|IncFII	13	IS1B|IS1X4|IS26|IS4321R|ISEc14|ISEc52|ISEc9|ISKpn14|ISKpn25|ISKpn26|ISKpn31|ISKpn6|ISKpn7	Tn4401a-1	ATTGA	ATTGA	95	110	7020-7118	Tn4401a	none	none	none	1	eclo	11	eclo_11	363	Tn4401a-1_ATTGA_ATTGA	37	437
0c8ef044-8e98-4e2f-bc53-46174aef923f	SAMN25989975	Dec-16	env	1954144	1954144_13	NA	NA	NA	NA	NA	T43	W4 Treatment Rm CHWB Drain	CHWB	W4	cardiac	Kpne-ST-11	KPC-2	9909	3	IncFIA|IncFIB|IncFII	14	IS1R|IS1X4|IS2|IS5075|IS6100|ISEc22|ISEc9|ISKpn1|ISKpn14|ISKpn18|ISKpn26|ISKpn31|ISKpn6|ISKpn7	Tn4401a-1	AATAT|TTCCT	AATAT|ATTGA	64|65	51|104	7020-7118	Tn4401a	none	none	none	1	kpne	11	kpne_11	455	Tn4401a-1_AATAT|TTCCT_AATAT|ATTGA	46	569
0c8fd741-883c-4679-95ff-37cdcd2df6f8	SAMN25989974	Apr-16	env	1950417	1950417_15	NA	NA	NA	NA	NA	T8	W3W4 Doms Rm Mop Sink upper	Mop_sink	W3	cardiac	Kpne-ST-10	KPC-2	17596	3	IncFIA|IncFIB|IncFII	15	IS186B|IS1B|IS1X2|IS4321L|IS903B|ISKpn1|ISKpn14|ISKpn25|ISKpn28|ISKpn31|ISKpn34|ISKpn6|ISKpn7|ISPpu12|ISSen3	Tn4401a-1	ATTGA	ATTGA	29	30	7020-7118	Tn4401a	none	none	none	1	kpne	13	kpne_13	26	Tn4401a-1_ATTGA_ATTGA	46	214
0c9162c7-11b5-4a4e-b130-1d1e72cbf37e	SAMN25989973	May-16	pat	2020416	2020416_12	Screen	CMFT in house PCR (TaqMan) CPE Screen	ESCHERICHIA COLI	Meropenem	R			Patient	W3	cardiac	Ecol-ST-401	KPC-2	10058	4	IncHI2|IncHI2A|IncR|p0111	16	IS186B|IS1F|IS1H|IS200C|IS5708|IS609|IS6100|IS903B|ISEc1|ISEc33|ISEcl1|ISKpn6|ISKpn7|ISKpn8|ISSen3|ISSen4	Tn4401a-1	AGTTG	AGTTG	111	55	7020-7118	Tn4401a	none	none	none	1	ecol	9	ecol_9	254	Tn4401a-1_AGTTG_AGTTG	97	220
0c942956-6458-4d98-bc7e-cd36e3034e35	SAMN25989972	Sep-16	env	1952701	1952701_13	NA	NA	NA	NA	NA	F47	W45 Treatment Room CHWB Drain	CHWB	W45	geratology	Eclo-ST-32	KPC-2	56585	4	IncFIB|IncFII|IncHI2|IncHI2A	12	IS1R|IS1X4|IS5|IS5075|IS6100|IS903B|ISKpn14|ISKpn25|ISKpn31|ISKpn6|ISKpn7|ISKpn8	Tn4401a-1	ATTGA	ATTGA	68	63	7020-7118	Tn4401a	none	none	none	1	eclo	10	eclo_10	355	Tn4401a-1_ATTGA_ATTGA	65	582
0cc08dd3-7e76-485d-a7d3-32fec786ed7b	SAMN25989971	Apr-16	env	1950528	1950528_12	NA	NA	NA	NA	NA	T44	W4 Treatment Rm Utility Sink	Utility_sink	W4	cardiac	Eclo-ST-252	KPC-2	59317	5	IncFIB|IncFII|IncN|IncR|IncX3	7	IS1R|IS1X2|IS5075|IS6100|ISKpn6|ISKpn7|ISKpn8	Tn4401a-1	TTGTG	TTGTG	66	81	7020-7118	Tn4401a	none	none	none	1	eclo	9	eclo_9	693	Tn4401a-1_TTGTG_TTGTG	73	560
0cff1e10-0efa-42f1-afa1-66fa05999951	SAMN25989970	Oct-16	env	1953190	1953190_11	NA	NA	NA	NA	NA	A81	AM2 Beds 7 10 HWB Drain	HWB_drain	AM2	acute med	Eclo-ST-32	KPC-2	56664	4	IncFII|IncHI2|IncHI2A|IncR	12	IS102|IS1247|IS1X4|IS5075|IS903B|ISKpn14|ISKpn26|ISKpn31|ISKpn6|ISKpn7|ISKpn8|ISSen4	Tn4401a-1	ATTGA	ATTGA	79	97	7020-7118	Tn4401a	none	none	none	1	eclo	13	eclo_13	419	Tn4401a-1_ATTGA_ATTGA	90	45
0d0d3680-b789-4e43-a376-e90b5970959e	SAMN25989969	Nov-16	env	1953933	1953933_15	NA	NA	NA	NA	NA	A59	AM1 Drug Room HWB	HWB_drain	AM1	acute med	Kpne-ST-11	KPC-2	22081	3	IncFIB|IncFII|IncR	10	IS26|IS903B|ISEc9|ISEcl1|ISKpn14|ISKpn18|ISKpn26|ISKpn28|ISKpn6|ISKpn7	Tn4401a-1	ATTGA	TGTTA	231	269	7020-7118	Tn4401a	none	none	none	1	kpne	11	kpne_11	6	Tn4401a-1_ATTGA_TGTTA	76	723
0decb11c-a790-41b9-864f-4da3017332fd	SAMN25989968	Aug-16	env	1951526	1951526_14	NA	NA	NA	NA	NA	A94	AM2 Bed 11 HWB Drain	HWB_drain	AM2	acute med	Eclo-ST-88	KPC-2	35484	6	IncFIA|IncFIB|IncFII|IncHI2|IncHI2A|IncR	12	IS1X2|IS1X4|IS30|IS5075|IS903B|ISCfr1|ISEc36|ISKpn14|ISKpn31|ISKpn6|ISKpn7|ISKpn8	Tn4401a-unknown	ATTGA	ATTGA	47	51	7020-7118	Tn4401a	C4121T	none	none	unknown	eclo	2	eclo_2	992	Tn4401a-unknown_ATTGA_ATTGA	51	636
0e0c65b7-1fe1-4bd4-9aa2-44d36fe5644e	SAMN25989967	Oct-16	env	1953319	1953319_11	NA	NA	NA	NA	NA	F62	W45 Beds 24 -27 Shower Drain	Shower_bath_drain	W45	geratology	Cfre-ST-91	KPC-2	20331	4	IncFIB|IncHI2|IncHI2A|IncN	12	IS1247|IS1B|IS1X2|IS30|IS6100|IS903B|ISCfr1|ISEc36|ISKpn21|ISKpn6|ISKpn7|ISKpn8	Tn4401a-1	TATCA	TATCA	270	275	7020-7118	Tn4401a	none	none	none	1	cfre	5	cfre_5	1011	Tn4401a-1_TATCA_TATCA	80	133
0e212528-07ca-44be-9fe6-2caf6fcffca3	SAMN25989966	Dec-16	env	1954776	1954776_13	NA	NA	NA	NA	NA	A129	AM2 Treatment Room CHWB	CHWB	AM2	acute med	Eclo-ST-24	KPC-2	63152	4	ColRNAI|IncA/C2|IncFIB|IncFII	14	IS1326|IS1353|IS1A|IS1X4|ISCfr1|ISEc14|ISEc52|ISEc9|ISKpn14|ISKpn25|ISKpn26|ISKpn31|ISKpn6|ISKpn7	Tn4401a-1	ATTGA	ATTGA	100	85	7020-7118	Tn4401a	none	none	none	1	eclo	11	eclo_11	967	Tn4401a-1_ATTGA_ATTGA	36	139
0e26ec7a-d159-40c2-a9c9-f5c07074b2e4	SAMN25989965	Nov-16	pat	2047338	2047338_15	Screen	CMFT Rapid PCR (Cepheid) CPE Screen	ENTEROBACTER CLOACAE COMPLEX	Meropenem	R			Patient	AM1	acute med	Eclo-ST-175	KPC-2	10058	2	IncHI2|IncHI2A	9	IS1B|IS1X4|IS6100|IS903B|ISEc14|ISKpn6|ISKpn7|ISKpn8|ISSen4	Tn4401a-1	AGTTG	AGTTG	83	82	7020-7118	Tn4401a	none	none	none	1	eclo	15	eclo_15	336	Tn4401a-1_AGTTG_AGTTG	93	444
0e91b16a-c5d7-403f-840f-aa3ee4df7b8b	SAMN25989964	Sep-16	pat	2039656	2039656_13	Screen	CMFT Rapid PCR (Cepheid) CPE Screen	KLEBSIELLA PNEUMONIAE	Meropenem	R			Patient	W46	geratology	Kpne-ST-641	KPC-2	18012	2	IncFIB|IncFII	10	IS1A|IS5075|IS6100|IS903B|ISEc33|ISKpn14|ISKpn21|ISKpn31|ISKpn6|ISKpn7	Tn4401a-1	ATTGA	ATTGA	183	161	7020-7118	Tn4401a	none	none	none	1	kpne	53	kpne_53	810	Tn4401a-1_ATTGA_ATTGA	61	398
0eb332f4-8d3f-4a74-9972-0bd084d50900	SAMN25989963	Aug-16	env	1952152	1952152_14	NA	NA	NA	NA	NA	A127	AM2 Beds 25 28 Shower Drain	Shower_bath_drain	AM2	acute med	Kpne-ST-2938	KPC-2	29801	4	Col|IncFIA|IncFIB|IncFII	17	IS186B|IS1A|IS1B|IS1F|IS1N|IS1R|IS26|ISApu1|ISAs25|ISEc33|ISEc35|ISEc8|ISKpn21|ISKpn6|ISKpn7|ISKpn8|ISPpu12	Tn4401a-unknown	ATTGA	ATATA	133	126	7020-7118	Tn4401a	none	C2046S|C2081Y|A2088M|T2090Y|C2096Y|G2100S|C2102Y|A2105R|T2123Y|C2135Y|G2153R|T2155Y|C2164S|C2312S|G2321R|C2330Y|A2338R|T2339Y|G2348R|T2351Y|T2364Y|T2366Y|G2369S|G2375R|T2382Y|T2453K|G2459R|C2462Y|A2469R|T2477Y|C2483S|T2489Y|G2501K|G2510R|C2528Y|G2531R|A2532R|C2537Y|C2546Y|T2554Y|C2555M|C2556S|C2558S|A2567R|G2583R|C2586Y|G2588S|C2589Y|C2596S|A2597R|A2607R|A2609R|T2618Y|A2621R|A2626R|G2628R|A2666R|…	C170,G119|C179,T142|A178,C118|T177,C119|C172,T111|G173,C114|C175,T114|A169,G116|T150,C132|C139,T129|G131,A117|T123,C119|C128,G121|C134,G49|G134,A51|C133,T53|A128,G49|T126,C49|G125,A47|T123,C48|T118,C34|T123,C34|G122,C34|G125,A34|T122,C33|T124,G43|G122,A43|C123,T41|A121,G53|T121,C53|C127,G59|T117,C61|G120,T63|G118,A63|C120,T58|G123,A56|A125,G59|C119,T60|C115,T56|T109,C52|C114,A52|C117,G54|C113,G55…	unknown	kpne	10	kpne_10	97	Tn4401a-unknown_ATTGA_ATATA	9	167
0ee99f19-450c-4d58-b1b7-e15344e0eace	SAMN25989962	Sep-16	env	1952424	1952424_12	NA	NA	NA	NA	NA	T37	W3 Shower Rm 1 Shower Drain	Shower_bath_drain	W3	cardiac	Kpne-ST-11	KPC-2	22193	2	IncFIB|IncFII	11	IS1B|IS26|IS6100|ISEc9|ISKpn14|ISKpn18|ISKpn26|ISKpn6|ISKpn7|ISKpn8|Tn5403	Tn4401a-1	AATAT	AATAT	57	47	7020-7118	Tn4401a	none	none	none	1	kpne	11	kpne_11	7	Tn4401a-1_AATAT_AATAT	61	455
0f615a4f-b229-4ad4-8a54-5223e62da48c	SAMN25989961	Nov-16	pat	2048441	2048441_15	Screen	CMFT Rapid PCR (Cepheid) CPE Screen	KLEBSIELLA PNEUMONIAE	Ertapenem	R			Patient	AM2	acute med	Kpne-ST-268	KPC-2	18012	2	IncFIB|IncFII	13	IS1F|IS6100|IS903B|ISEc9|ISEcl1|ISKpn1|ISKpn2|ISKpn26|ISKpn28|ISKpn31|ISKpn34|ISKpn6|ISKpn7	Tn4401a-1	ATTGA	ATTGA	105	103	7020-7118	Tn4401a	none	none	none	1	kpne	1	kpne_1	625	Tn4401a-1_ATTGA_ATTGA	61	533
0f7b07b9-ba16-402e-b115-53a161786b18	SAMN25989960	Sep-16	env	1952382	1952382_12	NA	NA	NA	NA	NA	A128	AM2 Drug Room HWB	HWB_drain	AM2	acute med	Eclo-ST-24	KPC-2	62795	4	ColRNAI|IncA/C2|IncFIB|IncFII	14	IS1326|IS1353|IS1B|IS1X4|ISCfr1|ISEc14|ISEc52|ISEc9|ISKpn14|ISKpn25|ISKpn26|ISKpn31|ISKpn6|ISKpn7	Tn4401a-1	ATTGA	ATTGA	85	85	7020-7118	Tn4401a	none	none	none	1	eclo	11	eclo_11	972	Tn4401a-1_ATTGA_ATTGA	36	141
0fc17e1d-c9b8-4a13-9b8b-7f97dc6eb0fe	SAMN25989959	Oct-16	env	1953380	1953380_12	NA	NA	NA	NA	NA	F70	W45 Beds 16 19 Shower Drain	Shower_bath_drain	W45	geratology	Cfre-ST-116	KPC-2	19322	3	IncFIA|IncFIB|IncFII	16	IS1B|IS1X2|IS26|IS30|IS6100|IS903B|ISCfr1|ISEc33|ISEc36|ISEc8|ISKpn31|ISKpn6|ISKpn7|ISVsa3|ISVsa5|Tn5403	Tn4401a-1	ATTGA|TATAC	ATTGA|TATAC	102|111	96|135	7020-7118	Tn4401a	none	none	none	1	cfre	6	cfre_6	824	Tn4401a-1_ATTGA|TATAC_ATTGA|TATAC	46	433
0fd13dd8-4c23-4360-8704-618ce0578ed3	SAMN25989958	Aug-16	env	1951765	1951765_14	NA	NA	NA	NA	NA	A45	AM1 Bed 22 HWB Drain	HWB_drain	AM1	acute med	Raoultella ornithinolytica	KPC-2	20343	2	IncFII|IncN	12	IS1A|IS26|IS4321R|IS6100|ISEc36|ISEc52|ISKpn21|ISKpn26|ISKpn28|ISKpn31|ISKpn6|ISKpn7	Tn4401a-1	ATTGA	ATTGA	118	127	7020-7118	Tn4401a	none	none	none	1	rorn	5	rorn_5	687	Tn4401a-1_ATTGA_ATTGA	91	386
0ff2aa2d-6250-4c61-8077-66efe06d71b2	SAMN25989957	Aug-16	env	1951884	1951884_14	NA	NA	NA	NA	NA	T43	W4 Treatment Rm CHWB Drain	CHWB	W4	cardiac	Eclo-ST-252	KPC-2	44592	5	IncFIB|IncFII|IncN|IncR|IncX3	7	IS1R|IS1X2|IS5075|IS6100|ISKpn6|ISKpn7|ISKpn8	Tn4401a-1	TTGTG	TTGTG	77	82	7020-7118	Tn4401a	none	none	none	1	eclo	9	eclo_9	693	Tn4401a-1_TTGTG_TTGTG	73	560
0ff5ba83-f856-42b6-a09f-828e480da36b	SAMN25989956	Dec-16	env	1954404	1954404_21	NA	NA	NA	NA	NA	A13	AM1 Beds 3 6 Shower Drain	Shower_bath_drain	AM1	acute med	Cfre-ST-114	KPC-2	76889	2	IncFIB|IncN	9	IS1B|IS6100|IS903B|ISCfr1|ISEc36|ISKpn31|ISKpn6|ISKpn7|ISSen4	Tn4401a-1	ATTGA	ATTGA	160	115	7020-7118	Tn4401a	none	none	none	1	cfre	3	cfre_3	854	Tn4401a-1_ATTGA_ATTGA	84	473
1024a502-4554-4332-96ec-9ce6684cdf5c	SAMN25989955	Apr-16	env	1950513	1950513_12	NA	NA	NA	NA	NA	T7	W3W4 Dom Rm CHWB Drain	CHWB	W4	cardiac	Raoultella ornithinolytica	KPC-2	17650	2	IncFII|IncR	10	IS1A|IS1X4|IS4321R|IS6100|IS903B|ISEc36|ISKpn21|ISKpn31|ISKpn6|ISKpn7	Tn4401a-1	ATTGA	ATTGA	56	52	7020-7118	Tn4401a	none	none	none	1	rorn	6	rorn_6	374	Tn4401a-1_ATTGA_ATTGA	92	381
1047e6b4-2edf-4429-a879-0244adf39efa	SAMN25989954	Dec-16	env	1954397	1954397_13	NA	NA	NA	NA	NA	A59	AM1 Drug Room HWB	HWB_drain	AM1	acute med	Kpne-ST-11	KPC-2	13667	3	IncFIB|IncFII|IncR	11	IS102|IS26|IS903B|ISEc9|ISEcl1|ISKpn1|ISKpn14|ISKpn18|ISKpn28|ISKpn6|ISKpn7	Tn4401a-1	ATTGA	TGTTA	278	322	7020-7118	Tn4401a	none	none	none	1	kpne	11	kpne_11	6	Tn4401a-1_ATTGA_TGTTA	76	115
10718b3f-d7e7-473f-9845-8d5d2ee11c78	SAMN25989953	Sep-16	env	1952378	1952378_12	NA	NA	NA	NA	NA	A61	AM1AM2 Dirty Util Sluice	Sluice_sluice_sink	AM1_AM2	acute med	Raoultella ornithinolytica	KPC-2	18862	4	IncFIA|IncFII|IncHI1A|IncHI1B	15	IS1B|IS5|IS5708|IS6100|ISEc22|ISEc33|ISEc36|ISEcl1|ISKox1|ISKpn21|ISKpn31|ISKpn6|ISKpn7|ISKpn8|ISVsa5	unknown-1	ATAAT|ATTGA	ATAAT|ATTGA	66|76	107|92	919-1539|7020-7118	unknown	none	none	none	1	rorn	1	rorn_1	512	unknown-1_ATAAT|ATTGA_ATAAT|ATTGA	57	465
108c0beb-0fac-485e-94c1-4ff92e89cdad	SAMN25989952	Nov-16	env	1954109	1954109_15	NA	NA	NA	NA	NA	A90	AM2 Beds 17 20 Shower Drain	Shower_bath_drain	AM2	acute med	Kpne-ST-12	KPC-2	32618	3	IncFIA|IncFIB|IncFII	10	IS1B|IS5075|IS6100|ISKpn14|ISKpn2|ISKpn21|ISKpn25|ISKpn26|ISKpn31|ISKpn7	Tn4401a-1	ATTGA	ATTGA	113	148	7020-7118	Tn4401a	none	none	none	1	kpne	39	kpne_39	233	Tn4401a-1_ATTGA_ATTGA	46	471
1098c3ed-da4d-4c0c-99f5-b593d2e75889	SAMN25989951	Jun-16	env	1950819	1950819_12	NA	NA	NA	NA	NA	T7	W3W4 Dom Rm CHWB Drain	CHWB	W4	cardiac	Kpne-ST-1562	KPC-2	18796	2	IncFIB|IncFII	14	IS186B|IS1A|IS1B|IS26|ISEc22|ISEc52|ISEhe3|ISKpn14|ISKpn25|ISKpn26|ISKpn31|ISKpn6|ISKpn7|ISKpn8	Tn4401a-1	ATTGA	ATTGA	78	81	7020-7118	Tn4401a	none	none	none	1	kpne	3	kpne_3	147	Tn4401a-1_ATTGA_ATTGA	61	181
109eaeea-4a4e-4265-9dfc-2db5aa2a5e9a	SAMN06630299	Jul-16	pat	2213344	2213344_14	Screen	CMFT Rapid PCR (Cepheid) CPE Screen	ENTEROBACTER CLOACAE COMPLEX	Meropenem	R			Patient	W45	geratology	Ecol-ST-405	KPC-2	14550	5	Col|IncFIB|IncFIC|IncFII|IncN	16	IS100kyp|IS1H|IS21|IS4|IS600|IS609|IS6100|IS911|ISCro1|ISEc1|ISEc23|ISEc53|ISEc9|ISKpn26|ISKpn6|ISKpn7												ecol	3	ecol_3	NA	__	14	23
10ac166f-7bb8-4719-8ddd-58e19cdb17a9	SAMN25989950	Nov-16	env	1953844	1953844_14	NA	NA	NA	NA	NA	F45	W45 Drug Room CHWB Drain	CHWB	W45	geratology	Eclo-ST-32	KPC-2	15205	2	IncFIB|IncFII	10	IS1R|IS1X4|IS5|IS6100|IS903B|ISKpn14|ISKpn25|ISKpn31|ISKpn6|ISKpn7	unknown-1	ATTGA	ATTGA	142	131	1489-1530|7020-7118	unknown	none	none	none	1	eclo	10	eclo_10	750	unknown-1_ATTGA_ATTGA	61	588
10c936b5-d169-47d2-9e1f-974b4db30c29	SAMN25989949	Aug-16	env	1951467	1951467_14	NA	NA	NA	NA	NA	F113	W46 Drug Room CHWB Drain	CHWB	W46	geratology	Kpne-ST-922	KPC-2	24852	2	IncFIB|IncFII	13	IS186B|IS1F|IS1X4|IS4321R|IS5075|ISEc22|ISEc9|ISKpn21|ISKpn25|ISKpn31|ISKpn6|ISKpn7|ISPpu12	Tn4401a-1	ATTGA	ATTGA	56	63	7020-7118	Tn4401a	none	none	none	1	kpne	2	kpne_2	487	Tn4401a-1_ATTGA_ATTGA	61	240
11067d55-6dc8-4255-8fa1-bcd07ded4a07	SAMN25989948	Dec-16	env	1954775	1954775_12	NA	NA	NA	NA	NA	A128	AM2 Drug Room HWB	HWB_drain	AM2	acute med	Eclo-ST-24	KPC-2	62795	4	ColRNAI|IncA/C2|IncFIB|IncFII	14	IS1326|IS1353|IS1B|IS1X4|ISCfr1|ISEc14|ISEc52|ISEc9|ISKpn14|ISKpn25|ISKpn26|ISKpn31|ISKpn6|ISKpn7	Tn4401a-1	ATTGA	ATTGA	111	131	7020-7118	Tn4401a	none	none	none	1	eclo	11	eclo_11	934	Tn4401a-1_ATTGA_ATTGA	36	141
1114fe2f-343f-4cec-953e-09cc1b91798c	SAMN06630297	Jun-16	pat	2213314	2213314_11	Screen	CMFT Rapid PCR (Cepheid) CPE Screen	ESCHERICHIA COLI	Ertapenem	R			Patient	W45	geratology	Ecol-ST-405	KPC-2	12480	6	Col|IncB/O/K/Z|IncFIB|IncFIC|IncFII|IncN	18	IS100kyp|IS1H|IS2|IS21|IS4|IS600|IS609|IS6100|IS911|ISCro1|ISEc1|ISEc23|ISEc30|ISEc53|ISEc9|ISKpn26|ISKpn6|ISKpn7	Tn4401a-1	TAATA	TAATA	128	126	7020-7118	Tn4401a	none	none	none	1	ecol	3	ecol_3	913	Tn4401a-1_TAATA_TAATA	8	22
1161a31c-86e4-4974-b8fc-b9334ff4a1fc	SAMN25989947	Aug-16	env	1951675	1951675_15	NA	NA	NA	NA	NA	A13	AM1 Beds 3 6 Shower Drain	Shower_bath_drain	AM1	acute med	Eclo-ST-88	KPC-2	35483	6	IncFIA|IncFIB|IncFII|IncHI2|IncHI2A|IncR	11	IS1X2|IS1X4|IS30|IS5075|ISCfr1|ISEc36|ISKpn14|ISKpn31|ISKpn6|ISKpn7|ISKpn8	Tn4401a-unknown	ATTGA	ATTGA	73	65	7020-7118	Tn4401a	C4121T	none	none	unknown	eclo	2	eclo_2	885	Tn4401a-unknown_ATTGA_ATTGA	51	638
118c5b5d-7a09-42cc-83ca-ae0ae67ef115	SAMN25989946	Feb-16	env	1950276	1950276_15	NA	NA	NA	NA	NA	T44	W4 Treatment Rm Utility Sink	Utility_sink	W4	cardiac	Eclo-ST-252	KPC-2	59318	4	IncFIB|IncN|IncR|IncX3	10	IS1R|IS1X2|IS1X4|IS26|IS5075|IS6100|IS903B|ISKpn6|ISKpn7|ISKpn8	Tn4401a-1	TTGTG	TTGTG	71	71	7020-7118	Tn4401a	none	none	none	1	eclo	9	eclo_9	693	Tn4401a-1_TTGTG_TTGTG	86	547
11a5ac60-1658-46a4-a357-32b393c6cb96	SAMN25989945	Oct-16	env	1953384	1953384_13	NA	NA	NA	NA	NA	F74	W45 Beds 12 15 Shower Drain	Shower_bath_drain	W45	geratology	Cfre-ST-22	KPC-2	20222	3	IncFIA|IncFIB|IncFII	8	IS3000|ISEc33|ISEc36|ISKpn14|ISKpn26|ISKpn31|ISKpn6|ISKpn7	Tn4401a-1	ATTGA	ATTGA	488	477	7020-7118	Tn4401a	none	none	none	1	cfre	2	cfre_2	211	Tn4401a-1_ATTGA_ATTGA	46	733
11a9b487-a563-4b4d-bd41-e63a1785e758	SAMN06630338	Mar-16	env	1950343	1950343_21	NA	NA	NA	NA	NA	T8	W3W4 Doms Rm Mop Sink upper	Mop_sink	W3_W4	cardiac	Ecol-ST-216	KPC-2	10058	2	IncFIB|IncFII	12	IS150|IS186B|IS1F|IS1N|IS26|IS4321L|IS5708|IS6100|ISKpn6|ISKpn7|ISSen3|ISSen4	Tn4401a-1	AGTTG	AGTTG	40	31	7020-7118	Tn4401a	none	none	none	1	ecol	13	ecol_13	3	Tn4401a-1_AGTTG_AGTTG	61	145
11b763b8-53b5-4edb-b71e-3f55032f16ec	SAMN25989944	Aug-16	pat	2215010	2215010_12	Screen	CMFT Rapid PCR (Cepheid) CPE Screen	KLEBSIELLA PNEUMONIAE	Meropenem	R			Patient	AM1	acute med	Kpne-ST-252	KPC-2	17024	2	IncFIB|IncFII	14	IS102|IS1A|IS1F|IS1X4|IS5075|IS6100|ISEc22|ISKpn14|ISKpn24|ISKpn28|ISKpn31|ISKpn6|ISKpn7|ISSen4	Tn4401a-1	ATTGA	ATTGA	26	21	7020-7118	Tn4401a	none	none	none	1	kpne	9	kpne_9	564	Tn4401a-1_ATTGA_ATTGA	61	85
11bd8980-cf3b-4491-8e3b-571730a50dbb	SAMN25989943	Apr-16	env	1950407	1950407_14	NA	NA	NA	NA	NA	T9	W3 Entrance HWB Drain	HWB_drain	W3	cardiac	Eclo-ST-526	KPC-2	10058	6	IncFIA|IncFIB|IncFII|IncHI2|IncHI2A|IncR	14	IS100kyp|IS102|IS150|IS1X4|IS30|IS6100|IS903B|ISEc14|ISKpn2|ISKpn28|ISKpn34|ISKpn6|ISKpn7|Tn5403	Tn4401a-1	AGTTG	AGTTG	32	19	7020-7118	Tn4401a	none	none	none	1	eclo	8	eclo_8	267	Tn4401a-1_AGTTG_AGTTG	51	7
1206b2e4-db78-4e71-831e-8b4045aa190d	SAMN25989942	Dec-16	env	1954679	1954679_11	NA	NA	NA	NA	NA	F23	W45 Bed 3 Shower Drain	Shower_bath_drain	W45	geratology	Eclo-ST-45	KPC-2	10058	3	IncHI2|IncHI2A|IncN	10	IS1X4|IS5075|IS6100|IS903B|ISEc36|ISEhe3|ISKpn26|ISKpn6|ISKpn7|ISKpn8	Tn4401a-1	AGTTG	AGTTG	83	73	7020-7118	Tn4401a	none	none	none	1	eclo	7	eclo_7	337	Tn4401a-1_AGTTG_AGTTG	95	700
125dd854-774c-4ce6-bb90-eded593f8b51	SAMN25989941	Aug-16	env	1951829	1951829_14	NA	NA	NA	NA	NA	F146	W46 Beds 8 11 Shower Drain	Shower_bath_drain	W46	geratology	Kpne-ST-1074	KPC-2	18010	2	IncFIB|IncR	14	IS1A|IS1S|IS1X2|IS2|IS5075|IS6100|ISKox1|ISKpn21|ISKpn31|ISKpn6|ISKpn7|ISSen3|ISSpu2|ISSty2	Tn4401a-1	ATTGA	ATTGA	62	81	7020-7118	Tn4401a	none	none	none	1	kpne	20	kpne_20	240	Tn4401a-1_ATTGA_ATTGA	87	353
12a40cac-c3e6-43c1-b971-01653bd71c17	SAMN25989940	Dec-16	env	1954242	1954242_14	NA	NA	NA	NA	NA	A62	AM1AM2 Dirty Util Sluice Sink	Sluice_sluice_sink	AM1_AM2	acute med	Kpne-ST-268	KPC-2	17478	2	IncFIB|IncFII	13	IS1F|IS6100|IS903B|ISEc9|ISEcl1|ISKpn1|ISKpn2|ISKpn26|ISKpn28|ISKpn31|ISKpn34|ISKpn6|ISKpn7	Tn4401a-1	ATTGA	ATTGA	90	78	7020-7118	Tn4401a	none	none	none	1	kpne	1	kpne_1	631	Tn4401a-1_ATTGA_ATTGA	61	533
12cec1a4-a774-4e70-89f5-c29553abb61d	SAMN25989939	Aug-16	pat	2215215	2215215_14	Screen	CMFT Rapid PCR (Cepheid) CPE Screen	ENTEROBACTER CLOACAE COMPLEX	Meropenem	R			Patient	AM2	acute med	Eclo-ST-141	KPC-2	10058	2	IncFIB|IncL/M	7	IS1X4|IS5075|IS6100|ISEc14|ISKpn26|ISKpn6|ISKpn7	Tn4401a-unknown	AGTTG	AGTTG	151	149	7020-7118	Tn4401a	C4082T	none	none	unknown	eclo	5	eclo_5	286	Tn4401a-unknown_AGTTG_AGTTG	82	702
12d795ed-1c16-4ef9-8dfa-8d1daf62bce5	SAMN25989938	Dec-16	env	1954550	1954550_15	NA	NA	NA	NA	NA	A9	AM1 Bed 2 Shower Drain	Shower_bath_drain	AM1	acute med	Kpne-ST-268	KPC-2	17478	2	IncFIB|IncFII	13	IS1F|IS6100|IS903B|ISEc9|ISEcl1|ISKpn1|ISKpn2|ISKpn26|ISKpn28|ISKpn31|ISKpn34|ISKpn6|ISKpn7	Tn4401a-1	ATTGA	ATTGA	100	100	7020-7118	Tn4401a	none	none	none	1	kpne	1	kpne_1	628	Tn4401a-1_ATTGA_ATTGA	61	533
13b1a474-94e2-4243-a411-458c6d720b0e	SAMN25989937	Dec-16	env	1954338	1954338_24	NA	NA	NA	NA	NA	T62	W4 Shower Rm 2 Shower Drain	Shower_bath_drain	W4	cardiac	Citrobacter farmeri GTC 1319 (blue z-score)	KPC-2	17370	3	Col|IncFIB|IncFII	15	IS1B|IS1X2|IS30H|IS6100|IS903B|ISCfr1|ISEc33|ISEc36|ISEc8|ISEcl1|ISKpn21|ISKpn6|ISKpn7|ISSen4|ISVsa3	Tn4401a-unknown	TTCTT	TTCTT	87	103	7020-7118	Tn4401a	C2630A	none	none	unknown	cfar	NA	cfar_NA	448	Tn4401a-unknown_TTCTT_TTCTT	16	436
13bf457e-9544-47fa-9c99-f1445f3ad193	SAMN25989936	Jul-16	env	1950995	1950995_14	NA	NA	NA	NA	NA	T10	W3 Day Rm CHWB Drain	CHWB	W3	cardiac	Eclo-ST-87	KPC-2	10058	3	IncFIB|IncHI2|IncHI2A	13	IS1X4|IS5075|IS6100|IS629|IS903B|ISEcl1|ISKox1|ISKpn21|ISKpn26|ISKpn6|ISKpn7|ISKpn8|ISSen4	Tn4401a-1	AGTTG	AGTTG	63	78	7020-7118	Tn4401a	none	none	none	1	eclo	20	eclo_20	357	Tn4401a-1_AGTTG_AGTTG	79	690
13d61094-5bcb-4368-af18-04568ab86c15	SAMN25989935	Oct-16	pat	2218584	2218584_15	Screen	CMFT Rapid PCR (Cepheid) CPE Screen	KLEBSIELLA PNEUMONIAE	Meropenem	R			Patient	AM1	acute med	Kpne-ST-321	KPC-2	25631	3	IncFIB|IncFII|IncR	12	IS102|IS1A|IS1B|IS1F|IS903B|ISEc33|ISEcl1|ISKpn1|ISKpn14|ISKpn6|ISKpn7|ISSen4	Tn4401a-1	ATTGA	ATTGA	89	87	7020-7118	Tn4401a	none	none	none	1	kpne	5	kpne_5	95	Tn4401a-1_ATTGA_ATTGA	76	78
14391436-14c3-447c-a522-65ee1610af3c	SAMN25989934	Oct-16	env	1952877	1952877_24	NA	NA	NA	NA	NA	F121	W46 Dom Room Mop Sink upper	Mop_sink	W46	geratology	Kpne-ST-250	KPC-2	23583	3	IncFIB|IncFII|IncR	13	IS1F|IS4321R|ISEc22|ISEc36|ISKpn14|ISKpn24|ISKpn28|ISKpn31|ISKpn34|ISKpn6|ISKpn7|ISPpu12|ISSen4	Tn4401a-1	ATTGA	ATTGA	43	73	7020-7118	Tn4401a	none	none	none	1	kpne	23	kpne_23	83	Tn4401a-1_ATTGA_ATTGA	76	521
14698a9a-48ed-46f6-a400-699c145b13cd	SAMN25989933	May-16	env	1950616	1950616_12	NA	NA	NA	NA	NA	T77	W3W4 Dom Rm Mop Sink lower	Mop_sink	W3_W4	cardiac	Kpne-ST-1562	KPC-2	26095	2	IncFIB|IncFII	12	IS186B|IS1A|ISEc22|ISEc52|ISEhe3|ISKpn14|ISKpn25|ISKpn26|ISKpn31|ISKpn6|ISKpn7|ISKpn8	Tn4401a-1	ATTGA	ATTGA	200	209	7020-7118	Tn4401a	none	none	none	1	kpne	3	kpne_3	78	Tn4401a-1_ATTGA_ATTGA	61	205
1482e293-16c3-461a-a3c5-736c856d1cd4	SAMN25989932	Aug-16	env	1951468	1951468_12	NA	NA	NA	NA	NA	F114	W46 Drug Room Utility Sink	Utility_sink	W46	geratology	Eclo-ST-32	KPC-2	10058	4	IncFII|IncHI2|IncHI2A|IncR	11	IS1F|IS1X4|IS5075|IS903B|ISEc33|ISEcl1|ISKpn26|ISKpn6|ISKpn7|ISKpn8|Tn5403	Tn4401a-1	AGTTG	AGTTG	65	59	7020-7118	Tn4401a	none	none	none	1	eclo	23	eclo_23	743	Tn4401a-1_AGTTG_AGTTG	90	513
1503fa55-f1e5-427b-8828-6db3cb83e37f	SAMN25989931	Sep-16	env	1952417	1952417_13	NA	NA	NA	NA	NA	T27	W3 Bay C Shower Drain	Shower_bath_drain	W3	cardiac	Pluralibacter gergoviae	KPC-2	10058	5	IncFIB|IncFII|IncHI2|IncHI2A|IncN	9	IS5075|IS6100|IS903|IS903B|ISKpn24|ISKpn26|ISKpn6|ISKpn7|ISKpn8	Tn4401a-1	AGTTG	AGTTG	58	79	7020-7118	Tn4401a	none	none	none	1	plur	NA	plur_NA	400	Tn4401a-1_AGTTG_AGTTG	66	741
15090d90-a2fb-475e-922d-81d2e7a9a5e1	SAMN25989930	Aug-16	pat	2031694	2031694_13	Screen	CMFT in house PCR (TaqMan) CPE Screen	KLEBSIELLA PNEUMONIAE	Ertapenem	R			Patient	AM1	acute med	Kpne-ST-252	KPC-2	17024	2	IncFIB|IncFII	14	IS1A|IS1B|IS1F|IS1X4|IS5075|IS6100|ISEc22|ISKpn14|ISKpn24|ISKpn26|ISKpn31|ISKpn6|ISKpn7|ISSen4	Tn4401a-1	ATTGA	ATTGA	30	40	7020-7118	Tn4401a	none	none	none	1	kpne	9	kpne_9	581	Tn4401a-1_ATTGA_ATTGA	61	276
15585e61-fc10-48db-91c8-7bd74cf4236e	SAMN25989929	Jun-16	env	1950849	1950849_11	NA	NA	NA	NA	NA	T61	W4 Bay C Shower Drain	Shower_bath_drain	W4	cardiac	Eclo-ST-32	KPC-2	10058	3	IncFII|IncHI2|IncHI2A	15	IS1B|IS1F|IS1X4|IS5075|IS6100|IS903B|ISEc14|ISEc52|ISKpn26|ISKpn6|ISKpn7|ISKpn8|ISPpu12|ISSen3|ISSen4	Tn4401a-1	AGTTG	AGTTG	55	42	7020-7118	Tn4401a	none	none	none	1	eclo	4	eclo_4	312	Tn4401a-1_AGTTG_AGTTG	89	409
157bc2f7-a799-4d3e-b101-c27d1817d280	SAMN25989928	Sep-16	pat	2036850	2036850_12	Screen	CMFT in house PCR (TaqMan) CPE Screen	ESCHERICHIA VULNERIS	Meropenem	R			Patient	W4	cardiac	Escherichia vulneris NBRC 102420 (blue z-score)	KPC-2	10058	2	IncHI2|IncHI2A	10	IS1F|IS1X4|IS6100|IS903B|ISEc33|ISKpn26|ISKpn6|ISKpn7|ISKpn8|ISPpu12	Tn4401a-1	AGTTG	AGTTG	92	87	7020-7118	Tn4401a	none	none	none	1	evul	NA	evul_NA	255	Tn4401a-1_AGTTG_AGTTG	93	514
158cd0a9-ff57-4a63-a1c7-235fb91a7c44	SAMN25989927	Aug-16	pat	2214871	2214871_15	Screen	CMFT Rapid PCR (Cepheid) CPE Screen	ENTEROBACTER CLOACAE SSP CLOACAE	Meropenem	R			Patient	AM2	acute med	Eclo-ST-141	KPC-2	10058	3	IncFIB|IncFII|IncL/M	9	IS1X4|IS5075|IS6100|IS903B|ISEc14|ISEhe3|ISKpn26|ISKpn6|ISKpn7	Tn4401a-unknown	AGTTG	AGTTG	78	60	7020-7118	Tn4401a	C4082T	none	none	unknown	eclo	5	eclo_5	286	Tn4401a-unknown_AGTTG_AGTTG	70	696
1594d561-46a0-41b9-bc97-6ca7eda82122	SAMN25989926	Oct-16	env	1953093	1953093_13	NA	NA	NA	NA	NA	A59	AM1 Drug Room HWB	HWB_drain	AM1	acute med	Kpne-ST-11	KPC-2	17547	3	IncFIB|IncFII|IncR	10	IS102|IS26|IS903B|ISEc9|ISEcl1|ISKpn14|ISKpn18|ISKpn28|ISKpn6|ISKpn7	Tn4401a-1	ATTGA	TGTTA	249	202	7020-7118	Tn4401a	none	none	none	1	kpne	11	kpne_11	6	Tn4401a-1_ATTGA_TGTTA	76	117
15c54dbc-08fd-4212-b3a7-f6a7c68b94ac	SAMN25989925	Sep-16	pat	2218023	2218023_25	Screen	CMFT Rapid PCR (Cepheid) CPE Screen	KLEBSIELLA PNEUMONIAE	Meropenem	R			Patient	AM2	acute med	Kpne-ST-1828	KPC-2	18065	3	IncFIB|IncFII|IncR	16	IS1A|IS1R|IS1X3|IS1X4|IS5075|IS6100|ISEc33|ISEc52|ISEcl1|ISKpn1|ISKpn21|ISKpn26|ISKpn31|ISKpn6|ISKpn7|ISKpn8	Tn4401a-1	ATTGA	ATTGA	150	115	7020-7118	Tn4401a	none	none	none	1	kpne	7	kpne_7	229	Tn4401a-1_ATTGA_ATTGA	76	342
15e12fb7-dfc3-4618-9e60-3d6e264a9165	SAMN25989924	Sep-16	pat	2035804	2035804_15	Screen	CMFT in house PCR (TaqMan) CPE Screen	KLEBSIELLA PNEUMONIAE	Ertapenem	R			Patient	AM1	acute med	Kpne-ST-252	KPC-2	17085	2	IncFIB|IncFII	13	IS1A|IS1B|IS1F|IS1X4|IS5075|IS6100|ISEc22|ISKpn14|ISKpn24|ISKpn31|ISKpn6|ISKpn7|ISSen4	Tn4401a-1	ATTGA	ATTGA	64	52	7020-7118	Tn4401a	none	none	none	1	kpne	9	kpne_9	550	Tn4401a-1_ATTGA_ATTGA	61	277
15e63b90-a325-4ae7-9e51-5fb2a71a4672	SAMN25989923	Nov-16	env	1954109	1954109_12	NA	NA	NA	NA	NA	A90	AM2 Beds 17 20 Shower Drain	Shower_bath_drain	AM2	acute med	Kpne-ST-12	KPC-2	26042	3	IncFIA|IncFIB|IncFII	11	IS1B|IS5075|IS6100|ISKpn1|ISKpn14|ISKpn2|ISKpn21|ISKpn25|ISKpn26|ISKpn31|ISKpn7	Tn4401a-1	ATTGA	ATTGA	126	125	7020-7118	Tn4401a	none	none	none	1	kpne	39	kpne_39	232	Tn4401a-1_ATTGA_ATTGA	46	470
16583269-5e10-4f59-a16f-4b6e796ae9a2	SAMN25989922	Sep-16	pat	2217335	2217335_14	Screen	CMFT Rapid PCR (Cepheid) CPE Screen	KLEBSIELLA PNEUMONIAE	Ertapenem	R			Patient	W45	geratology	Kpne-ST-1828	KPC-2	18065	3	IncFIB|IncFII|IncR	15	IS1A|IS1R|IS1X3|IS1X4|IS5075|IS6100|ISEc33|ISEcl1|ISKpn1|ISKpn21|ISKpn26|ISKpn31|ISKpn6|ISKpn7|ISKpn8	Tn4401a-1	ATTGA	ATTGA	147	137	7020-7118	Tn4401a	none	none	none	1	kpne	7	kpne_7	229	Tn4401a-1_ATTGA_ATTGA	76	345
16812850-5603-40ee-8360-f112773992e3	SAMN25989921	Aug-16	pat	2031724	2031724_11	Screen	CMFT in house PCR (TaqMan) CPE Screen	KLEBSIELLA PNEUMONIAE	Ertapenem	R			Patient	AM1	acute med	Kpne-ST-252	KPC-2	17024	2	IncFIB|IncFII	13	IS1A|IS1B|IS1F|IS1X4|IS5075|IS6100|ISEc22|ISKpn14|ISKpn24|ISKpn31|ISKpn6|ISKpn7|ISSen4	Tn4401a-1	ATTGA	ATTGA	50	45	7020-7118	Tn4401a	none	none	none	1	kpne	9	kpne_9	590	Tn4401a-1_ATTGA_ATTGA	61	277
1736ed73-0018-43f7-9c6f-c064ce79024a	SAMN25989920	Aug-16	env	1951967	1951967_14	NA	NA	NA	NA	NA	F62	W45 Beds 24 -27 Shower Drain	Shower_bath_drain	W45	geratology	Eclo-ST-88	KPC-2	23896	6	IncFIA|IncFIB|IncFII|IncHI2|IncHI2A|IncR	10	IS1B|IS1R|IS1X2|IS1X4|IS30|IS903B|ISKpn31|ISKpn6|ISKpn7|ISKpn8	Tn4401a-unknown	ATTGA	ATTGA	100	74	7020-7118	Tn4401a	C4121T	none	none	unknown	eclo	2	eclo_2	285	Tn4401a-unknown_ATTGA_ATTGA	51	414
1760192c-516f-4142-9b8f-fb11111558dc	SAMN25989919	Aug-16	env	1951716	1951716_15	NA	NA	NA	NA	NA	A59	AM1 Drug Room HWB	HWB_drain	AM1	acute med	Kpne-ST-11	KPC-2	13667	3	IncFIB|IncFII|IncR	11	IS102|IS903B|ISEc9|ISEcl1|ISKpn14|ISKpn18|ISKpn28|ISKpn31|ISKpn6|ISKpn7|Tn5403	Tn4401a-1	ATTGA	ATTGA|TGTTA	171	16|157	7020-7118	Tn4401a	none	none	none	1	kpne	11	kpne_11	450	Tn4401a-1_ATTGA_ATTGA|TGTTA	76	122
1763f384-5243-4637-99f8-ef3e15e10c4e	SAMN25989918	Aug-16	env	1952106	1952106_13	NA	NA	NA	NA	NA	F138	W46 Beds 16 19 Shower Drain	Shower_bath_drain	W46	geratology	Cfre-ST-22	KPC-2	20223	3	IncFIA|IncFIB|IncFII	9	IS30|IS3000|ISEc33|ISEc36|ISKpn14|ISKpn26|ISKpn31|ISKpn6|ISKpn7	Tn4401a-1	ATTGA	ATTGA	197	252	7020-7118	Tn4401a	none	none	none	1	cfre	2	cfre_2	201	Tn4401a-1_ATTGA_ATTGA	46	728
1787222f-74a8-4af0-a709-ce0237df8bd7	SAMN25989917	Aug-16	env	1951916	1951916_15	NA	NA	NA	NA	NA	T44	W4 Treatment Rm Utility Sink	Utility_sink	W4	cardiac	Eclo-ST-252	KPC-2	44592	5	IncFIB|IncFII|IncN|IncR|IncX3	8	IS1R|IS1X4|IS5075|IS6100|IS6770|ISKpn6|ISKpn7|ISKpn8	Tn4401a-1	TTGTG	TTGTG	134	99	7020-7118	Tn4401a	none	none	none	1	eclo	9	eclo_9	698	Tn4401a-1_TTGTG_TTGTG	73	595
17eb5b08-fb0f-40f4-8bbd-3e0d4bbe78c1	SAMN25989916	Oct-16	env	1952886	1952886_14	NA	NA	NA	NA	NA	F134	W46 Beds 20 23 Shower Drain	Shower_bath_drain	W46	geratology	Eclo_newST_newAllele	KPC-2	10236	2	IncHI2|IncHI2A	8	IS1B|IS6100|IS903B|ISKpn21|ISKpn26|ISKpn6|ISKpn7|ISKpn8	Tn4401a-1	AGTTG	AGTTG	94	74	7020-7118	Tn4401a	none	none	none	1	eclo	1	eclo_1	293	Tn4401a-1_AGTTG_AGTTG	93	475
18004ff4-be7a-4aff-823d-10409e46061d	SAMN25989915	Jul-16	env	1951064	1951064_14	NA	NA	NA	NA	NA	F45	W45 Drug Room CHWB Drain	CHWB	W45	geratology	Eclo-ST-32	KPC-2	63153	2	IncFIB|IncFII	11	IS1R|IS1X4|IS5|IS5075|IS6100|IS903B|ISKpn14|ISKpn25|ISKpn31|ISKpn6|ISKpn7	Tn4401a-1	ATTGA	ATTGA	149	151	7020-7118	Tn4401a	none	none	none	1	eclo	10	eclo_10	361	Tn4401a-1_ATTGA_ATTGA	61	581
188c47ed-3427-4b4e-8933-ee0cbe6336b5	SAMN25989914	Sep-16	pat	2217185	2217185_11	Screen	CMFT Rapid PCR (Cepheid) CPE Screen	KLEBSIELLA PNEUMONIAE	Meropenem	R			Patient	W45	geratology	Kpne-ST-1828	KPC-2	18065	3	IncFIB|IncFII|IncR	16	IS1A|IS1R|IS1X3|IS1X4|IS5075|IS6100|ISEc33|ISEc52|ISEcl1|ISKpn1|ISKpn21|ISKpn26|ISKpn31|ISKpn6|ISKpn7|ISKpn8	Tn4401a-1	ATTGA	ATTGA	66	72	7020-7118	Tn4401a	none	none	none	1	kpne	7	kpne_7	229	Tn4401a-1_ATTGA_ATTGA	76	342
189480b7-7af0-4093-a465-d7fe66083c4a	SAMN25989913	Sep-16	pat	2035766	2035766_11	Screen	CMFT in house PCR (TaqMan) CPE Screen	KLEBSIELLA PNEUMONIAE	Meropenem	R			Patient	AM1	acute med	Kpne-ST-252	KPC-2	17024	2	IncFIB|IncFII	13	IS1A|IS1B|IS1F|IS1X4|IS5075|IS6100|ISEc22|ISKpn14|ISKpn24|ISKpn31|ISKpn6|ISKpn7|ISSen4	Tn4401a-1	ATTGA	ATTGA	55	67	7020-7118	Tn4401a	none	none	none	1	kpne	9	kpne_9	574	Tn4401a-1_ATTGA_ATTGA	61	277
18a9e986-cca8-406d-b97d-23999ec76c9d	SAMN25989912	Oct-16	env	1952877	1952877_13	NA	NA	NA	NA	NA	F121	W46 Dom Room Mop Sink upper	Mop_sink	W46	geratology	Kpne-newST	KPC-2	17537	3	IncFIA|IncFIB|IncFII	13	IS186B|IS1B|IS26|IS4321L|IS5075|IS903B|ISEc33|ISKpn21|ISKpn31|ISKpn6|ISKpn7|ISKpn8|ISSen4	Tn4401a-1	ATTGA	ATTGA	80	76	7020-7118	Tn4401a	none	none	none	1	kpne	22	kpne_22	8	Tn4401a-1_ATTGA_ATTGA	46	217
18df6f7e-97cf-4e23-b595-ec605164d975	SAMN25989911	Jul-16	pat	2028780	2028780_11	Screen	CMFT in house PCR (TaqMan) CPE Screen	KLEBSIELLA PNEUMONIAE	Meropenem	R			Patient	W45	geratology	Kpne-ST-1074	KPC-2	18010	2	IncFIB|IncR	14	IS1A|IS1S|IS1X2|IS2|IS5075|IS6100|ISKox1|ISKpn21|ISKpn31|ISKpn6|ISKpn7|ISSen3|ISSpu2|ISSty2	Tn4401a-1	ATTGA	ATTGA	103	116	7020-7118	Tn4401a	none	none	none	1	kpne	20	kpne_20	239	Tn4401a-1_ATTGA_ATTGA	87	353
1911cb22-7426-4ce0-a458-b6b81ec01566	SAMN25989910	Nov-16	env	1953668	1953668_13	NA	NA	NA	NA	NA	A59	AM1 Drug Room HWB	HWB_drain	AM1	acute med	Kpne-ST-11	KPC-2	16506	2	IncFIB|IncFII	10	IS26|IS903B|ISEc9|ISEcl1|ISKpn1|ISKpn14|ISKpn18|ISKpn28|ISKpn6|ISKpn7	Tn4401a-1	ATTGA	TGTTA	154	184	7020-7118	Tn4401a	none	none	none	1	kpne	11	kpne_11	814	Tn4401a-1_ATTGA_TGTTA	61	722
1911f888-ceb8-4e96-8ff3-b10c18456030	SAMN25989909	Apr-16	env	1950428	1950428_12	NA	NA	NA	NA	NA	T44	W4 Treatment Rm Utility Sink	Utility_sink	W4	cardiac	Eclo-ST-252	KPC-2	44592	5	IncFIB|IncFII|IncN|IncR|IncX3	7	IS1R|IS1X2|IS5075|IS6100|ISKpn6|ISKpn7|ISKpn8	Tn4401a-1	TTGTG	TTGTG	61	48	7020-7118	Tn4401a	none	none	none	1	eclo	9	eclo_9	693	Tn4401a-1_TTGTG_TTGTG	73	560
19283fc2-b85f-4fba-b7c3-d8a2aa03ef32	SAMN25989908	Oct-16	pat	2041186	2041186_15	Screen	CMFT in house PCR (TaqMan) CPE Screen	KLEBSIELLA PNEUMONIAE	Ertapenem	R			Patient	AM1	acute med	Kpne-ST-1828	KPC-2	29748	3	IncFIB|IncFII|IncR	13	IS186B|IS1B|IS903|IS903B|ISEc52|ISEcl1|ISKpn1|ISKpn21|ISKpn6|ISKpn7|ISKpn8|ISPpu12|Tn5403	Tn4401a-1	ATTGA	ATATA	68	54	7020-7118	Tn4401a	none	none	none	1	kpne	7	kpne_7	10	Tn4401a-1_ATTGA_ATATA	76	219
19619b2e-9d4a-443f-8af1-84cd901caf05	SAMN25989907	Feb-16	env	1950263	1950263_13	NA	NA	NA	NA	NA	T27	W3 Bay C Shower Drain	Shower_bath_drain	W4	cardiac	Kpne-ST-1828	KPC-2	29748	3	IncFIB|IncFII|IncR	16	IS102|IS186B|IS1B|IS1F|IS1R|IS1X4|IS26|IS903|ISEcl1|ISKpn1|ISKpn21|ISKpn6|ISKpn7|ISKpn8|ISPpu12|Tn5403	Tn4401a-1	ATTGA	ATATA	85	72	7020-7118	Tn4401a	none	none	none	1	kpne	7	kpne_7	12	Tn4401a-1_ATTGA_ATATA	76	57
1966745a-06c8-4051-94c8-e0726435822e	SAMN25989906	Jan-16	env	2003061	2003061_21	NA	NA	NA	NA	NA	T33	W3 Dirty Util Sluice	Sluice_sluice_sink	W3	cardiac	Citrobacter freundii (GCA_001022155) CAV1321	KPC-2	15682	4	IncFIB|IncFII|IncN|IncR	14	IS1R|IS1X2|IS1X3|IS5708|IS6100|IS903B|ISCfr1|ISEc33|ISEc36|ISKpn25|ISKpn31|ISKpn6|ISKpn7|ISSen4	Tn4401a-1	ATTGA	ATTGA	396	348	7020-7118	Tn4401a	none	none	none	1	cfre	9	cfre_9	892	Tn4401a-1_ATTGA_ATTGA	72	545
196c814e-5136-400f-afe0-bbb92a144a43	SAMN25989905	Aug-16	pat	2035302	2035302_11	Screen	CMFT in house PCR (TaqMan) CPE Screen	KLEBSIELLA PNEUMONIAE	Ertapenem	R			Patient	W45	geratology	Kpne-ST-27	KPC-2	21830	4	IncFIB|IncFII|IncN|IncR	13	IS186B|IS1A|IS1X2|IS6100|IS903B|ISKpn14|ISKpn21|ISKpn28|ISKpn31|ISKpn6|ISKpn7|ISPpu12|ISSen3	Tn4401a-1	ATTGA	ATTGA	75	40	7020-7118	Tn4401a	none	none	none	1	kpne	31	kpne_31	535	Tn4401a-1_ATTGA_ATTGA	72	192
197dac08-6065-431c-b308-cb79a477cf5f	SAMN25989904	Aug-16	env	1951916	1951916_11	NA	NA	NA	NA	NA	T44	W4 Treatment Rm Utility Sink	Utility_sink	W4	cardiac	Eclo-ST-252	KPC-2	59317	5	IncFIB|IncFII|IncN|IncR|IncX3	6	IS1X4|IS5075|IS6100|ISKpn6|ISKpn7|ISKpn8	Tn4401a-1	TTGTG	TTGTG	96	116	7020-7118	Tn4401a	none	none	none	1	eclo	9	eclo_9	691	Tn4401a-1_TTGTG_TTGTG	73	704
199ad0e6-be2b-4f25-811f-886c0cacf514	SAMN25989903	Nov-16	env	1953975	1953975_13	NA	NA	NA	NA	NA	T37	W3 Shower Rm 1 Shower Drain	Shower_bath_drain	W3	cardiac	Kpne-ST-478	KPC-2	84642	3	IncFIB|IncFII|IncR	8	IS1A|IS1X2|ISKox1|ISKpn2|ISKpn31|ISKpn6|ISKpn7|ISSen3	Tn4401a-1	ATTGA	ATTGA	133	118	7020-7118	Tn4401a	none	none	none	1	kpne	14	kpne_14	10	Tn4401a-1_ATTGA_ATTGA	76	372
19a7c047-1ab2-47f0-9e2e-086233a0c0ba	SAMN25989902	Aug-16	env	1952152	1952152_11	NA	NA	NA	NA	NA	A127	AM2 Beds 25 28 Shower Drain	Shower_bath_drain	AM2	acute med	Kpne-ST-2938	KPC-2	9908	4	Col|IncFIA|IncFIB|IncFII	16	IS186B|IS1A|IS1B|IS1F|IS1N|IS26|ISApu1|ISAs25|ISEc33|ISEc35|ISEc8|ISKpn21|ISKpn6|ISKpn7|ISKpn8|ISPpu12	Tn4401a-unknown	ATTGA|GTAAA	ATATA|GTAAA	142|73	139|90	7020-7118	Tn4401a	none	C2046S|C2081Y|A2088M|T2090Y|C2096Y|G2100S|C2102Y|A2105R|T2123Y|C2135Y|G2153R|T2155Y|C2164S|T2477Y|C2483S|T2489Y|C2528Y|C2537Y|A2567R|G2583R|C2586Y|G2588S|C2589Y|C2596S|A2597R|A2607R|A2609R|T2618Y|A2621R|A2626R|G2628R|A2666R|C2675Y|C2684Y|A2694M|T2696Y|C2705S|T2708K|A2716R|A2717R|C2747Y|T2760W|T2777Y|G2786S|A2788W|C3521Y|C3554S|A3561R|A3577R|A3685R|G3687S|A3693M|T3698Y|T3708Y|C3710S|G3713R|C3716M|…	C329,G95|C351,T107|A352,C89|T345,C89|C352,T85|G346,C85|C356,T83|A346,G86|T332,C100|C319,T99|G278,A88|T273,C90|C266,G95|T261,C58|C257,G58|T270,C62|C251,T60|C256,T64|A258,G77|G251,A56|C256,T58|G255,C57|C253,T57|C270,G61|A267,G62|A268,G77|A273,G77|T262,C80|A261,G81|A257,G81|G274,A79|A263,G108|C269,T105|C268,T100|A266,C107|T271,C103|C267,G107|T263,G106|A255,G101|A253,G101|C260,T98|T251,A97|T260,C76|G…	unknown	kpne	10	kpne_10	101	Tn4401a-unknown_ATTGA|GTAAA_ATATA|GTAAA	9	168
19c52775-16b9-461e-8e85-3f739e1934f8	SAMN25989901	Aug-16	env	1951675	1951675_14	NA	NA	NA	NA	NA	A13	AM1 Beds 3 6 Shower Drain	Shower_bath_drain	AM1	acute med	Eclo-ST-88	KPC-2	35479	6	IncFIA|IncFIB|IncFII|IncHI2|IncHI2A|IncR	11	IS1X2|IS1X4|IS30|IS5075|ISCfr1|ISEc36|ISKpn14|ISKpn31|ISKpn6|ISKpn7|ISKpn8	Tn4401a-unknown	ATTGA	ATTGA	70	84	7020-7118	Tn4401a	C4121T	none	none	unknown	eclo	2	eclo_2	887	Tn4401a-unknown_ATTGA_ATTGA	51	638
19eb8e3a-23de-416e-9d30-92db54f8d45e	SAMN25989900	Nov-16	env	1953537	1953537_21	NA	NA	NA	NA	NA	T77	W3W4 Dom Rm Mop Sink lower	Mop_sink	W3_W4	cardiac	Eclo-ST-88	KPC-2	23817	6	IncFIA|IncFIB|IncFII|IncHI2|IncHI2A|IncR	14	IS1B|IS1X2|IS1X4|IS30|IS5075|IS6100|IS903B|ISCfr1|ISEc36|ISKpn14|ISKpn31|ISKpn6|ISKpn7|ISKpn8	Tn4401a-unknown	ATTGA	ATTGA	162	124	7020-7118	Tn4401a	C4121T	none	none	unknown	eclo	2	eclo_2	875	Tn4401a-unknown_ATTGA_ATTGA	51	421
19ebb37e-06e5-4fd2-a71e-1cac231ff9dd	SAMN25989899	Aug-16	pat	2214997	2214997_12	Screen	CMFT Rapid PCR (Cepheid) CPE Screen	KLEBSIELLA PNEUMONIAE	Meropenem	R			Patient	AM1	acute med	Kpne-ST-252	KPC-2	39096	3	IncFIB|IncFII|IncR	13	IS1A|IS1B|IS1F|IS5075|IS6100|IS903B|ISKpn14|ISKpn26|ISKpn34|ISKpn6|ISKpn7|ISSen4|Tn5403	Tn4401a-1	ATTGA	TGTAG	53	41	7020-7118	Tn4401a	none	none	none	1	kpne	21	kpne_21	580	Tn4401a-1_ATTGA_TGTAG	76	282
1a0b537e-0497-42d0-95ce-1d4b266622f8	SAMN25989898	Sep-16	pat	2037822	2037822_11	Screen	CMFT in house PCR (TaqMan) CPE Screen	ESCHERICHIA COLI	Ertapenem	R			Patient	W45	geratology	Ecol-ST-216	KPC-2	14771	5	IncFIB|IncFII|IncHI1A|IncHI1B|p0111	14	IS150|IS2|IS21|IS5075|IS609|IS6100|ISEc33|ISEc5|ISKpn31|ISKpn6|ISKpn7|ISPpu12|ISPpu21|ISSen3	Tn4401a-1	ATTGA	ATTGA	118	140	7020-7118	Tn4401a	none	none	none	1	ecol	7	ecol_7	225	Tn4401a-1_ATTGA_ATTGA	63	151
1a16134b-fa07-45f8-8f35-b0fad3e4ead6	SAMN25989897	Feb-16	env	1950022	1950022_13	NA	NA	NA	NA	NA	T44	W4 Treatment Rm Utility Sink	Utility_sink	W4	cardiac	Eclo-ST-252	KPC-2	59417	5	IncFIB|IncFII|IncN|IncR|IncX3	9	IS1R|IS1X2|IS1X4|IS5075|IS6100|IS903B|ISKpn6|ISKpn7|ISKpn8	Tn4401a-1	TTGTG	TTGTG	201	125	7020-7118	Tn4401a	none	none	none	1	eclo	9	eclo_9	691	Tn4401a-1_TTGTG_TTGTG	73	554
1a1abecf-b162-438d-8082-94be4e7182ff	SAMN25989896	Aug-16	pat	2215271	2215271_11	Screen	CMFT Rapid PCR (Cepheid) CPE Screen	KLEBSIELLA PNEUMONIAE	Meropenem	R			Patient	AM1	acute med	Kpne-ST-252	KPC-2	17024	2	IncFIB|IncFII	13	IS1A|IS1B|IS1F|IS1X4|IS5075|IS6100|ISEc22|ISKpn14|ISKpn24|ISKpn31|ISKpn6|ISKpn7|ISSen4	Tn4401a-1	ATTGA	ATTGA	55	56	7020-7118	Tn4401a	none	none	none	1	kpne	9	kpne_9	557	Tn4401a-1_ATTGA_ATTGA	61	277
1a2aad5e-0192-4435-87ae-d9e9f92bb219	SAMN25989895	Dec-16	env	1954601	1954601_11	NA	NA	NA	NA	NA	A63	AM1AM2 Dirty Util CHWB Drain	CHWB	AM1_AM2	acute med	Kpne-ST-268	KPC-2	18012	2	IncFIB|IncFII	13	IS1F|IS6100|IS903B|ISEc9|ISEcl1|ISKpn1|ISKpn2|ISKpn26|ISKpn28|ISKpn31|ISKpn34|ISKpn6|ISKpn7	Tn4401a-1	ATTGA	ATTGA	113	115	7020-7118	Tn4401a	none	none	none	1	kpne	1	kpne_1	616	Tn4401a-1_ATTGA_ATTGA	61	533
1a8c5850-6def-40e0-b0dc-6d9edddb9581	SAMN25989894	Dec-16	env	1954550	1954550_12	NA	NA	NA	NA	NA	A9	AM1 Bed 2 Shower Drain	Shower_bath_drain	AM1	acute med	Kpne-ST-268	KPC-2	18012	2	IncFIB|IncFII	13	IS1F|IS6100|IS903B|ISEc9|ISEcl1|ISKpn1|ISKpn2|ISKpn26|ISKpn28|ISKpn31|ISKpn34|ISKpn6|ISKpn7	Tn4401a-1	ATTGA	ATTGA	109	93	7020-7118	Tn4401a	none	none	none	1	kpne	1	kpne_1	652	Tn4401a-1_ATTGA_ATTGA	61	533
1aa20cd5-7d37-4bad-a60d-09f9d9805246	SAMN25989893	Aug-16	pat	2215215	2215215_15	Screen	CMFT Rapid PCR (Cepheid) CPE Screen	ENTEROBACTER CLOACAE COMPLEX	Meropenem	R			Patient	AM2	acute med	Eclo-ST-141	KPC-2	10058	3	IncFIB|IncFII|IncL/M	9	IS1X4|IS5075|IS6100|IS903B|ISEc14|ISEhe3|ISKpn26|ISKpn6|ISKpn7	Tn4401a-unknown	AGTTG	AGTTG	146	160	7020-7118	Tn4401a	C4082T	none	none	unknown	eclo	5	eclo_5	286	Tn4401a-unknown_AGTTG_AGTTG	70	696
1abb5680-4967-4fff-9636-165a789f4d96	SAMN25989892	Sep-16	pat	2035804	2035804_11	Screen	CMFT in house PCR (TaqMan) CPE Screen	KLEBSIELLA PNEUMONIAE	Ertapenem	R			Patient	AM1	acute med	Kpne-ST-252	KPC-2	17024	2	IncFIB|IncFII	13	IS1A|IS1B|IS1F|IS1X4|IS5075|IS6100|ISEc22|ISKpn14|ISKpn24|ISKpn31|ISKpn6|ISKpn7|ISSen4	Tn4401a-1	ATTGA	ATTGA	31	43	7020-7118	Tn4401a	none	none	none	1	kpne	9	kpne_9	588	Tn4401a-1_ATTGA_ATTGA	61	277
1acdd076-0842-46bc-bf51-df630f5eab07	SAMN25989891	May-16	env	1950616	1950616_11	NA	NA	NA	NA	NA	T77	W3W4 Dom Rm Mop Sink lower	Mop_sink	W3_W4	cardiac	Kpne-ST-461	KPC-2	9908	3	IncFIA|IncFIB|IncFII	18	IS102|IS1F|IS1N|IS26|IS4321L|IS4321R|IS5075|IS903B|ISApu1|ISAs25|ISKpn21|ISKpn24|ISKpn31|ISKpn6|ISKpn7|ISKpn8|ISSen4|ISSty2	Tn4401a-unknown	ATTGA|TAACA	ATTGA|TAACA	69|91	70|80	7020-7118	Tn4401a	none	C2046S|C2081Y|A2088M|T2090Y|C2096Y|G2100S|C2102Y|A2105R|T2123Y|C2135Y|G2153R|T2155Y|C2164S|T2453K|G2459R|C2462Y|A2469R|T2477Y|C2483S|T2489Y|G2501K|A2567R|A2607R|A2609R|T2618Y|A2621R|A2626R|G2628R|A2666R|C2675Y|C2684Y|A2694M|T2696Y|C2705S|T2708K|A2716R|A2717R|C2747Y|T2760W|T2777Y|G2786S|A2788W|C3521Y|C3554S|A3561R|A3577R|A3685R|G3687S|A3693M|T3698Y|T3708Y|G3725R|C3731Y|C3743M|T3752Y|C3758Y|C3770S|…	C269,G93|C250,T96|A231,C81|T236,C80|C242,T82|G240,C75|C246,T70|A224,G77|T216,C97|C219,T84|G215,A79|T189,C88|C217,G92|T203,G46|G208,A46|C212,T44|A188,G44|T186,C51|C206,G55|T201,C57|G206,T45|A205,G45|A208,G51|A215,G53|T209,C53|A188,G55|A209,G54|G228,A53|A222,G87|C219,T83|C228,T88|A215,C83|T218,C85|C231,G85|T208,G86|A194,G81|A187,G82|C211,T67|T194,A61|T183,C53|G197,C42|A182,T36|C218,T63|C214,G82|A20…	unknown	kpne	27	kpne_27	9	Tn4401a-unknown_ATTGA|TAACA_ATTGA|TAACA	46	100
1af05ae7-3e65-429a-ad5a-0817b195bb75	SAMN25989890	Oct-16	env	1953351	1953351_12	NA	NA	NA	NA	NA	A38	AM1 Kitchen HWB Drain	HWB_drain	AM1	acute med	Eclo_newST_newAllele	KPC-2	62796	4	IncFIB|IncFII|IncHI2|IncHI2A	10	IS1B|IS30|IS6100|ISKpn14|ISKpn25|ISKpn26|ISKpn31|ISKpn6|ISKpn7|ISKpn8	Tn4401a-1	ATTGA	ATTGA	116	108	7020-7118	Tn4401a	none	none	none	1	eclo	22	eclo_22	348	Tn4401a-1_ATTGA_ATTGA	65	462
1b0aa8dd-c846-40b9-b79a-5491dd5d8579	SAMN25989889	Sep-16	env	1952385	1952385_11	NA	NA	NA	NA	NA	T44	W4 Treatment Rm Utility Sink	Utility_sink	W4	cardiac	Eclo-ST-252	KPC-2	59317	5	IncFIB|IncFII|IncN|IncR|IncX3	6	IS1X2|IS5075|IS6100|ISKpn6|ISKpn7|ISKpn8	Tn4401a-1	TTGTG	TTGTG	126	111	7020-7118	Tn4401a	none	none	none	1	eclo	9	eclo_9	692	Tn4401a-1_TTGTG_TTGTG	73	671
1b3aa87a-d9f7-468c-bb7e-043c8baf51eb	SAMN25989888	Nov-16	env	1954141	1954141_14	NA	NA	NA	NA	NA	A129	AM2 Treatment Room CHWB	CHWB	AM2	acute med	Eclo-ST-24	KPC-2	62672	4	ColRNAI|IncA/C2|IncFIB|IncFII	14	IS1326|IS1353|IS1A|IS1X4|ISCfr1|ISEc14|ISEc52|ISEc9|ISKpn14|ISKpn25|ISKpn26|ISKpn31|ISKpn6|ISKpn7	Tn4401a-1	ATTGA	ATTGA	123	136	7020-7118	Tn4401a	none	none	none	1	eclo	11	eclo_11	975	Tn4401a-1_ATTGA_ATTGA	36	139
1b58c5eb-8f54-44e6-ae40-f7e9573e8f5c	SAMN25989887	Dec-16	env	1954144	1954144_14	NA	NA	NA	NA	NA	T43	W4 Treatment Rm CHWB Drain	CHWB	W4	cardiac	Kpne-ST-11	KPC-2	9909	3	IncFIA|IncFIB|IncFII	14	IS1R|IS1X4|IS2|IS5075|IS6100|ISEc22|ISEc9|ISKpn1|ISKpn14|ISKpn18|ISKpn26|ISKpn31|ISKpn6|ISKpn7	Tn4401a-1	AATAT|TTCCT	AATAT|ATTGA	46|76	56|82	7020-7118	Tn4401a	none	none	none	1	kpne	11	kpne_11	455	Tn4401a-1_AATAT|TTCCT_AATAT|ATTGA	46	569
1bd7f831-7b6a-4157-8a98-9f4b320f952f	SAMN25989886	Nov-16	env	1954109	1954109_11	NA	NA	NA	NA	NA	A90	AM2 Beds 17 20 Shower Drain	Shower_bath_drain	AM2	acute med	Kpne-ST-12	KPC-2	41565	3	IncFIA|IncFIB|IncFII	11	IS1B|IS5075|IS6100|IS903|ISKpn14|ISKpn2|ISKpn21|ISKpn25|ISKpn26|ISKpn31|ISKpn7	Tn4401a-1	ATTGA	ATTGA	117	123	7020-7118	Tn4401a	none	none	none	1	kpne	39	kpne_39	231	Tn4401a-1_ATTGA_ATTGA	46	467
1c41dbb4-db53-4686-9ab8-d11415f6543c	SAMN25989885	Dec-16	env	1954242	1954242_13	NA	NA	NA	NA	NA	A62	AM1AM2 Dirty Util Sluice Sink	Sluice_sluice_sink	AM1_AM2	acute med	Kpne-ST-268	KPC-2	17478	2	IncFIB|IncFII	13	IS1F|IS6100|IS903B|ISEc9|ISEcl1|ISKpn1|ISKpn2|ISKpn26|ISKpn28|ISKpn31|ISKpn34|ISKpn6|ISKpn7	Tn4401a-1	ATTGA	ATTGA	73	63	7020-7118	Tn4401a	none	none	none	1	kpne	1	kpne_1	615	Tn4401a-1_ATTGA_ATTGA	61	533
1c5d88d8-1d9e-45ce-93d8-86275ea46fbb	SAMN25989884	Oct-16	env	1953154	1953154_14	NA	NA	NA	NA	NA	F113	W46 Drug Room CHWB Drain	CHWB	W46	geratology	Kpne-ST-922	KPC-2	27273	2	IncFIB|IncFII	15	IS186B|IS1F|IS1X4|IS4321R|IS5|IS5075|IS903B|ISEc22|ISEc9|ISKpn21|ISKpn25|ISKpn31|ISKpn6|ISKpn7|ISPpu12	Tn4401a-1	ATTGA	ATTGA	71	68	7020-7118	Tn4401a	none	none	none	1	kpne	2	kpne_2	491	Tn4401a-1_ATTGA_ATTGA	61	231
1cfa4012-1b4d-4df6-8f8c-34df0e45fd3e	SAMN25989883	Dec-16	env	1954397	1954397_15	NA	NA	NA	NA	NA	A59	AM1 Drug Room HWB	HWB_drain	AM1	acute med	Kpne-ST-11	KPC-2	14983	2	IncFIB|IncFII	11	IS903B|ISEc9|ISEcl1|ISKpn1|ISKpn14|ISKpn18|ISKpn26|ISKpn28|ISKpn6|ISKpn7|Tn5403	Tn4401a-1	ATTGA	TGTTA	177	204	7020-7118	Tn4401a	none	none	none	1	kpne	11	kpne_11	450	Tn4401a-1_ATTGA_TGTTA	61	757
1d41f334-c875-498b-a352-88b38608de0f	SAMN25989882	Dec-16	env	1954529	1954529_15	NA	NA	NA	NA	NA	F130	W46 Beds 24 -27 Shower Drain	Shower_bath_drain	W46	geratology	Kpne-ST-367	KPC-2	17634	2	IncFIB|IncFII	10	IS1A|IS6100|IS903B|ISKpn14|ISKpn21|ISKpn31|ISKpn34|ISKpn6|ISKpn7|ISSen4	Tn4401a-1	ATTGA	ATTGA	101	85	7020-7118	Tn4401a	none	none	none	1	kpne	40	kpne_40	236	Tn4401a-1_ATTGA_ATTGA	61	405
1d8ea2c4-1f15-4dd8-9e6e-c5606e0cb9ec	SAMN25989881	Jul-16	env	1951042	1951042_13	NA	NA	NA	NA	NA	F19	W45 Bed 2 Shower Drain	Shower_bath_drain	W45	geratology	Raoultella ornithinolytica	KPC-2	53674	4	IncFIA|IncFII|IncHI1A|IncHI1B	17	IS1A|IS1B|IS5|IS5708|IS6100|ISEc22|ISEc33|ISEc36|ISEc52|ISEcl1|ISKox1|ISKpn21|ISKpn31|ISKpn6|ISKpn7|ISKpn8|ISVsa5	Tn4401a-1	ATTGA	ATTGA	56	46	7020-7118	Tn4401a	none	none	none	1	rorn	1	rorn_1	512	Tn4401a-1_ATTGA_ATTGA	57	301
1dd05555-0c2d-457a-b75c-58b282953d5d	SAMN25989880	Feb-16	env	1950276	1950276_11	NA	NA	NA	NA	NA	T44	W4 Treatment Rm Utility Sink	Utility_sink	W4	cardiac	Eclo-ST-252	KPC-2	59318	4	IncFIB|IncN|IncR|IncX3	9	IS1R|IS1X2|IS1X4|IS26|IS5075|IS6100|ISKpn6|ISKpn7|ISKpn8	Tn4401a-1	TTGTG	TTGTG	75	86	7020-7118	Tn4401a	none	none	none	1	eclo	9	eclo_9	692	Tn4401a-1_TTGTG_TTGTG	86	548
1e17a74e-82a8-41e0-b7ed-d1a1cfc25277	SAMN25989879	Oct-16	pat	2219256	2219256_11	NA	NA	NA	NA	NA			Patient	AM1	acute med	Kpne-newST	KPC-2	17634	2	IncFIB|IncFII	11	IS2|IS4321R|IS6100|IS903B|ISEc33|ISKpn26|ISKpn31|ISKpn34|ISKpn6|ISKpn7|ISSen3	Tn4401a-1	ATTGA	ATTGA	144	131	7020-7118	Tn4401a	none	none	none	1	kpne	16	kpne_16	377	Tn4401a-1_ATTGA_ATTGA	61	712
1ea1929f-6cbe-42e1-97bd-b5ff424a4d2b	SAMN25989878	Mar-16	env	1950343	1950343_14	NA	NA	NA	NA	NA	T8	W3W4 Doms Rm Mop Sink upper	Mop_sink	W3	cardiac	Kpne_newST_newAllele	KPC-2	42656	2	IncFIB|IncFII	16	IS102|IS186B|IS1A|IS1B|IS1R|IS679|IS903B|ISEcl1|ISKpn21|ISKpn24|ISKpn6|ISKpn7|ISKpn8|ISPpu12|ISSpu2|Tn5403	Tn4401a-1	ATTGA	ATATA	102	100	7020-7118	Tn4401a	none	none	none	1	kpne	54	kpne_54	126	Tn4401a-1_ATTGA_ATATA	61	51
1ef9dcad-c788-4e1f-a682-69097a49191c	SAMN25989877	Jul-16	pat	2214240	2214240_11	Screen	CMFT Rapid PCR (Cepheid) CPE Screen	KLEBSIELLA PNEUMONIAE	Ertapenem	R			Patient	AM1	acute med	Kpne-ST-1074	KPC-2	18010	2	IncFIB|IncR	16	IS102|IS1A|IS1B|IS1S|IS1X2|IS2|IS5075|IS6100|ISKox1|ISKpn21|ISKpn31|ISKpn6|ISKpn7|ISSen3|ISSpu2|ISSty2	Tn4401a-1	ATTGA	ATTGA	78	86	7020-7118	Tn4401a	none	none	none	1	kpne	20	kpne_20	241	Tn4401a-1_ATTGA_ATTGA	87	80
1efa5da9-7e79-420f-a0bf-ca5d4c6bb851	SAMN25989876	Jul-16	env	1951265	1951265_11	NA	NA	NA	NA	NA	A128	AM2 Drug Room HWB	HWB_drain	AM2	acute med	Eclo-ST-24	KPC-2	71548	5	Col|ColRNAI|IncA/C2|IncFIB|IncFII	16	IS1326|IS1353|IS1A|IS1X4|IS903B|ISCfr1|ISEc14|ISEc52|ISEc9|ISKpn14|ISKpn25|ISKpn26|ISKpn31|ISKpn6|ISKpn7|ISSen4	Tn4401a-1	ATTGA	ATTGA	39	40	7020-7118	Tn4401a	none	none	none	1	eclo	11	eclo_11	994	Tn4401a-1_ATTGA_ATTGA	7	137
1f039f9a-3cca-47a6-baa1-808fd3738017	SAMN25989875	Dec-16	env	1954503	1954503_14	NA	NA	NA	NA	NA	F93	W46 Bed 4 HWB Drain	HWB_drain	W46	geratology	Eclo-ST-32	KPC-2	56664	4	IncFII|IncHI2|IncHI2A|IncR	13	IS102|IS1247|IS1B|IS1X4|IS4321R|IS903B|ISKpn14|ISKpn26|ISKpn31|ISKpn6|ISKpn7|ISKpn8|ISSen4	Tn4401a-1	ATTGA	ATTGA	114	127	7020-7118	Tn4401a	none	none	none	1	eclo	13	eclo_13	408	Tn4401a-1_ATTGA_ATTGA	90	34
1f06a162-98fa-4b11-9045-b9f69a8590af	SAMN25989874	Jul-16	env	1951283	1951283_12	NA	NA	NA	NA	NA	T43	W4 Treatment Rm CHWB Drain	CHWB	W4	cardiac	Eclo-ST-252	KPC-2	46539	5	IncFIB|IncFII|IncN|IncR|IncX3	8	IS1R|IS1X2|IS1X4|IS5075|IS6100|ISKpn6|ISKpn7|ISKpn8	Tn4401a-1	TTGTG	TTGTG	64	42	7020-7118	Tn4401a	none	none	none	1	eclo	9	eclo_9	693	Tn4401a-1_TTGTG_TTGTG	73	555
1f0e8615-c7a8-4acd-92a5-e9b4e1ca718b	SAMN25989873	Sep-16	env	1952417	1952417_11	NA	NA	NA	NA	NA	T27	W3 Bay C Shower Drain	Shower_bath_drain	W3	cardiac	Pluralibacter gergoviae	KPC-2	10058	5	IncFIB|IncFII|IncHI2|IncHI2A|IncN	9	IS5075|IS6100|IS903|IS903B|ISKpn24|ISKpn26|ISKpn6|ISKpn7|ISKpn8	Tn4401a-1	AGTTG	AGTTG	77	97	7020-7118	Tn4401a	none	none	none	1	plur	NA	plur_NA	393	Tn4401a-1_AGTTG_AGTTG	66	741
1f0fa9c9-5b62-49e4-bb01-5a3ec985e546	SAMN25989872	Dec-16	env	1954338	1954338_14	NA	NA	NA	NA	NA	T62	W4 Shower Rm 2 Shower Drain	Shower_bath_drain	W4	cardiac	Citrobacter farmeri GTC 1319	KPC-2	48783	2	Col|ColpVC	10	IS1B|IS26|IS30H|IS5075|IS903B|ISEc9|ISKpn21|ISKpn6|ISKpn7|ISSen4	Tn4401a-1	AGAGT	AGAGT	238	227	7020-7118	Tn4401a	none	none	none	1	cfar	NA	cfar_NA	597	Tn4401a-1_AGAGT_AGAGT	6	450
1f1c3bca-265b-4f76-b0c7-3339c69c3a2a	SAMN25989871	Dec-16	env	1954633	1954633_12	NA	NA	NA	NA	NA	F15	W45 Bed 1 Shower Drain	Shower_bath_drain	W45	geratology	Raoultella ornithinolytica	KPC-2	17478	1	IncN	15	IS1A|IS4321L|IS4321R|IS5|IS5075|IS6100|ISEc22|ISEcl1|ISEhe3|ISKpn14|ISKpn21|ISKpn31|ISKpn6|ISKpn7|ISSen4	Tn4401a-1	ATTGA	ATTGA	97	103	7020-7118	Tn4401a	none	none	none	1	rorn	3	rorn_3	512	Tn4401a-1_ATTGA_ATTGA	99	387
1f5e362b-caf1-48e9-8fb4-293b8fe8d555	SAMN25989870	Jul-16	env	1951066	1951066_13	NA	NA	NA	NA	NA	F47	W45 Treatment Room CHWB Drain	CHWB	W45	geratology	Eclo-ST-32	KPC-2	62795	2	IncFIB|IncFII	9	IS1R|IS1X4|IS6100|IS903B|ISKpn14|ISKpn25|ISKpn31|ISKpn6|ISKpn7	Tn4401a-1	ATTGA	ATTGA	56	58	7020-7118	Tn4401a	none	none	none	1	eclo	10	eclo_10	358	Tn4401a-1_ATTGA_ATTGA	61	608
1f5f1300-8f4a-4e31-9679-1149cdd404a6	SAMN25989869	Aug-16	env	1952064	1952064_23	NA	NA	NA	NA	NA	A21	AM1 Beds 13 16 Shower Drain	Shower_bath_drain	AM1	acute med	Eclo-ST-88	KPC-2	23879	6	IncFIA|IncFIB|IncFII|IncHI2|IncHI2A|IncR	10	IS1X2|IS1X4|IS30|IS5075|ISCfr1|ISEc36|ISKpn31|ISKpn6|ISKpn7|ISKpn8	Tn4401a-unknown	ATTGA	ATTGA	153	122	7020-7118	Tn4401a	C4121T|A9999C	none	none	unknown	eclo	2	eclo_2	951	Tn4401a-unknown_ATTGA_ATTGA	51	639
1fd2bb85-1824-4f01-aa4f-40de97c980f5	SAMN25989868	Oct-16	env	1952891	1952891_14	NA	NA	NA	NA	NA	F142	W46 Beds 12 15 Shower Drain	Shower_bath_drain	W46	geratology	Kpne-ST-11	KPC-2	22796	2	IncFIB|IncFII	12	IS1B|IS1R|IS26|IS6100|ISEc9|ISKpn14|ISKpn18|ISKpn26|ISKpn6|ISKpn7|ISKpn8|Tn5403	Tn4401a-1	AATAT	AATAT	53	61	7020-7118	Tn4401a	none	none	none	1	kpne	11	kpne_11	7	Tn4401a-1_AATAT_AATAT	61	419
1fddba71-1488-444e-8a1c-9e8242a89db4	SAMN25989867	Aug-16	env	1951526	1951526_11	NA	NA	NA	NA	NA	A94	AM2 Bed 11 HWB Drain	HWB_drain	AM2	acute med	Eclo-ST-88	KPC-2	35484	6	IncFIA|IncFIB|IncFII|IncHI2|IncHI2A|IncR	13	IS1B|IS1X2|IS1X4|IS30|IS4321R|IS903B|ISCfr1|ISEc36|ISKpn14|ISKpn31|ISKpn6|ISKpn7|ISKpn8	Tn4401a-unknown	ATTGA	ATTGA	52	48	7020-7118	Tn4401a	C4121T	none	none	unknown	eclo	2	eclo_2	988	Tn4401a-unknown_ATTGA_ATTGA	51	420
20139036-b58e-415a-81d3-3ed3c572e017	SAMN25989866	Nov-16	env	1953570	1953570_15	NA	NA	NA	NA	NA	F6	45 46 MF WC HWB Drain	HWB_drain	W45_W46	geratology	Kpne-ST-1562	KPC-2	20778	2	IncFIB|IncFII	14	IS186B|IS1R|IS26|IS5075|ISEcl1|ISEhe3|ISKpn14|ISKpn21|ISKpn25|ISKpn26|ISKpn31|ISKpn34|ISKpn6|ISKpn7	Tn4401a-1	ATTGA	ATTGA	137	119	7020-7118	Tn4401a	none	none	none	1	kpne	3	kpne_3	140	Tn4401a-1_ATTGA_ATTGA	61	256
20187738-ced4-47b7-bada-51cfa37ebfa4	SAMN25989865	Sep-16	env	1952701	1952701_15	NA	NA	NA	NA	NA	F47	W45 Treatment Room CHWB Drain	CHWB	W45	geratology	Eclo-ST-32	KPC-2	56227	4	IncFIB|IncFII|IncHI2|IncHI2A	12	IS1R|IS1X4|IS5|IS5075|IS6100|IS903B|ISKpn14|ISKpn25|ISKpn31|ISKpn6|ISKpn7|ISKpn8	Tn4401a-1	ATTGA	ATTGA	58	61	7020-7118	Tn4401a	none	none	none	1	eclo	10	eclo_10	331	Tn4401a-1_ATTGA_ATTGA	65	582
20189284-87a8-41ed-88b1-3229db4f8469	SAMN25989864	May-16	pat	2020596	2020596_11	Screen	CMFT in house PCR (TaqMan) CPE Screen	ESCHERICHIA COLI	Meropenem	R			Patient	W4	cardiac	Ecol-ST-410	KPC-2	59853	4	IncB/O/K/Z|IncFIA|IncFIB|IncFII	13	IS150|IS1A|IS30|IS609|IS6100|ISEc1|ISEc9|ISKpn14|ISKpn25|ISKpn26|ISKpn31|ISKpn6|ISKpn7	Tn4401a-1	ATTGA	ATTGA	110	80	7020-7118	Tn4401a	none	none	none	1	ecol	5	ecol_5	901	Tn4401a-1_ATTGA_ATTGA	43	149
20389f67-18d9-414c-b344-d6847991747e	SAMN25989863	Sep-16	env	1952356	1952356_14	NA	NA	NA	NA	NA	T12	W3 Side Rm 2 CHWB Drain	CHWB	W3	cardiac	Kpne-ST-268	KPC-2	10719	2	IncFIB|IncFII	11	IS6100|ISEc9|ISEcl1|ISKpn1|ISKpn2|ISKpn26|ISKpn28|ISKpn31|ISKpn34|ISKpn6|ISKpn7	unknown-1	ATTGA	ATTGA	165	193	834-1075|1328-1570|3057-3076|7020-7118	unknown	none	none	none	1	kpne	1	kpne_1	665	unknown-1_ATTGA_ATTGA	61	756
20d3ec7c-ca59-4357-ae11-70c0dc3ea4fe	SAMN25989862	Nov-16	env	1953804	1953804_12	NA	NA	NA	NA	NA	F6	45 46 MF WC HWB Drain	HWB_drain	W45_W46	geratology	Kpne-ST-1562	KPC-2	15223	2	IncFIB|IncFII	15	IS186B|IS1R|IS26|IS5075|ISEcl1|ISEhe3|ISKpn14|ISKpn21|ISKpn25|ISKpn26|ISKpn28|ISKpn31|ISKpn34|ISKpn6|ISKpn7	unknown-1	ATTGA|GTGAT	ATTGA|GTGAT	161|55	175|64	1489-1512|7020-7118	unknown	none	none	none	1	kpne	3	kpne_3	121	unknown-1_ATTGA|GTGAT_ATTGA|GTGAT	61	255
20e1d28c-029d-4647-ac6b-1e7f7eb65923	SAMN25989861	Aug-16	env	1952064	1952064_13	NA	NA	NA	NA	NA	A21	AM1 Beds 13 16 Shower Drain	Shower_bath_drain	AM1	acute med	Eclo-ST-88	KPC-2	23879	6	IncFIA|IncFIB|IncFII|IncHI2|IncHI2A|IncR	10	IS1X2|IS1X4|IS30|IS5075|ISCfr1|ISEc36|ISKpn31|ISKpn6|ISKpn7|ISKpn8	Tn4401a-unknown	ATTGA	ATTGA	110	96	7020-7118	Tn4401a	C4121T	none	none	unknown	eclo	2	eclo_2	932	Tn4401a-unknown_ATTGA_ATTGA	51	639
2113a10d-fa74-4ac8-8089-4745c3c10665	SAMN25989860	May-16	pat	2020790	2020790_21	NA	NA	NA	NA	NA			Patient	W4	cardiac	Ecol-ST-410	KPC-2	68606	4	IncB/O/K/Z|IncFIA|IncFIB|IncFII	15	IS150|IS1A|IS1F|IS3|IS30|IS609|IS6100|ISEc1|ISEc9|ISKpn14|ISKpn25|ISKpn26|ISKpn31|ISKpn6|ISKpn7	Tn4401a-1	ATTGA	ATTGA	88	71	7020-7118	Tn4401a	none	none	none	1	ecol	42	ecol_42	604	Tn4401a-1_ATTGA_ATTGA	43	146
2114b65b-1b83-4b7c-9e18-f5b83727aea1	SAMN25989859	Dec-16	env	1954883	1954883_15	NA	NA	NA	NA	NA	F143	W46 Beds 8 11 CHWB Drain	CHWB	W46	geratology	Kpne-ST-872	KPC-2	31851	3	IncFIB|IncFII|IncR	17	IS102|IS1A|IS1X2|IS1X4|IS2|IS26|IS4321L|IS903B|ISKpn14|ISKpn2|ISKpn21|ISKpn24|ISKpn28|ISKpn31|ISKpn6|ISKpn7|ISKpn8	Tn4401a-unknown	ATTGA	ATTGA	111	81	7020-7118	Tn4401a	C684T	none	none	unknown	kpne	41	kpne_41	32	Tn4401a-unknown_ATTGA_ATTGA	76	96
211e9bc8-8514-41b8-ae3d-efccde67697f	SAMN25989858	Oct-16	pat	2041186	2041186_12	Screen	CMFT in house PCR (TaqMan) CPE Screen	KLEBSIELLA PNEUMONIAE	Ertapenem	R			Patient	AM1	acute med	Kpne-ST-1828	KPC-2	29748	3	IncFIB|IncFII|IncR	16	IS186B|IS1B|IS1F|IS1R|IS1X4|IS903|IS903B|ISEc52|ISEcl1|ISKpn1|ISKpn21|ISKpn6|ISKpn7|ISKpn8|ISPpu12|Tn5403	Tn4401a-1	ATTGA	ATATA	68	68	7020-7118	Tn4401a	none	none	none	1	kpne	7	kpne_7	10	Tn4401a-1_ATTGA_ATATA	76	207
2148b415-53e8-489c-9323-442ef786c490	SAMN25989857	Mar-16	env	1950359	1950359_11	NA	NA	NA	NA	NA	T44	W4 Treatment Rm Utility Sink	Utility_sink	W3	cardiac	Eclo-ST-252	KPC-2	59318	4	IncFIB|IncN|IncR|IncX3	9	IS1R|IS1X2|IS1X4|IS26|IS5075|IS6100|ISKpn6|ISKpn7|ISKpn8	Tn4401a-1	TTGTG	TTGTG	50	51	7020-7118	Tn4401a	none	none	none	1	eclo	9	eclo_9	693	Tn4401a-1_TTGTG_TTGTG	86	548
214eadbf-e42f-4cbb-810e-c3a685524301	SAMN25989856	Nov-16	env	1954103	1954103_11	NA	NA	NA	NA	NA	A90	AM2 Beds 17 20 Shower Drain	Shower_bath_drain	AM2	acute med	Kpne-ST-268	KPC-2	17478	2	IncFIB|IncFII	13	IS1F|IS6100|IS903B|ISEc9|ISEcl1|ISKpn1|ISKpn2|ISKpn26|ISKpn28|ISKpn31|ISKpn34|ISKpn6|ISKpn7	Tn4401a-1	ATTGA	ATTGA	81	89	7020-7118	Tn4401a	none	none	none	1	kpne	1	kpne_1	630	Tn4401a-1_ATTGA_ATTGA	61	533
2198d6fa-f9dd-47ae-8a9c-01dd39048651	SAMN25989855	Oct-16	pat	2219541	2219541_13	NA	NA	NA	NA	NA			Patient	AM1	acute med	Ecol-ST-555	KPC-2	10058	6	ColRNAI|IncFIB|IncFII|IncHI2|IncHI2A|IncQ1	19	IS100kyp|IS1414|IS2|IS200C|IS6100|IS629|IS682|IS903B|ISEc1|ISEc20|ISEc21|ISEc32|ISEc38|ISEc40|ISEc41|ISKpn26|ISKpn6|ISKpn7|ISKpn8	Tn4401a-1	AGTTG	AGTTG	85	87	7020-7118	Tn4401a	none	none	none	1	ecol	17	ecol_17	270	Tn4401a-1_AGTTG_AGTTG	40	12
21f4d61f-0514-4fa4-973d-675f599241be	SAMN25989854	Mar-16	env	1950343	1950343_12	NA	NA	NA	NA	NA	T8	W3W4 Doms Rm Mop Sink upper	Mop_sink	W3	cardiac	Kpne-newST	KPC-2	18012	3	ColRNAI|IncFIB|IncFII	11	IS1X2|IS2|IS6100|ISEc33|ISKpn21|ISKpn26|ISKpn31|ISKpn34|ISKpn6|ISKpn7|ISSen3	Tn4401a-1	ATTGA	ATTGA	58	55	7020-7118	Tn4401a	none	none	none	1	kpne	16	kpne_16	237	Tn4401a-1_ATTGA_ATTGA	37	651
2255b337-18c4-4152-ae21-4571484d201b	SAMN25989853	Jul-16	env	1951065	1951065_14	NA	NA	NA	NA	NA	F46	W45 Drug Room Utility Sink	Utility_sink	W45	geratology	Eclo-ST-32	KPC-2	55913	2	IncFIB|IncFII	10	IS1R|IS1X4|IS903B|ISEc9|ISEhe3|ISKpn14|ISKpn25|ISKpn31|ISKpn6|ISKpn7	Tn4401a-1	ATTGA	ATTGA	68	55	7020-7118	Tn4401a	none	none	none	1	eclo	10	eclo_10	765	Tn4401a-1_ATTGA_ATTGA	61	611
227c18f4-9478-4290-b417-5b820f843a64	SAMN25989852	Aug-16	env	1952100	1952100_15	NA	NA	NA	NA	NA	F130	W46 Beds 24 -27 Shower Drain	Shower_bath_drain	W46	geratology	Kpne-ST-367	KPC-2	17634	2	IncFIB|IncFII	10	IS1A|IS6100|IS903B|ISKpn14|ISKpn21|ISKpn31|ISKpn34|ISKpn6|ISKpn7|ISSen4	Tn4401a-1	ATTGA	ATTGA	80	131	7020-7118	Tn4401a	none	none	none	1	kpne	40	kpne_40	236	Tn4401a-1_ATTGA_ATTGA	61	405
22899901-d277-469a-b2b9-d1ab5b045f4a	SAMN25989851	Jul-16	env	1951066	1951066_12	NA	NA	NA	NA	NA	F47	W45 Treatment Room CHWB Drain	CHWB	W45	geratology	Eclo-ST-32	KPC-2	71548	2	IncFIB|IncFII	9	IS1R|IS1X4|IS6100|IS903B|ISKpn14|ISKpn25|ISKpn31|ISKpn6|ISKpn7	Tn4401a-1	ATTGA	ATTGA	56	68	7020-7118	Tn4401a	none	none	none	1	eclo	10	eclo_10	343	Tn4401a-1_ATTGA_ATTGA	61	608
22f4a74e-5337-4cf8-92e7-2b08c26a37eb	SAMN25989850	Oct-16	env	1953310	1953310_11	NA	NA	NA	NA	NA	F46	W45 Drug Room Utility Sink	Utility_sink	W45	geratology	Eclo-ST-32	KPC-2	47160	2	IncFIB|IncFII	12	IS1R|IS1X4|IS26|IS5|IS5075|IS903B|ISEc9|ISKpn14|ISKpn25|ISKpn31|ISKpn6|ISKpn7	Tn4401a-1	ATTGA	ATTGA	87	95	7020-7118	Tn4401a	none	none	none	1	eclo	10	eclo_10	792	Tn4401a-1_ATTGA_ATTGA	61	572
23012eea-2779-434d-a4d7-47b9e4569e19	SAMN25989849	Oct-16	env	1953457	1953457_14	NA	NA	NA	NA	NA	F144	W46 Beds 8 11 HWB Drain	HWB_drain	W46	geratology	Enterobacter asburiae	KPC-2	10058	5	Col|IncFIB|IncFII|IncHI2|IncHI2A	9	IS1F|IS1R|IS1X4|IS6100|IS903B|ISKox1|ISKpn6|ISKpn7|ISKpn8	Tn4401a-1	AGTTG	AGTTG	126	100	7020-7118	Tn4401a	none	none	none	1	easb	NA	easb_NA	287	Tn4401a-1_AGTTG_AGTTG	17	489
230b2c64-098f-47dc-bf64-b863d291d6be	SAMN25989848	Aug-16	env	1951717	1951717_11	NA	NA	NA	NA	NA	A60	AM1 Treatment Room CHWB	CHWB	AM1	acute med	Kpne-ST-461	KPC-2	15261	5	Col|IncFIA|IncFIB|IncFII|IncR	12	IS186B|IS1A|IS6100|IS903B|ISEhe3|ISKpn1|ISKpn24|ISKpn31|ISKpn34|ISKpn6|ISKpn7|ISKpn8	Tn4401a-1	ATTGA	ATTGA	53	49	7020-7118	Tn4401a	none	none	none	1	kpne	6	kpne_6	375	Tn4401a-1_ATTGA_ATTGA	12	203
233c3c02-48c0-402e-9ff4-4edaa86301af	SAMN25989847	Sep-16	pat	2217166	2217166_15	Screen	CMFT Rapid PCR (Cepheid) CPE Screen	KLEBSIELLA PNEUMONIAE	Ertapenem	R			Patient	W45	geratology	Kpne-newST	KPC-2	21551	3	IncFIB|IncN|IncR	13	IS1A|IS1S|IS1X3|IS26|IS4321R|IS5075|ISEhe3|ISKox1|ISKpn1|ISKpn31|ISKpn6|ISKpn7|ISSen4	Tn4401a-1	ATTGA	ATTGA	97	91	7020-7118	Tn4401a	none	none	none	1	kpne	4	kpne_4	106	Tn4401a-1_ATTGA_ATTGA	85	357
23573742-3034-451f-a07e-e5e9d2504a6b	SAMN25989846	Nov-16	env	1954141	1954141_12	NA	NA	NA	NA	NA	A129	AM2 Treatment Room CHWB	CHWB	AM2	acute med	Eclo-ST-24	KPC-2	71548	4	ColRNAI|IncA/C2|IncFIB|IncFII	14	IS1326|IS1353|IS1A|IS1X4|ISCfr1|ISEc14|ISEc52|ISEc9|ISKpn14|ISKpn25|ISKpn26|ISKpn31|ISKpn6|ISKpn7	Tn4401a-1	ATTGA	ATTGA	97	114	7020-7118	Tn4401a	none	none	none	1	eclo	11	eclo_11	941	Tn4401a-1_ATTGA_ATTGA	36	139
236d6036-c61f-49f4-97eb-69db46bbb2b3	SAMN25989845	Sep-16	pat	2037172	2037172_11	Screen	CMFT in house PCR (TaqMan) CPE Screen	KLEBSIELLA PNEUMONIAE	Ertapenem	R			Patient	AM1	acute med	Kpne-ST-252	KPC-2	17024	2	IncFIB|IncFII	13	IS1A|IS1B|IS1F|IS1X4|IS5075|IS6100|ISEc22|ISKpn14|ISKpn24|ISKpn31|ISKpn6|ISKpn7|ISSen4	Tn4401a-1	ATTGA	ATTGA	44	55	7020-7118	Tn4401a	none	none	none	1	kpne	9	kpne_9	593	Tn4401a-1_ATTGA_ATTGA	61	277
241b125c-8868-4d06-967c-12d6d3c29cc1	SAMN25989844	Jul-16	env	1951184	1951184_11	NA	NA	NA	NA	NA	F117	W46 Dirty Utility Sluice	Sluice_sluice_sink	W46	geratology	Raoultella ornithinolytica	KPC-2	20691	5	IncFIB|IncFII|IncHI1A|IncHI1B|IncL/M	15	IS5|IS5708|IS6100|ISEc33|ISEc36|ISEc9|ISEcl1|ISKox1|ISKpn14|ISKpn21|ISKpn25|ISKpn31|ISKpn6|ISKpn7|ISKpn8	Tn4401a-1	ATTGA	ATTGA	62	59	7020-7118	Tn4401a	none	none	none	1	rorn	2	rorn_2	605	Tn4401a-1_ATTGA_ATTGA	62	739
242fd19a-bd92-43e3-9aad-539f489d61ce	SAMN25989843	Aug-16	env	1951802	1951802_11	NA	NA	NA	NA	NA	F114	W46 Drug Room Utility Sink	Utility_sink	W46	geratology	Eclo-ST-32	KPC-2	10058	4	IncFII|IncHI2|IncHI2A|IncR	13	IS1F|IS1X4|IS26|IS5075|IS903B|ISEc33|ISEcl1|ISKpn26|ISKpn6|ISKpn7|ISKpn8|ISSen4|Tn5403	Tn4401a-1	AGTTG	AGTTG	88	80	7020-7118	Tn4401a	none	none	none	1	eclo	23	eclo_23	801	Tn4401a-1_AGTTG_AGTTG	90	503
2436f798-a26a-40e3-8750-ba52b8ef5cb7	SAMN25989842	Dec-16	env	1954277	1954277_14	NA	NA	NA	NA	NA	F47	W45 Treatment Room CHWB Drain	CHWB	W45	geratology	Eclo-ST-32	KPC-2	56227	2	IncFIB|IncFII	8	IS1X4|IS903B|ISEhe3|ISKpn14|ISKpn25|ISKpn31|ISKpn6|ISKpn7	Tn4401a-1	ATTGA	ATTGA	101	102	7020-7118	Tn4401a	none	none	none	1	eclo	10	eclo_10	299	Tn4401a-1_ATTGA_ATTGA	61	711
245b15bb-1cf1-4142-ba76-8af1c3fb423e	SAMN25989841	Dec-16	env	1954721	1954721_12	NA	NA	NA	NA	NA	A73	AM2 Bed 2 HWB Drain	HWB_drain	AM2	acute med	Kpne-ST-11	KPC-2	50228	2	IncFIB|IncFII	13	IS1B|IS1R|IS26|IS6100|ISEc9|ISKpn1|ISKpn14|ISKpn18|ISKpn26|ISKpn6|ISKpn7|ISKpn8|Tn5403	Tn4401a-1	AATAT	AATAT	48	58	7020-7118	Tn4401a	none	none	none	1	kpne	11	kpne_11	7	Tn4401a-1_AATAT_AATAT	61	418
248df792-1176-4b6c-8938-e5d66b495cc8	SAMN25989840	Dec-16	env	1954187	1954187_14	NA	NA	NA	NA	NA	A5	AM1 Bed 1 Shower Drain	Shower_bath_drain	AM1	acute med	Kpne-ST-268	KPC-2	18012	2	IncFIB|IncFII	11	IS1F|IS6100|IS903B|ISEcl1|ISKpn1|ISKpn2|ISKpn28|ISKpn31|ISKpn34|ISKpn6|ISKpn7	Tn4401a-1	ATTGA	ATTGA	90	85	7020-7118	Tn4401a	none	none	none	1	kpne	1	kpne_1	563	Tn4401a-1_ATTGA_ATTGA	61	534
24900319-72a0-4c89-a711-b7e989c14873	SAMN25989839	Nov-16	env	1953986	1953986_14	NA	NA	NA	NA	NA	T8	W3W4 Doms Rm Mop Sink upper	Mop_sink	W3_W4	cardiac	Kpne-ST-1429	KPC-2	13001	2	IncFIB|IncFII	12	IS102|IS186B|IS1F|ISEc22|ISEhe3|ISKox1|ISKpn21|ISKpn26|ISKpn34|ISKpn6|ISKpn7|ISPpu12	Tn4401a-1	ATTGA	ATATA	130	124	7020-7118	Tn4401a	none	none	none	1	kpne	15	kpne_15	14	Tn4401a-1_ATTGA_ATATA	61	67
24916d45-529a-4e21-9399-40e39c783a1f	SAMN25989838	Mar-16	env	1950359	1950359_12	NA	NA	NA	NA	NA	T44	W4 Treatment Rm Utility Sink	Utility_sink	W3	cardiac	Eclo-ST-252	KPC-2	59318	4	IncFIB|IncN|IncR|IncX3	10	IS1R|IS1X2|IS1X4|IS26|IS5075|IS6100|IS903B|ISKpn6|ISKpn7|ISKpn8	Tn4401a-1	TTGTG	TTGTG	35	49	7020-7118	Tn4401a	none	none	none	1	eclo	9	eclo_9	693	Tn4401a-1_TTGTG_TTGTG	86	547
249f5c98-43e4-4f9f-9952-a840e55c1b1c	SAMN25989837	Nov-16	env	1953670	1953670_11	NA	NA	NA	NA	NA	A61	AM1AM2 Dirty Util Sluice	Sluice_sluice_sink	AM1_AM2	acute med	Raoultella ornithinolytica	KPC-2	9909	4	IncFIA|IncFII|IncHI1A|IncHI1B	16	IS1A|IS5|IS5708|IS6100|ISEc22|ISEc33|ISEc36|ISEc52|ISEcl1|ISKox1|ISKpn21|ISKpn31|ISKpn6|ISKpn7|ISKpn8|ISVsa5	Tn4401a-1	ATAAT|ATTGA	ATAAT|ATTGA	114|103	75|97	7020-7118	Tn4401a	none	none	none	1	rorn	1	rorn_1	512	Tn4401a-1_ATAAT|ATTGA_ATAAT|ATTGA	57	394
24f007c3-265d-49de-9a3d-b41826bb7be4	SAMN25989836	Dec-16	env	1954257	1954257_12	NA	NA	NA	NA	NA	F19	W45 Bed 2 Shower Drain	Shower_bath_drain	W45	geratology	Eclo-ST-45	KPC-2	10058	3	IncHI2|IncHI2A|IncN	9	IS1X4|IS5075|IS6100|IS903B|ISEc36|ISEhe3|ISKpn6|ISKpn7|ISKpn8	Tn4401a-1	AGTTG	AGTTG	97	77	7020-7118	Tn4401a	none	none	none	1	eclo	7	eclo_7	289	Tn4401a-1_AGTTG_AGTTG	95	701
25713b1c-00ba-40a9-89f2-122ab2279839	SAMN25989835	Feb-16	env	1950022	1950022_14	NA	NA	NA	NA	NA	T44	W4 Treatment Rm Utility Sink	Utility_sink	W4	cardiac	Eclo-ST-252	KPC-2	59417	5	IncFIB|IncFII|IncN|IncR|IncX3	9	IS1R|IS1X2|IS1X4|IS5075|IS6100|IS903B|ISKpn6|ISKpn7|ISKpn8	Tn4401a-1	TTGTG	TTGTG	169	102	7020-7118	Tn4401a	none	none	none	1	eclo	9	eclo_9	691	Tn4401a-1_TTGTG_TTGTG	73	554
258c99c8-9fd2-4b33-a04b-851163938011	SAMN25989834	Aug-16	env	1951967	1951967_21	NA	NA	NA	NA	NA	F62	W45 Beds 24 -27 Shower Drain	Shower_bath_drain	W45	geratology	Eclo-ST-104	KPC-2	10411	4	IncFIB|IncHI2|IncHI2A|IncN	9	IS1X4|IS5075|IS6100|IS629|ISEc14|ISKpn21|ISKpn6|ISKpn7|ISKpn8	Tn4401a-1	AGTTG	AGTTG	57	64	7020-7118	Tn4401a	none	none	none	1	eclo	17	eclo_17	320	Tn4401a-1_AGTTG_AGTTG	80	693
25d2d4c8-6fc2-43bc-a029-23f5634adb18	SAMN25989833	Aug-16	env	1951468	1951468_15	NA	NA	NA	NA	NA	F114	W46 Drug Room Utility Sink	Utility_sink	W46	geratology	Eclo-ST-32	KPC-2	10058	4	IncFII|IncHI2|IncHI2A|IncR	12	IS1F|IS1X4|IS26|IS5075|IS903B|ISEc33|ISEcl1|ISKpn26|ISKpn6|ISKpn7|ISKpn8|Tn5403	Tn4401a-1	AGTTG	AGTTG	64	65	7020-7118	Tn4401a	none	none	none	1	eclo	23	eclo_23	768	Tn4401a-1_AGTTG_AGTTG	90	504
25ee2a59-2ec8-48bd-b026-206dfde32e0a	SAMN25989832	Oct-16	env	1953154	1953154_13	NA	NA	NA	NA	NA	F113	W46 Drug Room CHWB Drain	CHWB	W46	geratology	Kpne-ST-922	KPC-2	25048	2	IncFIB|IncFII	16	IS186B|IS1F|IS1X4|IS26|IS4321R|IS5075|IS903B|ISEc22|ISEc9|ISKpn14|ISKpn21|ISKpn25|ISKpn31|ISKpn6|ISKpn7|ISPpu12	Tn4401a-1	ATTGA	ATTGA	62	69	7020-7118	Tn4401a	none	none	none	1	kpne	2	kpne_2	479	Tn4401a-1_ATTGA_ATTGA	61	225
2604afde-835c-413d-83da-d3c97fb7fa6d	SAMN25989831	Oct-16	pat	2220206	2220206_23	Screen	CMFT Rapid PCR (Cepheid) CPE Screen	KLEBSIELLA PNEUMONIAE	Meropenem	R			Patient	AM2	acute med	Kpne-newST	KPC-2	18012	2	ColRNAI|IncFII	7	IS1R|IS5075|IS6100|ISKpn1|ISKpn31|ISKpn6|ISKpn7	Tn4401a-1	ATTGA	ATTGA	131	107	7020-7118	Tn4401a	none	none	none	1	kpne	28	kpne_28	250	Tn4401a-1_ATTGA_ATTGA	42	621
260ed6e5-b819-4698-9412-b13a0e3ed4f1	SAMN25989830	Nov-16	env	1954123	1954123_12	NA	NA	NA	NA	NA	A108	AM2 Bed 21 CHWB	CHWB	AM2	acute med	Kpne-ST-268	KPC-2	18012	2	IncFIB|IncFII	13	IS1F|IS6100|IS903B|ISEc9|ISEcl1|ISKpn1|ISKpn2|ISKpn26|ISKpn28|ISKpn31|ISKpn34|ISKpn6|ISKpn7	Tn4401a-1	ATTGA	ATTGA	121	116	7020-7118	Tn4401a	none	none	none	1	kpne	1	kpne_1	655	Tn4401a-1_ATTGA_ATTGA	61	533
2636fe78-f981-414a-bc55-f349374b22b7	SAMN25989829	Dec-16	env	1954875	1954875_11	NA	NA	NA	NA	NA	F135	W46 Beds 16 19 CHWB Drain	CHWB	W46	geratology	Kpne-ST-872	KPC-2	35264	3	IncFIB|IncFII|IncR	17	IS102|IS1A|IS1X2|IS1X4|IS2|IS26|IS4321L|ISKpn14|ISKpn2|ISKpn21|ISKpn24|ISKpn26|ISKpn28|ISKpn31|ISKpn6|ISKpn7|ISKpn8	Tn4401a-unknown	ATTGA	ATTGA	94	84	7020-7118	Tn4401a	C684T	none	none	unknown	kpne	41	kpne_41	44	Tn4401a-unknown_ATTGA_ATTGA	76	97
265b27f3-708f-45f2-81f6-609be6951794	SAMN25989827	Aug-16	env	1951772	1951772_12	NA	NA	NA	NA	NA	F83	W46 Bed 1 Shower Drain	Shower_bath_drain	W46	geratology	Kpne-ST-1820	KPC-2	14083	3	IncFIA|IncFIB|IncFII	16	IS1A|IS1F|IS1N|IS2|IS5|IS6100|ISEc36|ISEc9|ISEhe3|ISKpn14|ISKpn25|ISKpn31|ISKpn34|ISKpn6|ISKpn7|ISSen4	Tn4401a-1	ATTGA	ATTGA	47	61	7020-7118	Tn4401a	none	none	none	1	kpne	37	kpne_37	670	Tn4401a-1_ATTGA_ATTGA	46	312
26adf763-f9bc-4000-9918-4672512c3155	SAMN25989826	Sep-16	pat	2217166	2217166_13	Screen	CMFT Rapid PCR (Cepheid) CPE Screen	KLEBSIELLA PNEUMONIAE	Ertapenem	R			Patient	W45	geratology	Kpne-newST	KPC-2	18667	3	IncFIB|IncN|IncR	12	IS1A|IS1S|IS26|IS4321R|IS5075|ISEhe3|ISKox1|ISKpn1|ISKpn31|ISKpn6|ISKpn7|ISSen4	Tn4401a-1	ATTGA	ATTGA	97	101	7020-7118	Tn4401a	none	none	none	1	kpne	4	kpne_4	106	Tn4401a-1_ATTGA_ATTGA	85	360
26aeab4c-3ac5-4bab-8a3e-c6a7d59dff33	SAMN25989825	Aug-16	env	1951638	1951638_13	NA	NA	NA	NA	NA	F47	W45 Treatment Room CHWB Drain	CHWB	W45	geratology	Eclo-ST-32	KPC-2	58801	4	IncFIB|IncFII|IncHI2|IncHI2A	12	IS1R|IS1X4|IS5|IS5075|IS6100|IS903B|ISKpn14|ISKpn25|ISKpn31|ISKpn6|ISKpn7|ISKpn8	Tn4401a-1	ATTGA	ATTGA	57	70	7020-7118	Tn4401a	none	none	none	1	eclo	10	eclo_10	332	Tn4401a-1_ATTGA_ATTGA	65	582
26c334b0-3a8a-4d49-8d00-d8ed0ed0d385	SAMN25989824	Sep-16	env	1952710	1952710_15	NA	NA	NA	NA	NA	F58	W45 Bed 28 Shower Drain	Shower_bath_drain	W45	geratology	Kpne-newST	KPC-2	23583	3	IncFIB|IncFII|IncR	12	IS186B|IS1A|IS2|IS903B|ISEc52|ISKpn14|ISKpn21|ISKpn31|ISKpn34|ISKpn6|ISKpn7|ISSen4	Tn4401a-1	ATTGA	ATTGA	89	122	7020-7118	Tn4401a	none	none	none	1	kpne	8	kpne_8	70	Tn4401a-1_ATTGA_ATTGA	76	197
26da08fb-c76f-4e11-8ea6-b5ac570aed9f	SAMN25989823	Dec-16	env	1954854	1954854_14	NA	NA	NA	NA	NA	F113	W46 Drug Room CHWB Drain	CHWB	W46	geratology	Kpne-ST-922	KPC-2	27238	2	IncFIB|IncFII	17	IS186B|IS1F|IS1X4|IS4321R|IS5075|IS903B|ISEc22|ISEc9|ISKpn14|ISKpn21|ISKpn25|ISKpn28|ISKpn31|ISKpn6|ISKpn7|ISPpu12|ISSen4	Tn4401a-1	ATTGA	ATTGA	76	118	7020-7118	Tn4401a	none	none	none	1	kpne	2	kpne_2	476	Tn4401a-1_ATTGA_ATTGA	61	237
26efbcfd-d08b-43da-9ae4-5fef8a50400f	SAMN25989822	Sep-16	pat	2035804	2035804_12	Screen	CMFT in house PCR (TaqMan) CPE Screen	KLEBSIELLA PNEUMONIAE	Ertapenem	R			Patient	AM1	acute med	Kpne-ST-252	KPC-2	17024	2	IncFIB|IncFII	13	IS1A|IS1B|IS1F|IS1X4|IS5075|IS6100|ISEc22|ISKpn14|ISKpn24|ISKpn31|ISKpn6|ISKpn7|ISSen4	Tn4401a-1	ATTGA	ATTGA	62	62	7020-7118	Tn4401a	none	none	none	1	kpne	9	kpne_9	550	Tn4401a-1_ATTGA_ATTGA	61	277
27183cae-6db4-4ee0-bb16-fa26ad829080	SAMN25989821	Jan-16	env	2001365	2001365_11	NA	NA	NA	NA	NA	F1	REGEN Kitchen HWB	HWB_drain	W45_W46	geratology	Kpne-ST-10	KPC-2	18395	3	IncFIA|IncFIB|IncFII	13	IS186B|IS1B|IS1X2|IS4321L|IS903B|ISKpn14|ISKpn25|ISKpn28|ISKpn31|ISKpn34|ISKpn6|ISKpn7|ISSen3	Tn4401a-1	ATTGA	ATTGA	102	74	7020-7118	Tn4401a	none	none	none	1	kpne	13	kpne_13	30	Tn4401a-1_ATTGA_ATTGA	46	215
271beb48-1099-46d0-b5b9-05e905e6c3dc	SAMN25989820	Dec-16	env	1954622	1954622_11	NA	NA	NA	NA	NA	T4	W3W4 M Staff WC HWB Drain	HWB_drain	W3_W4	cardiac	Kpne-ST-11	KPC-2	22193	2	IncFIB|IncFII	12	IS1B|IS26|IS6100|ISEc9|ISKpn1|ISKpn14|ISKpn18|ISKpn26|ISKpn6|ISKpn7|ISKpn8|Tn5403	Tn4401a-1	AATAT	AATAT	58	56	7020-7118	Tn4401a	none	none	none	1	kpne	11	kpne_11	7	Tn4401a-1_AATAT_AATAT	61	454
271daa87-1cca-4540-bb2e-fb14aca1df6b	SAMN25989819	Dec-16	env	1954356	1954356_15	NA	NA	NA	NA	NA	A14	AM1 Beds 7 10 CHWB	CHWB	AM1	acute med	Kpne-ST-461	KPC-2	28661	3	IncFIB|IncFII|IncR	17	IS1A|IS1R|IS1X4|IS26|IS4321L|IS903B|ISKpn1|ISKpn14|ISKpn21|ISKpn28|ISKpn31|ISKpn34|ISKpn6|ISKpn7|ISKpn8|ISSen4|ISSty2	Tn4401a-unknown	ATTGA	ATTGA	97	97	7020-7118	Tn4401a	T6736A	none	none	unknown	kpne	24	kpne_24	36	Tn4401a-unknown_ATTGA_ATTGA	76	347
27319945-e660-4843-9c6f-16095d93bdef	SAMN25989818	Nov-16	env	1953983	1953983_11	NA	NA	NA	NA	NA	T34	W3 Dirty Util Sluice Sink	Sluice_sluice_sink	W3	cardiac	Kpne-newST	KPC-2	12273	3	IncFIA|IncFIB|IncFII	16	IS186B|IS1B|IS1F|IS1X4|IS26|IS4321L|IS4321R|IS5075|IS903|ISEc33|ISKpn21|ISKpn31|ISKpn6|ISKpn7|ISKpn8|ISSen4	unknown-1	ATTGA	ATTGA	102	88	1474-1503|7020-7118	unknown	none	none	none	1	kpne	22	kpne_22	8	unknown-1_ATTGA_ATTGA	46	208
276fb41b-2b28-447e-9660-8ef002278f1a	SAMN25989817	Aug-16	env	1951952	1951952_14	NA	NA	NA	NA	NA	F45	W45 Drug Room CHWB Drain	CHWB	W45	geratology	Eclo-ST-32	KPC-2	63100	2	IncFIB|IncFII	10	IS1R|IS1X4|IS5|IS6100|IS903B|ISKpn14|ISKpn25|ISKpn31|ISKpn6|ISKpn7	Tn4401a-1	ATTGA	ATTGA	85	69	7020-7118	Tn4401a	none	none	none	1	eclo	10	eclo_10	344	Tn4401a-1_ATTGA_ATTGA	61	588
278637f8-098a-413d-a42d-6ff2176f91c0	SAMN25989816	Nov-16	env	1953697	1953697_12	NA	NA	NA	NA	NA	T62	W4 Shower Rm 2 Shower Drain	Shower_bath_drain	W4	cardiac	Kpne-ST-11	KPC-2	9908	2	IncFIB|IncFII	12	IS5075|IS6100|IS903B|ISEc22|ISEc9|ISKpn14|ISKpn18|ISKpn21|ISKpn26|ISKpn31|ISKpn6|ISKpn7	Tn4401a-1	AATAT|ATTGA	AATAT|ATTGA	60|132	56|111	7020-7118	Tn4401a	none	none	none	1	kpne	11	kpne_11	454	Tn4401a-1_AATAT|ATTGA_AATAT|ATTGA	61	744
278f0835-ac87-49ec-971f-3cdd85aca2a9	SAMN25989815	Oct-16	pat	2041186	2041186_11	Screen	CMFT in house PCR (TaqMan) CPE Screen	KLEBSIELLA PNEUMONIAE	Ertapenem	R			Patient	AM1	acute med	Kpne-ST-1828	KPC-2	41217	3	IncFIB|IncFII|IncR	17	IS186B|IS1A|IS1B|IS1F|IS1R|IS1X4|IS903|ISEc52|ISEcl1|ISKpn1|ISKpn21|ISKpn24|ISKpn6|ISKpn7|ISKpn8|ISPpu12|Tn5403	Tn4401a-1	ATTGA	ATATA	63	67	7020-7118	Tn4401a	none	none	none	1	kpne	7	kpne_7	10	Tn4401a-1_ATTGA_ATATA	76	169
27ea01a8-3800-4f78-b256-7895d8d9cc5f	SAMN25989814	Oct-16	env	1953093	1953093_12	NA	NA	NA	NA	NA	A59	AM1 Drug Room HWB	HWB_drain	AM1	acute med	Kpne-ST-11	KPC-2	13667	3	IncFIB|IncFII|IncR	10	IS102|IS26|IS903B|ISEc9|ISEcl1|ISKpn14|ISKpn18|ISKpn28|ISKpn6|ISKpn7	Tn4401a-1	ATTGA	TGTTA	267	206	7020-7118	Tn4401a	none	none	none	1	kpne	11	kpne_11	6	Tn4401a-1_ATTGA_TGTTA	76	117
283751b1-ad09-4572-b002-9f469d82cb70	SAMN25989813	Aug-16	pat	2033262	2033262_15	Screen	CMFT in house PCR (TaqMan) CPE Screen	ENTEROBACTER CLOACAE	Ertapenem	R			Patient	AM2	acute med	Kpne-ST-841	KPC-2	42656	4	IncFIA|IncFIB|IncFII|IncR	16	IS186B|IS1A|IS1N|IS2|IS26|IS903B|ISEc36|ISKpn24|ISKpn28|ISKpn31|ISKpn34|ISKpn6|ISKpn7|ISPpu12|ISSpu2|Tn5403	Tn4401a-1	ATTGA	ATATA	97	65	7020-7118	Tn4401a	none	none	none	1	kpne	29	kpne_29	950	Tn4401a-1_ATTGA_ATATA	53	187
283fe241-0aea-4fa8-ae42-3118877312ee	SAMN25989812	Jul-16	env	1951017	1951017_11	NA	NA	NA	NA	NA	T61	W4 Bay C Shower Drain	Shower_bath_drain	W4	cardiac	Pluralibacter gergoviae	KPC-2	10058	5	IncFIB|IncFII|IncHI2|IncHI2A|IncN	9	IS5075|IS6100|IS903|IS903B|ISKpn24|ISKpn26|ISKpn6|ISKpn7|ISKpn8	Tn4401a-1	AGTTG	AGTTG	98	70	7020-7118	Tn4401a	none	none	none	1	plur	NA	plur_NA	395	Tn4401a-1_AGTTG_AGTTG	66	741
285a4653-9c20-45a4-9b9c-440630f9effd	SAMN25989811	Nov-16	pat	2047338	2047338_11	Screen	CMFT Rapid PCR (Cepheid) CPE Screen	ENTEROBACTER CLOACAE COMPLEX	Meropenem	R			Patient	AM1	acute med	Eclo-ST-90	KPC-2	10212	2	IncHI2|IncHI2A	5	IS6100|IS903B|ISKpn26|ISKpn6|ISKpn7	Tn4401a-1	AGTTG	AGTTG	67	60	7020-7118	Tn4401a	none	none	none	1	eclo	18	eclo_18	292	Tn4401a-1_AGTTG_AGTTG	93	755
2860647f-90f0-4571-83a5-70583b2045d1	SAMN25989810	Mar-16	env	1950359	1950359_14	NA	NA	NA	NA	NA	T44	W4 Treatment Rm Utility Sink	Utility_sink	W3	cardiac	Eclo-ST-252	KPC-2	44593	4	IncFIB|IncN|IncR|IncX3	9	IS1X2|IS1X4|IS26|IS5075|IS6100|IS903B|ISKpn6|ISKpn7|ISKpn8	Tn4401a-1	TTGTG	TTGTG	36	37	7020-7118	Tn4401a	none	none	none	1	eclo	9	eclo_9	693	Tn4401a-1_TTGTG_TTGTG	86	631
2885a9fa-2eb5-49af-b450-d08e898d994b	SAMN25989809	Oct-16	env	1953233	1953233_12	NA	NA	NA	NA	NA	T43	W4 Treatment Rm CHWB Drain	CHWB	W4	cardiac	Kluyvera intermedia CAV1151	KPC-2	18012	2	IncFIB|IncFII	10	IS1A|IS1X4|IS30H|IS5075|IS6100|ISKpn26|ISKpn31|ISKpn6|ISKpn7|ISSen4	Tn4401a-1	ATTGA	ATTGA	110	102	7020-7118	Tn4401a	none	none	none	1	kint	NA	kint_NA	512	Tn4401a-1_ATTGA_ATTGA	61	378
288b14d5-bf95-4532-83f6-577a26ec735f	SAMN25989808	Aug-16	pat	2035302	2035302_12	Screen	CMFT in house PCR (TaqMan) CPE Screen	KLEBSIELLA PNEUMONIAE	Ertapenem	R			Patient	W45	geratology	Kpne-ST-27	KPC-2	21830	4	IncFIB|IncFII|IncN|IncR	13	IS186B|IS1A|IS1X2|IS6100|IS903B|ISKpn14|ISKpn21|ISKpn28|ISKpn31|ISKpn6|ISKpn7|ISPpu12|ISSen3	Tn4401a-1	ATTGA	ATTGA	67	74	7020-7118	Tn4401a	none	none	none	1	kpne	31	kpne_31	536	Tn4401a-1_ATTGA_ATTGA	72	192
28de85dd-e22c-4387-8b83-187689155d5b	SAMN25989807	Sep-16	env	1952439	1952439_11	NA	NA	NA	NA	NA	T44	W4 Treatment Rm Utility Sink	Utility_sink	W4	cardiac	Eclo-ST-252	KPC-2	59240	5	IncFIB|IncFII|IncN|IncR|IncX3	11	IS1X2|IS5075|IS6100|ISEc22|ISKpn1|ISKpn18|ISKpn28|ISKpn6|ISKpn7|ISKpn8|Tn5403	Tn4401a-1	TTGTG	TTGTG	92	107	7020-7118	Tn4401a	none	none	none	1	eclo	9	eclo_9	690	Tn4401a-1_TTGTG_TTGTG	73	667
291a49c2-242d-4962-ac76-71fa42ff7f19	SAMN25989806	Oct-16	env	1953216	1953216_12	NA	NA	NA	NA	NA	A128	AM2 Drug Room HWB	HWB_drain	AM2	acute med	Eclo-ST-24	KPC-2	62795	4	ColRNAI|IncA/C2|IncFIB|IncFII	13	IS1326|IS1353|IS1X4|ISCfr1|ISEc14|ISEc52|ISEc9|ISKpn14|ISKpn25|ISKpn26|ISKpn31|ISKpn6|ISKpn7	Tn4401a-1	ATTGA	ATTGA	88	109	7020-7118	Tn4401a	none	none	none	1	eclo	11	eclo_11	972	Tn4401a-1_ATTGA_ATTGA	36	142
295ac8f7-81db-4942-8603-b27d1f91d0c1	SAMN25989805	Aug-16	env	1951468	1951468_14	NA	NA	NA	NA	NA	F114	W46 Drug Room Utility Sink	Utility_sink	W46	geratology	Eclo-ST-32	KPC-2	10058	4	IncFII|IncHI2|IncHI2A|IncR	11	IS1F|IS1X4|IS5075|IS903B|ISEc33|ISEcl1|ISKpn26|ISKpn6|ISKpn7|ISKpn8|Tn5403	Tn4401a-1	AGTTG	AGTTG	59	48	7020-7118	Tn4401a	none	none	none	1	eclo	23	eclo_23	797	Tn4401a-1_AGTTG_AGTTG	90	513
296f3ec8-4995-456d-868d-46b620a45004	SAMN25989804	Sep-16	pat	2217307	2217307_15	Screen	CMFT Rapid PCR (Cepheid) CPE Screen	KLEBSIELLA VARIICOLA	Ertapenem	R			Patient	W45	geratology	Kpne-ST-347	KPC-2	10212	5	IncFIB|IncFII|IncHI2|IncHI2A|IncR	12	IS102|IS1X2|IS1X4|IS6100|IS903|IS903B|ISEc36|ISKpn21|ISKpn34|ISKpn6|ISKpn7|ISKpn8	Tn4401a-1	AGTTG	AGTTG	86	104	7020-7118	Tn4401a	none	none	none	1	kpne	32	kpne_32	379	Tn4401a-1_AGTTG_AGTTG	69	104
29a5a99a-40e1-46ac-ba2c-9d429fd77192	SAMN25989803	Dec-16	env	1954758	1954758_14	NA	NA	NA	NA	NA	A110	AM2 Bed 21 HWB Drain	HWB_drain	AM2	acute med	Kpne-ST-268	KPC-2	17478	2	IncFIB|IncFII	13	IS1F|IS6100|IS903B|ISEc9|ISEcl1|ISKpn1|ISKpn2|ISKpn26|ISKpn28|ISKpn31|ISKpn34|ISKpn6|ISKpn7	Tn4401a-1	ATTGA	ATTGA	77	83	7020-7118	Tn4401a	none	none	none	1	kpne	1	kpne_1	629	Tn4401a-1_ATTGA_ATTGA	61	533
29b62957-3381-4ecf-827e-4a5143542e2c	SAMN25989802	Aug-16	env	1952006	1952006_13	NA	NA	NA	NA	NA	A38	AM1 Kitchen HWB Drain	HWB_drain	AM1	acute med	Eclo_newST_newAllele	KPC-2	10254	7	IncFIA|IncFIB|IncFII|IncHI2|IncHI2A|IncL/M|IncR	16	IS1247|IS1X4|IS30|ISCfr1|ISEc14|ISEc33|ISEc36|ISEc52|ISKpn14|ISKpn21|ISKpn26|ISKpn31|ISKpn6|ISKpn7|ISKpn8|ISVsa5	unknown-1	none	ATTGA	none	177	1-3629|7020-7118	unknown	none	none	none	1	eclo	16	eclo_16	997	unknown-1_none_ATTGA	49	135
29d01b36-cb2a-42f2-bf96-c68a2f1228d5	SAMN25989801	Oct-16	pat	2219664	2219664_14	Screen	CMFT Rapid PCR (Cepheid) CPE Screen	KLEBSIELLA OXYTOCA	Meropenem	R			Patient	AM2	acute med	Koxy_newST_newAllele	KPC-2	98536	2	IncFIA|IncR	9	IS1X3|IS6100|IS903B|ISEc22|ISKpn31|ISKpn6|ISKpn7|Tn3|Tn5403	Tn4401a-1	ATTGA	ATTGA	100	108	7020-7118	Tn4401a	none	none	none	1	koxy	NA	koxy_NA	218	Tn4401a-1_ATTGA_ATTGA	60	678
2a54a850-b6ec-4797-942f-5cf2fe58c327	SAMN25989800	Nov-16	env	1953923	1953923_11	NA	NA	NA	NA	NA	A46	AM1 Bed 22 Shower Drain	Shower_bath_drain	AM1	acute med	Kpne-ST-321	KPC-2	23512	3	IncFIB|IncFII|IncR	11	IS102|IS1A|IS1B|IS1F|IS903B|ISEc33|ISEcl1|ISKpn14|ISKpn6|ISKpn7|ISSen4	Tn4401a-1	ATTGA	ATTGA	535	566	7020-7118	Tn4401a	none	none	none	1	kpne	5	kpne_5	95	Tn4401a-1_ATTGA_ATTGA	76	79
2ad1dc4a-3b54-4e75-bc49-4ebfc6ece48b	SAMN25989799	Nov-16	env	1953541	1953541_12	NA	NA	NA	NA	NA	T44	W4 Treatment Rm Utility Sink	Utility_sink	W4	cardiac	Eclo-ST-252	KPC-2	44591	5	IncFIB|IncFII|IncN|IncR|IncX3	8	IS1R|IS1X2|IS1X4|IS5075|IS6100|ISKpn6|ISKpn7|ISKpn8	Tn4401a-1	TTGTG	TTGTG	116	191	7020-7118	Tn4401a	none	none	none	1	eclo	9	eclo_9	691	Tn4401a-1_TTGTG_TTGTG	73	555
2b18a8e2-e11c-44f7-844c-75a8a7552a2d	SAMN25989798	Aug-16	env	1951829	1951829_15	NA	NA	NA	NA	NA	F146	W46 Beds 8 11 Shower Drain	Shower_bath_drain	W46	geratology	Kpne-ST-1828	KPC-2	18065	3	IncFIB|IncFII|IncR	14	IS1A|IS1R|IS1X3|IS1X4|IS5075|IS6100|ISEc33|ISKpn1|ISKpn21|ISKpn26|ISKpn31|ISKpn6|ISKpn7|ISKpn8	Tn4401a-1	ATTGA	ATTGA	80	66	7020-7118	Tn4401a	none	none	none	1	kpne	7	kpne_7	229	Tn4401a-1_ATTGA_ATTGA	76	346
2b1dbb73-facc-4d67-a937-0e9328c6a1ec	SAMN25989797	Oct-16	env	1952980	1952980_11	NA	NA	NA	NA	NA	F138	W46 Beds 16 19 Shower Drain	Shower_bath_drain	W46	geratology	Kpne-ST-1828	KPC-2	18065	3	IncFIB|IncFII|IncR	16	IS1A|IS1R|IS1X3|IS1X4|IS5075|IS6100|ISEc33|ISEc52|ISEcl1|ISKpn1|ISKpn21|ISKpn26|ISKpn31|ISKpn6|ISKpn7|ISKpn8	Tn4401a-1	ATTGA	ATTGA	116	109	7020-7118	Tn4401a	none	none	none	1	kpne	7	kpne_7	229	Tn4401a-1_ATTGA_ATTGA	76	342
2b39bc63-9005-4158-a10d-3e35b0dfbdcb	SAMN25989796	Aug-16	env	1951467	1951467_15	NA	NA	NA	NA	NA	F113	W46 Drug Room CHWB Drain	CHWB	W46	geratology	Kpne-ST-922	KPC-2	25047	2	IncFIB|IncFII	15	IS186B|IS1F|IS1X4|IS4321R|IS5|IS5075|IS903B|ISEc22|ISEc9|ISKpn21|ISKpn25|ISKpn31|ISKpn6|ISKpn7|ISPpu12	Tn4401a-1	ATTGA	ATTGA	61	51	7020-7118	Tn4401a	none	none	none	1	kpne	2	kpne_2	480	Tn4401a-1_ATTGA_ATTGA	61	231
2b5cf88e-de3e-4a8b-973b-64bd2dd4bfc3	SAMN25989795	Sep-16	env	1952700	1952700_14	NA	NA	NA	NA	NA	F46	W45 Drug Room Utility Sink	Utility_sink	W45	geratology	Eclo-ST-32	KPC-2	69380	2	IncFIB|IncFII	11	IS1R|IS1X4|IS5|IS903B|ISEc9|ISEhe3|ISKpn14|ISKpn25|ISKpn31|ISKpn6|ISKpn7	Tn4401a-1	ATTGA	ATTGA	54	65	7020-7118	Tn4401a	none	none	none	1	eclo	10	eclo_10	726	Tn4401a-1_ATTGA_ATTGA	61	592
2b60ceb4-6a3e-4c91-a2c9-cd955570151d	SAMN25989794	Jul-16	env	1951180	1951180_12	NA	NA	NA	NA	NA	F113	W46 Drug Room CHWB Drain	CHWB	W46	geratology	Kpne-ST-922	KPC-2	25353	2	IncFIB|IncFII	13	IS186B|IS1F|IS1X4|IS4321R|IS5075|ISEc22|ISEc9|ISKpn21|ISKpn25|ISKpn31|ISKpn6|ISKpn7|ISPpu12	Tn4401a-1	ATTGA	ATTGA	82	71	7020-7118	Tn4401a	none	none	none	1	kpne	2	kpne_2	504	Tn4401a-1_ATTGA_ATTGA	61	240
2b6484b7-f24e-4211-a698-277caf876a9b	SAMN25989793	Jul-16	pat	2029317	2029317_13	Screen	CMFT in house PCR (TaqMan) CPE Screen	KLEBSIELLA PNEUMONIAE	Meropenem	R			Patient	W45	geratology	Kpne-ST-1074	KPC-2	18010	2	IncFIB|IncR	13	IS1S|IS1X2|IS2|IS5075|IS6100|IS903B|ISKox1|ISKpn31|ISKpn6|ISKpn7|ISSen3|ISSpu2|ISSty2	Tn4401a-1	ATTGA	ATTGA	71	66	7020-7118	Tn4401a	none	none	none	1	kpne	20	kpne_20	244	Tn4401a-1_ATTGA_ATTGA	87	624
2c666b62-9cdd-403f-8769-af96707ddb4a	SAMN25989792	Oct-16	env	1953356	1953356_14	NA	NA	NA	NA	NA	A46	AM1 Bed 22 Shower Drain	Shower_bath_drain	AM1	acute med	Kpne-ST-321	KPC-2	20150	3	IncFIB|IncFII|IncR	12	IS102|IS1A|IS1B|IS1F|IS903B|ISEc33|ISEcl1|ISKpn1|ISKpn14|ISKpn6|ISKpn7|ISSen4	unknown-1	ATTGA	ATTGA	129	103	1502-1508|7020-7118	unknown	none	none	none	1	kpne	5	kpne_5	95	unknown-1_ATTGA_ATTGA	76	78
2d14a938-8375-42ec-b928-b73fbdc97d4a	SAMN25989791	Jul-16	env	1951065	1951065_11	NA	NA	NA	NA	NA	F46	W45 Drug Room Utility Sink	Utility_sink	W45	geratology	Eclo-ST-32	KPC-2	39539	2	IncFIB|IncFII	11	IS1R|IS1X4|IS5|IS5075|IS6100|IS903B|ISKpn14|ISKpn25|ISKpn31|ISKpn6|ISKpn7	Tn4401a-1	ATTGA	ATTGA	78	82	7020-7118	Tn4401a	none	none	none	1	eclo	10	eclo_10	752	Tn4401a-1_ATTGA_ATTGA	61	581
2d6c1129-263f-4269-a658-e5d61edcbe82	SAMN25989790	Oct-16	env	1953356	1953356_13	NA	NA	NA	NA	NA	A46	AM1 Bed 22 Shower Drain	Shower_bath_drain	AM1	acute med	Kpne-ST-321	KPC-2	25631	3	IncFIB|IncFII|IncR	12	IS102|IS1A|IS1B|IS1F|IS903B|ISEc33|ISEcl1|ISKpn1|ISKpn14|ISKpn6|ISKpn7|ISSen4	Tn4401a-1	ATTGA	ATTGA	124	117	7020-7118	Tn4401a	none	none	none	1	kpne	5	kpne_5	95	Tn4401a-1_ATTGA_ATTGA	76	78
2dd6bce1-2af0-4f9a-9304-1f859a3d3224	SAMN25989789	Aug-16	env	1952193	1952193_13	NA	NA	NA	NA	NA	F83	W46 Bed 1 Shower Drain	Shower_bath_drain	W46	geratology	Kpne-ST-359	KPC-2	12607	4	Col|IncFIB|IncFII|IncR	12	IS1A|IS1F|IS5|IS5075|IS6100|ISKpn20|ISKpn24|ISKpn31|ISKpn6|ISKpn7|ISKpn8|ISSen4	Tn4401a-1	ATTGA	ATTGA	94	89	7020-7118	Tn4401a	none	none	none	1	kpne	52	kpne_52	539	Tn4401a-1_ATTGA_ATTGA	20	328
2e402d7f-0d78-467d-aad0-5ed3a00b1291	SAMN25989788	Sep-16	env	1952488	1952488_14	NA	NA	NA	NA	NA	F117	W46 Dirty Utility Sluice	Sluice_sluice_sink	W46	geratology	Raoultella ornithinolytica	KPC-2	12298	5	IncFIB|IncFII|IncHI1A|IncHI1B|IncL/M	16	IS1X2|IS30|IS5708|IS903B|ISCfr1|ISEc36|ISEc9|ISEcl1|ISKox1|ISKpn14|ISKpn21|ISKpn25|ISKpn31|ISKpn6|ISKpn7|ISKpn8	unknown-1	ATTGA	ATTGA	209	187	1493-1497|7020-7118	unknown	none	none	none	1	rorn	2	rorn_2	909	unknown-1_ATTGA_ATTGA	62	663
2e49c294-c131-45b2-9296-29123be9b269	SAMN25989787	Sep-16	env	1952661	1952661_11	NA	NA	NA	NA	NA	A61	AM1AM2 Dirty Util Sluice	Sluice_sluice_sink	AM1_AM2	acute med	Raoultella ornithinolytica	KPC-2	9909	5	IncFIA|IncFII|IncHI1A|IncHI1B|IncN3	14	IS5|IS5708|IS6100|ISEc22|ISEc33|ISEc36|ISEc52|ISEcl1|ISKox1|ISKpn21|ISKpn31|ISKpn6|ISKpn7|ISVsa5	Tn4401a-1	ATAAT|ATTGA	ATAAT|ATTGA	166|172	138|169	7020-7118	Tn4401a	none	none	none	1	rorn	1	rorn_1	516	Tn4401a-1_ATAAT|ATTGA_ATAAT|ATTGA	58	736
2e699f9f-1d06-42f2-b7bb-fc5c0a370c76	SAMN25989786	Sep-16	env	1952700	1952700_13	NA	NA	NA	NA	NA	F46	W45 Drug Room Utility Sink	Utility_sink	W45	geratology	Eclo-ST-32	KPC-2	74987	2	IncFIB|IncFII	11	IS1R|IS1X4|IS5|IS5075|IS903B|ISEc9|ISKpn14|ISKpn25|ISKpn31|ISKpn6|ISKpn7	Tn4401a-1	ATTGA	ATTGA	78	73	7020-7118	Tn4401a	none	none	none	1	eclo	10	eclo_10	789	Tn4401a-1_ATTGA_ATTGA	61	585
2e7a49e9-79f0-4ac4-bce5-8f92371a4463	SAMN25989785	Oct-16	env	1953142	1953142_13	NA	NA	NA	NA	NA	F88	W46 Bed 3 CHWB Drain	CHWB	W46	geratology	Cfre_newST_newAllele	KPC-2	99918	2	IncFII|IncR	10	IS102|IS1B|IS1X4|IS3|IS30H|IS5075|ISKpn31|ISKpn6|ISKpn7|ISSen4	Tn4401a-1	ATTGA	ATTGA	89	110	7020-7118	Tn4401a	none	none	none	1	cfre	11	cfre_11	164	Tn4401a-1_ATTGA_ATTGA	92	98
2e880d87-29f0-4d90-af3e-c37a2ca4d374	SAMN25989784	Oct-16	env	1953384	1953384_14	NA	NA	NA	NA	NA	F74	W45 Beds 12 15 Shower Drain	Shower_bath_drain	W45	geratology	Cfre-ST-22	KPC-2	20223	3	IncFIA|IncFIB|IncFII	8	IS3000|ISEc33|ISEc36|ISKpn14|ISKpn26|ISKpn31|ISKpn6|ISKpn7	Tn4401a-1	ATTGA	ATTGA	294	335	7020-7118	Tn4401a	none	none	none	1	cfre	2	cfre_2	195	Tn4401a-1_ATTGA_ATTGA	46	733
2e9f534a-845d-46f1-a05c-5da9ff5da7f7	SAMN25989783	Dec-16	env	1954614	1954614_21	NA	NA	NA	NA	NA	T61	W4 Bay C Shower Drain	Shower_bath_drain	W4	cardiac	Cfre-ST-96	KPC-2	45328	4	ColRNAI|IncFIB|IncFII|IncX3	11	IS1X2|IS26|IS30|IS5075|IS6100|ISCfr1|ISEc33|ISEc36|ISKpn21|ISKpn6|ISKpn7	unknown-1	none	TTGTG	none	144	1-2664|7020-7118	unknown	none	none	none	1	cfre	8	cfre_8	860	unknown-1_none_TTGTG	41	652
2ecbf393-cc2b-4c04-b75a-d46303454004	SAMN25989782	Aug-16	env	1951638	1951638_15	NA	NA	NA	NA	NA	F47	W45 Treatment Room CHWB Drain	CHWB	W45	geratology	Eclo-ST-32	KPC-2	56227	4	IncFIB|IncFII|IncHI2|IncHI2A	12	IS1R|IS1X4|IS5|IS5075|IS6100|IS903B|ISKpn14|ISKpn25|ISKpn31|ISKpn6|ISKpn7|ISKpn8	Tn4401a-1	ATTGA	ATTGA	77	69	7020-7118	Tn4401a	none	none	none	1	eclo	10	eclo_10	362	Tn4401a-1_ATTGA_ATTGA	65	582
2ed49b02-ecd3-4532-bd0c-55defa3d513b	SAMN25989781	Oct-16	env	1953457	1953457_11	NA	NA	NA	NA	NA	F144	W46 Beds 8 11 HWB Drain	HWB_drain	W46	geratology	Enterobacter asburiae	KPC-2	10058	5	Col|IncFIB|IncFII|IncHI2|IncHI2A	9	IS1F|IS1R|IS1X4|IS6100|IS903B|ISKox1|ISKpn6|ISKpn7|ISKpn8	Tn4401a-1	AGTTG	AGTTG	131	128	7020-7118	Tn4401a	none	none	none	1	easb	NA	easb_NA	335	Tn4401a-1_AGTTG_AGTTG	17	489
2f17ab14-68a4-4f2d-a0a6-134e9f5323ec	SAMN25989780	Dec-16	env	1954242	1954242_15	NA	NA	NA	NA	NA	A62	AM1AM2 Dirty Util Sluice Sink	Sluice_sluice_sink	AM1_AM2	acute med	Kpne-ST-268	KPC-2	17478	2	IncFIB|IncFII	13	IS1F|IS6100|IS903B|ISEc9|ISEcl1|ISKpn1|ISKpn2|ISKpn26|ISKpn28|ISKpn31|ISKpn34|ISKpn6|ISKpn7	Tn4401a-1	ATTGA	ATTGA	86	84	7020-7118	Tn4401a	none	none	none	1	kpne	1	kpne_1	658	Tn4401a-1_ATTGA_ATTGA	61	533
2f280ee4-28a4-4907-a8e3-6cf6b11f8419	SAMN25989779	Dec-16	env	1954776	1954776_15	NA	NA	NA	NA	NA	A129	AM2 Treatment Room CHWB	CHWB	AM2	acute med	Eclo-ST-24	KPC-2	62795	4	ColRNAI|IncA/C2|IncFIB|IncFII	14	IS1326|IS1353|IS1A|IS1X4|ISCfr1|ISEc14|ISEc52|ISEc9|ISKpn14|ISKpn25|ISKpn26|ISKpn31|ISKpn6|ISKpn7	Tn4401a-1	ATTGA	ATTGA	103	96	7020-7118	Tn4401a	none	none	none	1	eclo	11	eclo_11	978	Tn4401a-1_ATTGA_ATTGA	36	139
2f590799-9426-4d94-abad-a7337d5853bf	SAMN25989778	Aug-16	pat	2215011	2215011_11	Screen	CMFT Rapid PCR (Cepheid) CPE Screen	KLEBSIELLA PNEUMONIAE	Ertapenem	R			Patient	AM1	acute med	Kpne-ST-252	KPC-2	17024	2	IncFIB|IncFII	14	IS102|IS1A|IS1F|IS1X4|IS5075|IS6100|ISEc22|ISKpn14|ISKpn24|ISKpn28|ISKpn31|ISKpn6|ISKpn7|ISSen4	Tn4401a-1	ATTGA	ATTGA	33	22	7020-7118	Tn4401a	none	none	none	1	kpne	9	kpne_9	591	Tn4401a-1_ATTGA_ATTGA	61	85
2fb60033-ae54-4323-95ad-e9a97826c0e6	SAMN25989777	Aug-16	env	1951916	1951916_12	NA	NA	NA	NA	NA	T44	W4 Treatment Rm Utility Sink	Utility_sink	W4	cardiac	Eclo-ST-252	KPC-2	59317	5	IncFIB|IncFII|IncN|IncR|IncX3	8	IS1R|IS1X2|IS1X4|IS5075|IS6100|ISKpn6|ISKpn7|ISKpn8	Tn4401a-1	TTGTG	TTGTG	66	74	7020-7118	Tn4401a	none	none	none	1	eclo	9	eclo_9	691	Tn4401a-1_TTGTG_TTGTG	73	555
2fc7d46f-5494-41b5-8b62-f403f55886a2	SAMN25989776	Jul-16	env	1951365	1951365_14	NA	NA	NA	NA	NA	F74	W45 Beds 12 15 Shower Drain	Shower_bath_drain	W45	geratology	Eclo_newST_newAllele	KPC-2	10058	3	IncFII|IncHI2|IncHI2A	9	IS1B|IS5075|IS6100|IS903B|ISKpn26|ISKpn6|ISKpn7|ISKpn8|ISSen3	Tn4401a-1	AGTTG	AGTTG	52	64	7020-7118	Tn4401a	none	none	none	1	eclo	3	eclo_3	321	Tn4401a-1_AGTTG_AGTTG	89	468
2fd6fbb3-1b3a-417c-ab9f-e6013b9e7efe	SAMN25989775	Dec-16	env	1954519	1954519_11	NA	NA	NA	NA	NA	F114	W46 Drug Room Utility Sink	Utility_sink	W46	geratology	Eclo-ST-32	KPC-2	10058	4	IncFII|IncHI2|IncHI2A|IncR	11	IS1F|IS1X4|IS5075|IS903B|ISEc33|ISEcl1|ISKpn26|ISKpn6|ISKpn7|ISKpn8|Tn5403	Tn4401a-1	AGTTG	AGTTG	209	182	7020-7118	Tn4401a	none	none	none	1	eclo	23	eclo_23	801	Tn4401a-1_AGTTG_AGTTG	90	513
2fde4e20-5109-4c76-a4e6-00a8a4c0f97e	SAMN25989774	Dec-16	env	1954866	1954866_13	NA	NA	NA	NA	NA	F126	W46 Bed 28 Shower Drain	Shower_bath_drain	W46	geratology	Eclo_newST_newAllele	KPC-2	27468	2	IncFIB|IncR	8	IS1B|ISEc52|ISEhe3|ISKpn26|ISKpn6|ISKpn7|ISKpn8|Tn5403	Tn4401a-1	AGTTG	AGTTG	198	170	7020-7118	Tn4401a	none	none	none	1	eclo	6	eclo_6	317	Tn4401a-1_AGTTG_AGTTG	87	480
3040188d-2606-4938-90a7-3a54a49c5188	SAMN25989773	Jul-16	env	1951065	1951065_12	NA	NA	NA	NA	NA	F46	W45 Drug Room Utility Sink	Utility_sink	W45	geratology	Eclo-ST-32	KPC-2	47160	2	IncFIB|IncFII	12	IS1R|IS1X4|IS5|IS5075|IS903B|ISEc9|ISEhe3|ISKpn14|ISKpn25|ISKpn31|ISKpn6|ISKpn7	Tn4401a-1	ATTGA	ATTGA	85	65	7020-7118	Tn4401a	none	none	none	1	eclo	10	eclo_10	762	Tn4401a-1_ATTGA_ATTGA	61	584
3056ac43-4088-44d7-ad9d-ee817bfb1f38	SAMN25989772	May-16	pat	2020790	2020790_22	NA	NA	NA	NA	NA			Patient	W4	cardiac	Ecol-ST-410	KPC-2	86836	4	IncB/O/K/Z|IncFIA|IncFIB|IncFII	14	IS100kyp|IS150|IS1F|IS30|IS609|IS6100|ISEc1|ISEc9|ISKpn14|ISKpn25|ISKpn26|ISKpn31|ISKpn6|ISKpn7		ATTGA	ATTGA	79	71	7020-7118	Tn4401a	none	none			ecol	5	ecol_5	NA	_ATTGA_ATTGA	43	15
30777136-fa45-4538-a095-96de507bb7a8	SAMN25989771	Nov-16	env	1954039	1954039_14	NA	NA	NA	NA	NA	F143	W46 Beds 8 11 CHWB Drain	CHWB	W46	geratology	Kpne-ST-34	KPC-2	18806	2	IncFIB|IncFII	11	IS1F|IS4321R|IS5075|IS903B|ISKpn14|ISKpn21|ISKpn28|ISKpn31|ISKpn6|ISKpn7|ISSen4	Tn4401a-1	ATTGA	ATTGA	92	74	7020-7118	Tn4401a	none	none	none	1	kpne	30	kpne_30	109	Tn4401a-1_ATTGA_ATTGA	61	519
30792263-56c3-4670-8e89-6b3ca63d143d	SAMN25989770	Nov-16	env	1953668	1953668_14	NA	NA	NA	NA	NA	A59	AM1 Drug Room HWB	HWB_drain	AM1	acute med	Kpne-ST-11	KPC-2	13667	3	IncFIB|IncFII|IncR	11	IS102|IS26|IS903B|ISEc9|ISEcl1|ISKpn14|ISKpn18|ISKpn26|ISKpn28|ISKpn6|ISKpn7	Tn4401a-1	ATTGA	TGTTA	249	256	7020-7118	Tn4401a	none	none	none	1	kpne	11	kpne_11	6	Tn4401a-1_ATTGA_TGTTA	76	116
30b6248d-4c7c-4400-b8c8-36fd94db7668	SAMN25989769	Sep-16	env	1952354	1952354_12	NA	NA	NA	NA	NA	T10	W3 Day Rm CHWB Drain	CHWB	W3	cardiac	Eclo-ST-87	KPC-2	7345	3	IncFIB|IncHI2|IncHI2A	12	IS1X4|IS5075|IS6100|IS629|IS903B|ISEcl1|ISKox1|ISKpn21|ISKpn26|ISKpn7|ISKpn8|ISSen4	unknown-1	AGTTG	AGTTG	87	109	863-991|1376-1559|7020-7118	unknown	none	none	none	1	eclo	20	eclo_20	312	unknown-1_AGTTG_AGTTG	79	691
30effc2f-af29-48b4-a5fa-7b4ac5089f6e	SAMN25989768	Aug-16	env	1951725	1951725_13	NA	NA	NA	NA	NA	T10	W3 Day Rm CHWB Drain	CHWB	W3	cardiac	Eclo-ST-87	KPC-2	10058	3	IncFIB|IncHI2|IncHI2A	13	IS1X4|IS5075|IS6100|IS629|IS903B|ISEcl1|ISKox1|ISKpn21|ISKpn26|ISKpn6|ISKpn7|ISKpn8|ISSen4	Tn4401a-1	AGTTG	AGTTG	45	53	7020-7118	Tn4401a	none	none	none	1	eclo	20	eclo_20	312	Tn4401a-1_AGTTG_AGTTG	79	690
311c105b-8d51-4415-a1f9-226e112d9b6b	SAMN25989767	Sep-16	pat	1372775	1372775_11	Urine	Not a CPE Screen	KLEBSIELLA PNEUMONIAE SSP PNEUMONIAE	Ertapenem	R			Patient	W45	geratology	Kpne-ST-268	KPC-2	18012	2	IncFIB|IncFII	13	IS1F|IS5075|IS6100|ISEc9|ISEcl1|ISKpn1|ISKpn2|ISKpn26|ISKpn28|ISKpn31|ISKpn34|ISKpn6|ISKpn7	Tn4401a-1	ATTGA	ATTGA	58	49	7020-7118	Tn4401a	none	none	none	1	kpne	1	kpne_1	641	Tn4401a-1_ATTGA_ATTGA	61	529
313cbb5c-4c66-427c-92f1-499b66d63421	SAMN25989766	Aug-16	env	1952193	1952193_11	NA	NA	NA	NA	NA	F83	W46 Bed 1 Shower Drain	Shower_bath_drain	W46	geratology	Kpne-ST-76	KPC-2	29054	3	IncFIB|IncFII|IncN	11	IS1A|IS1X4|IS4321L|IS6100|ISEc9|ISKpn14|ISKpn25|ISKpn28|ISKpn31|ISKpn6|ISKpn7	Tn4401a-1	ATTGA	ATTGA	158	151	7020-7118	Tn4401a	none	none	none	1	kpne	51	kpne_51	602	Tn4401a-1_ATTGA_ATTGA	71	380
313ddd55-0c52-4027-b2d4-f8ed4eb15851	SAMN25989765	Oct-16	env	1951911	1951911_11	NA	NA	NA	NA	NA	A90	AM2 Beds 17 20 Shower Drain	Shower_bath_drain	AM2	acute med	Eclo-ST-32	KPC-2	56663	5	IncFIB|IncFII|IncHI2|IncHI2A|IncR	12	IS102|IS1247|IS1B|IS1X4|IS4321R|ISEcl1|ISKpn14|ISKpn26|ISKpn31|ISKpn6|ISKpn7|ISSen4	Tn4401a-1	ATTGA	ATTGA	104	138	7020-7118	Tn4401a	none	none	none	1	eclo	13	eclo_13	413	Tn4401a-1_ATTGA_ATTGA	69	36
314a6142-b98f-4c5c-a925-1bd0acaa0c2e	SAMN25989764	Nov-16	pat	2045911	2045911_12	Screen	CMFT Rapid PCR (Cepheid) CPE Screen	KLEBSIELLA PNEUMONIAE	Meropenem	R			Patient	AM1	acute med	Kpne-ST-643	KPC-2	10918	4	IncFIB|IncFII|IncHI2|IncHI2A	15	IS1A|IS1F|IS26|IS6100|IS903B|ISKox1|ISKpn1|ISKpn14|ISKpn21|ISKpn24|ISKpn34|ISKpn6|ISKpn7|ISKpn8|ISSen4	Tn4401a-1	AGTTG	AGTTG	88	74	7020-7118	Tn4401a	none	none	none	1	kpne	12	kpne_12	261	Tn4401a-1_AGTTG_AGTTG	65	325
3165ccfa-e06b-4a3c-913a-85011ffb82cc	SAMN25989763	Aug-16	env	1951564	1951564_13	NA	NA	NA	NA	NA	T34	W3 Dirty Util Sluice Sink	Sluice_sluice_sink	W3	cardiac	Eclo-ST-526	KPC-2	10058	5	IncFIA|IncFIB|IncHI2|IncHI2A|IncR	13	IS100kyp|IS102|IS150|IS1X4|IS30|IS6100|IS903B|ISEc14|ISKpn2|ISKpn28|ISKpn34|ISKpn6|ISKpn7	Tn4401a-1	AGTTG	AGTTG	42	29	7020-7118	Tn4401a	none	none	none	1	eclo	8	eclo_8	160	Tn4401a-1_AGTTG_AGTTG	55	6
316ff7a4-43fd-44dc-a431-bcdfe59c80b2	SAMN25989762	Aug-16	pat	2031584	2031584_14	Screen	CMFT in house PCR (TaqMan) CPE Screen	KLEBSIELLA PNEUMONIAE	Meropenem	R			Patient	AM1	acute med	Kpne-ST-252	KPC-2	17024	2	IncFIB|IncFII	14	IS102|IS1A|IS1B|IS1F|IS1X4|IS5075|IS6100|ISEc22|ISKpn14|ISKpn24|ISKpn31|ISKpn6|ISKpn7|ISSen4	Tn4401a-1	ATTGA	ATTGA	43	53	7020-7118	Tn4401a	none	none	none	1	kpne	9	kpne_9	581	Tn4401a-1_ATTGA_ATTGA	61	75
3190ea9e-a2ea-43d9-bac6-24491f40facc	SAMN25989761	Aug-16	env	1951952	1951952_12	NA	NA	NA	NA	NA	F45	W45 Drug Room CHWB Drain	CHWB	W45	geratology	Eclo-ST-32	KPC-2	39540	2	IncFIB|IncFII	11	IS1R|IS1X4|IS5|IS5075|IS6100|IS903B|ISKpn14|ISKpn25|ISKpn31|ISKpn6|ISKpn7	Tn4401a-1	ATTGA	ATTGA	67	70	7020-7118	Tn4401a	none	none	none	1	eclo	10	eclo_10	787	Tn4401a-1_ATTGA_ATTGA	61	581
31a8c21e-9dcb-4952-858f-09459e4abdc5	SAMN25989760	Nov-16	env	1954103	1954103_14	NA	NA	NA	NA	NA	A90	AM2 Beds 17 20 Shower Drain	Shower_bath_drain	AM2	acute med	Kpne-ST-268	KPC-2	17478	2	IncFIB|IncFII	13	IS1F|IS6100|IS903B|ISEc9|ISEcl1|ISKpn1|ISKpn2|ISKpn26|ISKpn28|ISKpn31|ISKpn34|ISKpn6|ISKpn7	Tn4401a-1	ATTGA	ATTGA	74	87	7020-7118	Tn4401a	none	none	none	1	kpne	1	kpne_1	614	Tn4401a-1_ATTGA_ATTGA	61	533
31c2dfd3-40a3-43a0-9fa6-0b64061dbf2e	SAMN25989759	Oct-16	pat	2220206	2220206_21	Screen	CMFT Rapid PCR (Cepheid) CPE Screen	KLEBSIELLA PNEUMONIAE	Meropenem	R			Patient	AM2	acute med	Kpne-newST	KPC-2	18012	2	ColRNAI|IncFII	7	IS1R|IS5075|IS6100|ISKpn1|ISKpn31|ISKpn6|ISKpn7	Tn4401a-1	ATTGA	ATTGA	95	74	7020-7118	Tn4401a	none	none	none	1	kpne	28	kpne_28	250	Tn4401a-1_ATTGA_ATTGA	42	621
320aad85-a1c6-4cf5-9e6f-d6ba495328c2	SAMN25989758	Dec-16	env	1954169	1954169_13	NA	NA	NA	NA	NA	T7	W3W4 Dom Rm CHWB Drain	CHWB	W3_W4	cardiac	Eclo-ST-32	KPC-2	53725	5	IncFIB|IncFII|IncHI2|IncHI2A|IncR	16	IS102|IS1247|IS1B|IS1R|IS1X4|IS4321R|IS5075|ISEcl1|ISEhe3|ISKpn14|ISKpn26|ISKpn31|ISKpn6|ISKpn7|ISKpn8|ISSen4	Tn4401a-1	ATTGA	ATTGA	112	115	7020-7118	Tn4401a	none	none	none	1	eclo	13	eclo_13	425	Tn4401a-1_ATTGA_ATTGA	69	26
325e7bc8-5fad-4717-9a96-46c6dab939de	SAMN25989757	Aug-16	env	1952096	1952096_12	NA	NA	NA	NA	NA	F126	W46 Bed 28 Shower Drain	Shower_bath_drain	W46	geratology	Eclo-ST-45	KPC-2	10411	3	IncHI2|IncHI2A|IncN	8	IS1X4|IS5075|IS6100|ISEc36|ISEhe3|ISKpn6|ISKpn7|ISKpn8	Tn4401a-1	AGTTG	AGTTG	68	47	7020-7118	Tn4401a	none	none	none	1	eclo	7	eclo_7	337	Tn4401a-1_AGTTG_AGTTG	95	703
326eb3b1-0f2c-4446-a401-fe6065de1120	SAMN25989756	Oct-16	pat	2041186	2041186_13	Screen	CMFT in house PCR (TaqMan) CPE Screen	KLEBSIELLA PNEUMONIAE	Ertapenem	R			Patient	AM1	acute med	Kpne-ST-1828	KPC-2	29748	3	IncFIB|IncFII|IncR	16	IS186B|IS1B|IS1F|IS1R|IS1X4|IS903|IS903B|ISEc52|ISEcl1|ISKpn1|ISKpn21|ISKpn6|ISKpn7|ISKpn8|ISPpu12|Tn5403	Tn4401a-1	ATTGA	ATATA	98	109	7020-7118	Tn4401a	none	none	none	1	kpne	7	kpne_7	10	Tn4401a-1_ATTGA_ATATA	76	207
3279eab2-b32c-4319-b28e-22350e39046f	SAMN25989755	Nov-16	pat	2047338	2047338_22	Screen	CMFT Rapid PCR (Cepheid) CPE Screen	ESCHERICHIA COLI	Meropenem	R			Patient	AM1	acute med	Ecol-ST-1312	KPC-2	10058	8	Col|Col156|IncFIA|IncFIB|IncFII|IncHI2|IncHI2A|IncL/M	12	IS1X2|IS2|IS4|IS5|IS609|IS6100|IS903B|ISCro1|ISEc30|ISKpn6|ISKpn7|ISKpn8	Tn4401a-1	AGTTG	AGTTG	98	83	7020-7118	Tn4401a	none	none	none	1	ecol	20	ecol_20	274	Tn4401a-1_AGTTG_AGTTG	3	648
328272a6-7f88-4ae0-9239-3e5e74d3dd58	SAMN25989754	Oct-16	env	1953393	1953393_13	NA	NA	NA	NA	NA	T14	W3 Side Rm 3 Toilet	Toilet	W3	cardiac	Eclo-ST-88	KPC-2	7403	7	Col|IncFIA|IncFIB|IncFII|IncHI2|IncHI2A|IncR	9	IS1X2|IS1X4|IS30|IS5075|ISCfr1|ISKpn25|ISKpn31|ISKpn7|ISKpn8	unknown-1	ATTGA	ATTGA	78	67	1481-1485|7020-7118	unknown	none	none	none	1	eclo	2	eclo_2	926	unknown-1_ATTGA_ATTGA	10	641
328e6ad8-b489-413b-8e2f-b412bb0a74dd	SAMN25989753	Dec-16	env	1954721	1954721_13	NA	NA	NA	NA	NA	A73	AM2 Bed 2 HWB Drain	HWB_drain	AM2	acute med	Kpne-ST-11	KPC-2	22193	2	IncFIB|IncFII	12	IS1B|IS1R|IS26|IS6100|ISEc9|ISKpn14|ISKpn18|ISKpn26|ISKpn6|ISKpn7|ISKpn8|Tn5403	Tn4401a-1	AATAT	AATAT	38	47	7020-7118	Tn4401a	none	none	none	1	kpne	11	kpne_11	7	Tn4401a-1_AATAT_AATAT	61	419
32a209e9-6679-4c5a-9a04-5a3ac2700d40	SAMN25989752	Nov-16	env	1953697	1953697_21	NA	NA	NA	NA	NA	T62	W4 Shower Rm 2 Shower Drain	Shower_bath_drain	W4	cardiac	Cfre-ST-107	KPC-2	38243	6	ColRNAI|IncFIB|IncFII|IncHI1A|IncHI1B|IncR	17	IS1A|IS1B|IS1X2|IS26|IS5|IS5075|IS6100|IS903B|ISCfr1|ISEc36|ISEc8|ISKox1|ISKpn21|ISKpn6|ISKpn7|ISVsa3|ISVsa5	Tn4401a-1	ATTGA	AATCA	308	278	7020-7118	Tn4401a	none	none	none	1	cfre	1	cfre_1	869	Tn4401a-1_ATTGA_AATCA	38	292
32a4c883-801b-49c5-b906-b1ed050f7a58	SAMN25989751	Aug-16	pat	2031694	2031694_14	Screen	CMFT in house PCR (TaqMan) CPE Screen	KLEBSIELLA PNEUMONIAE	Ertapenem	R			Patient	AM1	acute med	Kpne-ST-252	KPC-2	17024	2	IncFIB|IncFII	13	IS102|IS1A|IS1F|IS1X4|IS5075|IS6100|ISEc22|ISKpn14|ISKpn24|ISKpn31|ISKpn6|ISKpn7|ISSen4	Tn4401a-1	ATTGA	ATTGA	26	24	7020-7118	Tn4401a	none	none	none	1	kpne	9	kpne_9	589	Tn4401a-1_ATTGA_ATTGA	61	86
32ba1fe9-5c6d-4a53-bbea-9fa86aefb2d1	SAMN25989750	Aug-16	env	1952064	1952064_21	NA	NA	NA	NA	NA	A21	AM1 Beds 13 16 Shower Drain	Shower_bath_drain	AM1	acute med	Eclo-ST-88	KPC-2	23879	6	IncFIA|IncFIB|IncFII|IncHI2|IncHI2A|IncR	10	IS1X2|IS1X4|IS30|IS5075|ISCfr1|ISEc36|ISKpn31|ISKpn6|ISKpn7|ISKpn8	Tn4401a-unknown	ATTGA	ATTGA	115	118	7020-7118	Tn4401a	C4121T|A9999C	none	none	unknown	eclo	2	eclo_2	921	Tn4401a-unknown_ATTGA_ATTGA	51	639
32d63803-0679-44c2-a722-fbe3c3bf6ba2	SAMN25989749	Oct-16	pat	2219256	2219256_13	NA	NA	NA	NA	NA			Patient	AM1	acute med	Kpne-ST-268	KPC-2	17478	2	IncFIB|IncFII	13	IS1F|IS6100|IS903B|ISEc9|ISEcl1|ISKpn1|ISKpn2|ISKpn26|ISKpn28|ISKpn31|ISKpn34|ISKpn6|ISKpn7	Tn4401a-1	ATTGA	ATTGA	69	99	7020-7118	Tn4401a	none	none	none	1	kpne	1	kpne_1	662	Tn4401a-1_ATTGA_ATTGA	61	533
33272688-bf7a-4fff-a70f-1eb6596d2407	SAMN25989748	Sep-16	pat	2037775	2037775_15	NA	NA	NA	NA	NA			Patient	AM1	acute med	Kpne-newST	KPC-2	18012	1	IncFII	7	IS1R|IS5075|IS6100|ISKpn1|ISKpn31|ISKpn6|ISKpn7	Tn4401a-1	ATTGA	ATTGA	87	100	7020-7118	Tn4401a	none	none	none	1	kpne	28	kpne_28	250	Tn4401a-1_ATTGA_ATTGA	88	621
33922c9f-774c-45c2-a72d-bf8ddea8440e	SAMN25989747	Aug-16	env	1951867	1951867_12	NA	NA	NA	NA	NA	A128	AM2 Drug Room HWB	HWB_drain	AM2	acute med	Eclo-ST-24	KPC-2	62796	4	ColRNAI|IncA/C2|IncFIB|IncFII	15	IS1326|IS1353|IS1A|IS1X4|IS26|ISCfr1|ISEc14|ISEc52|ISEc9|ISKpn14|ISKpn25|ISKpn26|ISKpn31|ISKpn6|ISKpn7	Tn4401a-1	ATTGA	ATTGA	60	65	7020-7118	Tn4401a	none	none	none	1	eclo	11	eclo_11	948	Tn4401a-1_ATTGA_ATTGA	36	136
34036182-2796-4d8a-964c-d2521911a1d1	SAMN25989746	Feb-16	env	1950053	1950053_14	NA	NA	NA	NA	NA	T8	W3W4 Doms Rm Mop Sink upper	Mop_sink	W3	cardiac	Enterobacter cloacae complex sp. 35699|Enterobacter sp. BIDMC92(blue z-score)	KPC-2	26647	2	IncFIB|IncFII	14	IS1F|IS1R|IS1SD|IS1X2|IS1X4|IS6100|IS903|ISKox1|ISKpn31|ISKpn6|ISKpn7|ISKpn8|ISSen4|Tn5403	Tn4401a-1	ATTGA	ATTGA	73	82	7020-7118	Tn4401a	none	none	none	1	eclo	21	eclo_21	296	Tn4401a-1_ATTGA_ATTGA	61	487
34069b20-fa9f-42d5-aace-ab1a8e31d992	SAMN25989745	Feb-16	env	1950276	1950276_13	NA	NA	NA	NA	NA	T44	W4 Treatment Rm Utility Sink	Utility_sink	W4	cardiac	Eclo-ST-252	KPC-2	59318	4	IncFIB|IncN|IncR|IncX3	10	IS1R|IS1X2|IS1X4|IS26|IS5075|IS6100|IS903B|ISKpn6|ISKpn7|ISKpn8	Tn4401a-1	TTGTG	TTGTG	49	35	7020-7118	Tn4401a	none	none	none	1	eclo	9	eclo_9	693	Tn4401a-1_TTGTG_TTGTG	86	547
34a68a6b-3fdd-4e3d-a9b9-67eec5805e81	SAMN25989744	Nov-16	env	1953537	1953537_22	NA	NA	NA	NA	NA	T77	W3W4 Dom Rm Mop Sink lower	Mop_sink	W3_W4	cardiac	Eclo-ST-88	KPC-2	23817	6	IncFIA|IncFIB|IncFII|IncHI2|IncHI2A|IncR	13	IS1B|IS1X2|IS1X4|IS30|IS5075|IS6100|ISCfr1|ISEc36|ISKpn14|ISKpn31|ISKpn6|ISKpn7|ISKpn8	Tn4401a-unknown	ATTGA	ATTGA	136	123	7020-7118	Tn4401a	C4121T	none	none	unknown	eclo	2	eclo_2	874	Tn4401a-unknown_ATTGA_ATTGA	51	422
34e115d9-c8a7-4527-98cc-8c41bc6b5037	SAMN25989743	Dec-16	env	1954866	1954866_14	NA	NA	NA	NA	NA	F126	W46 Bed 28 Shower Drain	Shower_bath_drain	W46	geratology	Eclo-ST-270	KPC-2	10058	4	IncFIB|IncHI2|IncHI2A|IncR	12	IS1B|IS1X2|IS1X4|IS6100|IS903B|ISEc52|ISEhe3|ISKpn6|ISKpn7|ISKpn8|ISSen4|Tn5403	Tn4401a-1	AGTTG	AGTTG	302	271	7020-7118	Tn4401a	none	none	none	1	eclo	6	eclo_6	319	Tn4401a-1_AGTTG_AGTTG	81	432
34e886f4-6605-4365-9898-cf71e70e6007	SAMN25989742	Aug-16	env	1951884	1951884_13	NA	NA	NA	NA	NA	T43	W4 Treatment Rm CHWB Drain	CHWB	W4	cardiac	Eclo-ST-252	KPC-2	59317	5	IncFIB|IncFII|IncN|IncR|IncX3	7	IS1R|IS1X4|IS5075|IS6100|ISKpn6|ISKpn7|ISKpn8	Tn4401a-1	TTGTG	TTGTG	79	58	7020-7118	Tn4401a	none	none	none	1	eclo	9	eclo_9	693	Tn4401a-1_TTGTG_TTGTG	73	599
34f54730-202e-4f9a-b5f1-c5bee893653a	SAMN25989741	Jun-16	env	1950800	1950800_13	NA	NA	NA	NA	NA	T43	W4 Treatment Rm CHWB Drain	CHWB	W4	cardiac	Eclo-ST-252	KPC-2	59317	5	IncFIB|IncFII|IncN|IncR|IncX3	8	IS1R|IS1X2|IS1X4|IS5075|IS6100|ISKpn6|ISKpn7|ISKpn8	Tn4401a-1	TTGTG	TTGTG	54	66	7020-7118	Tn4401a	none	none	none	1	eclo	9	eclo_9	691	Tn4401a-1_TTGTG_TTGTG	73	555
35071ee9-8a16-426b-b44a-befd9fd7d8e7	SAMN25989740	Sep-16	pat	2038190	2038190_15	Screen	CMFT in house PCR (TaqMan) CPE Screen	KLEBSIELLA PNEUMONIAE	Meropenem	R			Patient	W45	geratology	Ecol-ST-216	KPC-2	14771	5	IncFIB|IncFII|IncHI1A|IncHI1B|p0111	14	IS150|IS1A|IS2|IS21|IS5075|IS609|IS6100|ISEc33|ISKpn31|ISKpn6|ISKpn7|ISPpu12|ISPpu21|ISSen3	Tn4401a-1	ATTGA	ATTGA	103	123	7020-7118	Tn4401a	none	none	none	1	ecol	7	ecol_7	225	Tn4401a-1_ATTGA_ATTGA	63	148
353ab0e1-a4e3-4cd0-a964-fe4156f85976	SAMN25989739	Oct-16	env	1953457	1953457_22	NA	NA	NA	NA	NA	F144	W46 Beds 8 11 HWB Drain	HWB_drain	W46	geratology	Enterobacter asburiae	KPC-2	10058	5	Col|IncFIB|IncFII|IncHI2|IncHI2A	9	IS1F|IS1R|IS1X4|IS6100|IS903B|ISKox1|ISKpn6|ISKpn7|ISKpn8	Tn4401a-1	AGTTG	AGTTG	120	107	7020-7118	Tn4401a	none	none	none	1	easb	NA	easb_NA	287	Tn4401a-1_AGTTG_AGTTG	17	489
3551c865-3601-4c81-9d38-a55285a79972	SAMN25989738	Apr-16	env	1950527	1950527_12	NA	NA	NA	NA	NA	T43	W4 Treatment Rm CHWB Drain	CHWB	W4	cardiac	Eclo-ST-252	KPC-2	59317	5	IncFIB|IncFII|IncN|IncR|IncX3	7	IS1R|IS1X4|IS5075|IS6100|ISKpn6|ISKpn7|ISKpn8	Tn4401a-1	TTGTG	TTGTG	121	100	7020-7118	Tn4401a	none	none	none	1	eclo	9	eclo_9	693	Tn4401a-1_TTGTG_TTGTG	73	599
3557603e-da88-45da-b5f9-a69549e6366a	SAMN25989737	Sep-16	env	1952383	1952383_12	NA	NA	NA	NA	NA	T10	W3 Day Rm CHWB Drain	CHWB	W3	cardiac	Eclo-ST-87	KPC-2	9907	5	IncFIB|IncFII|IncHI2|IncHI2A|IncR	14	IS1X4|IS5075|IS6100|IS629|IS903B|ISKox1|ISKpn1|ISKpn18|ISKpn21|ISKpn28|ISKpn6|ISKpn7|ISKpn8|ISSen4	Tn4401a-1	AGTTG	AGTTG|TGTTA	78	85|12	7020-7118	Tn4401a	none	none	none	1	eclo	20	eclo_20	888	Tn4401a-1_AGTTG_AGTTG|TGTTA	69	692
3568d2d0-7ee4-45d1-9db2-88e74b94adc6	SAMN25989736	Nov-16	env	1953632	1953632_11	NA	NA	NA	NA	NA	A17	AM1 Beds 7 10 Shower Drain	Shower_bath_drain	AM1	acute med	Kpne-ST-461	KPC-2	27950	3	IncFIB|IncFII|IncR	15	IS1A|IS1X4|IS26|IS4321L|IS903B|ISKpn1|ISKpn21|ISKpn28|ISKpn31|ISKpn34|ISKpn6|ISKpn7|ISKpn8|ISSen4|ISSty2	Tn4401a-unknown	ATTGA	ATTGA	120	128	7020-7118	Tn4401a	T6736A	none	none	unknown	kpne	24	kpne_24	37	Tn4401a-unknown_ATTGA_ATTGA	76	375
35825dbc-cf28-4875-9be9-af1bfdb6f1b4	SAMN25989735	Oct-16	env	1953365	1953365_15	NA	NA	NA	NA	NA	A59	AM1 Drug Room HWB	HWB_drain	AM1	acute med	Kpne-ST-11	KPC-2	14047	3	IncFIB|IncFII|IncR	11	IS102|IS26|IS903B|ISEc9|ISEcl1|ISKpn1|ISKpn14|ISKpn18|ISKpn28|ISKpn6|ISKpn7	Tn4401a-1	ATTGA	TGTTA	197	225	7020-7118	Tn4401a	none	none	none	1	kpne	11	kpne_11	6	Tn4401a-1_ATTGA_TGTTA	76	115
35888552-3b6f-487b-9884-8197b3ff6d1d	SAMN25989734	Jan-16	env	2003040	2003040_15	NA	NA	NA	NA	NA	T8	W3W4 Doms Rm Mop Sink upper	Mop_sink	W3	cardiac	Kpne-ST-347	KPC-2	10158	5	IncFIB|IncFII|IncHI2|IncHI2A|IncR	12	IS1B|IS1X4|IS6100|IS903|IS903B|ISEc36|ISKpn21|ISKpn26|ISKpn34|ISKpn6|ISKpn7|ISKpn8	Tn4401a-1	AGTTG	AGTTG	138	100	7020-7118	Tn4401a	none	none	none	1	kpne	32	kpne_32	379	Tn4401a-1_AGTTG_AGTTG	69	442
35d649d0-a177-48f5-ad2a-f66aed41ed1d	SAMN25989733	Aug-16	env	1952033	1952033_15	NA	NA	NA	NA	NA	T10	W3 Day Rm CHWB Drain	CHWB	W3	cardiac	Eclo-ST-87	KPC-2	10058	3	IncFIB|IncHI2|IncHI2A	13	IS1X4|IS5075|IS6100|IS629|IS903B|ISEcl1|ISKox1|ISKpn21|ISKpn26|ISKpn6|ISKpn7|ISKpn8|ISSen4	Tn4401a-1	AGTTG	AGTTG	86	60	7020-7118	Tn4401a	none	none	none	1	eclo	20	eclo_20	357	Tn4401a-1_AGTTG_AGTTG	79	690
35d7851b-ffb5-49b0-96a5-18716396cb95	SAMN25989732	Dec-16	env	1954144	1954144_12	NA	NA	NA	NA	NA	T43	W4 Treatment Rm CHWB Drain	CHWB	W4	cardiac	Kpne-ST-11	KPC-2	9909	3	IncFIA|IncFIB|IncFII	13	IS1R|IS1X4|IS2|IS5075|IS6100|ISEc22|ISEc9|ISKpn14|ISKpn18|ISKpn26|ISKpn31|ISKpn6|ISKpn7	Tn4401a-1	AATAT|TTCCT	AATAT|ATTGA	75|86	74|73	7020-7118	Tn4401a	none	none	none	1	kpne	11	kpne_11	455	Tn4401a-1_AATAT|TTCCT_AATAT|ATTGA	46	570
35f42768-656b-4f9e-aeb0-2951e338884d	SAMN25989731	Apr-16	env	1950416	1950416_13	NA	NA	NA	NA	NA	T7	W3W4 Dom Rm CHWB Drain	CHWB	W3	cardiac	Raoultella ornithinolytica	KPC-2	13964	2	IncFII|IncR	10	IS1A|IS1X4|IS4321R|IS6100|IS903B|ISEc36|ISKpn21|ISKpn31|ISKpn6|ISKpn7	Tn4401a-1	ATTGA	ATTGA	150	124	7020-7118	Tn4401a	none	none	none	1	rorn	6	rorn_6	522	Tn4401a-1_ATTGA_ATTGA	92	381
3603b1aa-d86d-4e22-815e-8de3bfdf4337	SAMN25989730	Aug-16	env	1951762	1951762_15	NA	NA	NA	NA	NA	F45	W45 Drug Room CHWB Drain	CHWB	W45	geratology	Eclo-ST-32	KPC-2	39539	2	IncFIB|IncFII	10	IS1R|IS1X4|IS5|IS6100|IS903B|ISKpn14|ISKpn25|ISKpn31|ISKpn6|ISKpn7	Tn4401a-1	ATTGA	ATTGA	62	57	7020-7118	Tn4401a	none	none	none	1	eclo	10	eclo_10	720	Tn4401a-1_ATTGA_ATTGA	61	588
36473c44-df75-4062-badb-b3065eef117a	SAMN25989729	Aug-16	env	1952064	1952064_24	NA	NA	NA	NA	NA	A21	AM1 Beds 13 16 Shower Drain	Shower_bath_drain	AM1	acute med	Eclo-ST-88	KPC-2	23879	6	IncFIA|IncFIB|IncFII|IncHI2|IncHI2A|IncR	10	IS1X2|IS1X4|IS30|IS5075|ISCfr1|ISEc36|ISKpn31|ISKpn6|ISKpn7|ISKpn8	Tn4401a-unknown	ATTGA	ATTGA	139	123	7020-7118	Tn4401a	C4121T|A9999C	none	none	unknown	eclo	2	eclo_2	964	Tn4401a-unknown_ATTGA_ATTGA	51	639
36966be9-3d41-498d-b19c-ff4b142e435e	SAMN25989728	Dec-16	env	1954169	1954169_11	NA	NA	NA	NA	NA	T7	W3W4 Dom Rm CHWB Drain	CHWB	W3_W4	cardiac	Eclo-ST-32	KPC-2	56664	4	IncFII|IncHI2|IncHI2A|IncR	13	IS102|IS1247|IS1B|IS1X4|IS4321R|IS903B|ISKpn14|ISKpn26|ISKpn31|ISKpn6|ISKpn7|ISKpn8|ISSen4	Tn4401a-1	ATTGA	ATTGA	109	116	7020-7118	Tn4401a	none	none	none	1	eclo	13	eclo_13	409	Tn4401a-1_ATTGA_ATTGA	90	34
36c93037-cffc-443b-8bf0-50651ee967c3	SAMN25989727	Sep-16	env	1952560	1952560_13	NA	NA	NA	NA	NA	F138	W46 Beds 16 19 Shower Drain	Shower_bath_drain	W46	geratology	Cfre-ST-22	KPC-2	20223	3	IncFIA|IncFIB|IncFII	9	IS30|IS3000|ISEc33|ISEc36|ISKpn14|ISKpn26|ISKpn31|ISKpn6|ISKpn7	Tn4401a-1	ATTGA	ATTGA	377	411	7020-7118	Tn4401a	none	none	none	1	cfre	2	cfre_2	193	Tn4401a-1_ATTGA_ATTGA	46	728
36c9cb13-86ef-4da3-9f82-b62414a1f48f	SAMN25989726	Aug-16	pat	2031584	2031584_12	Screen	CMFT in house PCR (TaqMan) CPE Screen	KLEBSIELLA PNEUMONIAE	Meropenem	R			Patient	AM1	acute med	Kpne-ST-252	KPC-2	17024	2	IncFIB|IncFII	16	IS102|IS1A|IS1B|IS1F|IS1X4|IS5075|IS6100|ISEc22|ISKpn14|ISKpn24|ISKpn26|ISKpn28|ISKpn31|ISKpn6|ISKpn7|ISSen4	Tn4401a-1	ATTGA	ATTGA	31	34	7020-7118	Tn4401a	none	none	none	1	kpne	9	kpne_9	595	Tn4401a-1_ATTGA_ATTGA	61	72
36ca4a28-b98c-40de-9bf4-94b0bf7e9ba4	SAMN25989725	Sep-16	env	1952779	1952779_14	NA	NA	NA	NA	NA	F74	W45 Beds 12 15 Shower Drain	Shower_bath_drain	W45	geratology	Cfre-ST-114	KPC-2	76889	2	IncFIB|IncN	8	IS1B|IS6100|ISCfr1|ISEc36|ISKpn31|ISKpn6|ISKpn7|ISSen4	Tn4401a-1	ATTGA	ATTGA	110	97	7020-7118	Tn4401a	none	none	none	1	cfre	3	cfre_3	842	Tn4401a-1_ATTGA_ATTGA	84	478
36f4cee4-902e-43b7-87f6-933b0f5783b2	SAMN25989724	Aug-16	pat	2214997	2214997_15	Screen	CMFT Rapid PCR (Cepheid) CPE Screen	KLEBSIELLA PNEUMONIAE	Meropenem	R			Patient	AM1	acute med	Kpne-ST-252	KPC-2	22648	3	IncFIB|IncFII|IncR	12	IS1A|IS1B|IS1F|IS5075|IS6100|IS903B|ISKpn14|ISKpn26|ISKpn34|ISKpn6|ISKpn7|ISSen4	Tn4401a-1	ATTGA	TGTAG	89	71	7020-7118	Tn4401a	none	none	none	1	kpne	21	kpne_21	583	Tn4401a-1_ATTGA_TGTAG	76	281
37423cd9-7393-43aa-9af0-898551fc3901	SAMN25989723	Sep-16	env	1952488	1952488_13	NA	NA	NA	NA	NA	F117	W46 Dirty Utility Sluice	Sluice_sluice_sink	W46	geratology	Raoultella ornithinolytica	KPC-2	12268	5	IncFIB|IncFII|IncHI1A|IncHI1B|IncL/M	16	IS1X2|IS30|IS5708|IS903B|ISCfr1|ISEc36|ISEc9|ISEcl1|ISKox1|ISKpn14|ISKpn21|ISKpn25|ISKpn31|ISKpn6|ISKpn7|ISKpn8	unknown-1	ATTGA	ATTGA	198	185	936-1018|1475-1511|7020-7118	unknown	none	none	none	1	rorn	2	rorn_2	906	unknown-1_ATTGA_ATTGA	62	663
37523ef9-d316-4282-9c00-afb50d119876	SAMN25989722	Apr-16	env	1950416	1950416_14	NA	NA	NA	NA	NA	T7	W3W4 Dom Rm CHWB Drain	CHWB	W3	cardiac	Raoultella ornithinolytica	KPC-2	19153	2	IncFII|IncR	10	IS1A|IS1X4|IS4321R|IS6100|IS903B|ISEc36|ISKpn21|ISKpn31|ISKpn6|ISKpn7	Tn4401a-1	ATTGA	ATTGA	163	141	7020-7118	Tn4401a	none	none	none	1	rorn	6	rorn_6	512	Tn4401a-1_ATTGA_ATTGA	92	381
37ed3d60-8159-495e-91f4-d4d7fc2963b3	SAMN25989721	Nov-16	env	1954141	1954141_15	NA	NA	NA	NA	NA	A129	AM2 Treatment Room CHWB	CHWB	AM2	acute med	Eclo-ST-24	KPC-2	62795	4	ColRNAI|IncA/C2|IncFIB|IncFII	14	IS1326|IS1353|IS1A|IS1X4|ISCfr1|ISEc14|ISEc52|ISEc9|ISKpn14|ISKpn25|ISKpn26|ISKpn31|ISKpn6|ISKpn7	Tn4401a-1	ATTGA	ATTGA	98	97	7020-7118	Tn4401a	none	none	none	1	eclo	11	eclo_11	973	Tn4401a-1_ATTGA_ATTGA	36	139
3828d52f-a368-4c55-be3c-f2b3590e41d3	SAMN25989720	Nov-16	env	1953797	1953797_14	NA	NA	NA	NA	NA	A128	AM2 Drug Room HWB	HWB_drain	AM2	acute med	Eclo-ST-24	KPC-2	62968	4	ColRNAI|IncA/C2|IncFIB|IncFII	14	IS1326|IS1353|IS1A|IS1X4|ISCfr1|ISEc14|ISEc52|ISEc9|ISKpn14|ISKpn25|ISKpn26|ISKpn31|ISKpn6|ISKpn7	Tn4401a-1	ATTGA	ATTGA	97	102	7020-7118	Tn4401a	none	none	none	1	eclo	11	eclo_11	969	Tn4401a-1_ATTGA_ATTGA	36	139
3831260f-9f11-412a-9e7f-430a1e7e6498	SAMN25989719	Sep-16	env	1952383	1952383_13	NA	NA	NA	NA	NA	T10	W3 Day Rm CHWB Drain	CHWB	W3	cardiac	Eclo-ST-87	KPC-2	10058	3	IncFIB|IncHI2|IncHI2A	13	IS1X4|IS5075|IS6100|IS629|IS903B|ISEcl1|ISKox1|ISKpn21|ISKpn26|ISKpn6|ISKpn7|ISKpn8|ISSen4	Tn4401a-1	AGTTG	AGTTG	85	83	7020-7118	Tn4401a	none	none	none	1	eclo	20	eclo_20	333	Tn4401a-1_AGTTG_AGTTG	79	690
38ad75d0-5298-4e6d-bad5-fe6185a10312	SAMN25989718	Nov-16	env	1953933	1953933_13	NA	NA	NA	NA	NA	A59	AM1 Drug Room HWB	HWB_drain	AM1	acute med	Kpne-ST-11	KPC-2	13667	3	IncFIB|IncFII|IncR	11	IS102|IS26|IS903B|ISEc9|ISEcl1|ISKpn14|ISKpn18|ISKpn26|ISKpn28|ISKpn6|ISKpn7	Tn4401a-1	ATTGA	TGTTA	236	218	7020-7118	Tn4401a	none	none	none	1	kpne	11	kpne_11	453	Tn4401a-1_ATTGA_TGTTA	76	116
38cb330e-fdb8-47c1-987c-7a09c1a05b90	SAMN25989717	Aug-16	pat	2215271	2215271_15	Screen	CMFT Rapid PCR (Cepheid) CPE Screen	KLEBSIELLA PNEUMONIAE	Meropenem	R			Patient	AM1	acute med	Kpne-ST-252	KPC-2	17024	2	IncFIB|IncFII	13	IS1A|IS1B|IS1F|IS1X4|IS5075|IS6100|ISEc22|ISKpn14|ISKpn24|ISKpn31|ISKpn6|ISKpn7|ISSen4	Tn4401a-1	ATTGA	ATTGA	63	75	7020-7118	Tn4401a	none	none	none	1	kpne	9	kpne_9	545	Tn4401a-1_ATTGA_ATTGA	61	277
38d0c7a7-9dc0-40a5-904e-17611f73d5cb	SAMN25989716	Oct-16	env	1953394	1953394_23	NA	NA	NA	NA	NA	T15	W3 Side Rm 3 HWB Drain	HWB_drain	W3	cardiac	Kpne-ST-478	KPC-2	14771	3	IncFIB|IncFII|IncR	10	IS1A|IS1X2|IS5075|IS6100|ISKox1|ISKpn2|ISKpn31|ISKpn6|ISKpn7|ISSen3	Tn4401a-1	ATTGA	ATTGA	101	108	7020-7118	Tn4401a	none	none	none	1	kpne	14	kpne_14	542	Tn4401a-1_ATTGA_ATTGA	76	368
38d8cb3e-5c44-44f6-9d46-1c604aafe743	SAMN25989715	Oct-16	env	1953365	1953365_11	NA	NA	NA	NA	NA	A59	AM1 Drug Room HWB	HWB_drain	AM1	acute med	Kpne-ST-11	KPC-2	20217	3	IncFIB|IncFII|IncR	11	IS102|IS26|IS903B|ISEc9|ISEcl1|ISKpn14|ISKpn18|ISKpn26|ISKpn28|ISKpn6|ISKpn7	Tn4401a-1	ATTGA	TGTTA	143	165	7020-7118	Tn4401a	none	none	none	1	kpne	11	kpne_11	6	Tn4401a-1_ATTGA_TGTTA	76	116
38df30ce-be48-425c-aec6-513dc5f1f277	SAMN25989714	Aug-16	env	1952203	1952203_11	NA	NA	NA	NA	NA	F121	W46 Dom Room Mop Sink upper	Mop_sink	W46	geratology	Kpne-ST-841	KPC-2	9907	3	IncFIB|IncFII|IncR	11	IS186B|IS1A|IS26|ISEc36|ISKpn24|ISKpn28|ISKpn34|ISKpn6|ISKpn7|ISPpu12|ISSpu2	Tn4401a-1	ATTGA|TTTAC	ATATA|TTTAC	122|92	117|97	7020-7118	Tn4401a	none	none	none	1	kpne	29	kpne_29	112	Tn4401a-1_ATTGA|TTTAC_ATATA|TTTAC	76	202
3921cd30-82f7-4286-a375-859eae672379	SAMN25989713	Oct-16	env	1953434	1953434_14	NA	NA	NA	NA	NA	F114	W46 Drug Room Utility Sink	Utility_sink	W46	geratology	Eclo-ST-32	KPC-2	10058	4	IncFII|IncHI2|IncHI2A|IncR	11	IS1F|IS1X4|IS5075|IS903B|ISEc33|ISEcl1|ISKpn26|ISKpn6|ISKpn7|ISKpn8|Tn5403	Tn4401a-1	AGTTG	AGTTG	191	168	7020-7118	Tn4401a	none	none	none	1	eclo	23	eclo_23	768	Tn4401a-1_AGTTG_AGTTG	90	513
3955bafb-0028-44cd-9f7e-8c4815bc85e0	SAMN25989712	Dec-16	env	1954404	1954404_11	NA	NA	NA	NA	NA	A13	AM1 Beds 3 6 Shower Drain	Shower_bath_drain	AM1	acute med	Kpne-ST-252	KPC-2	17024	2	IncFIB|IncFII	14	IS102|IS1A|IS1B|IS1F|IS1X4|IS5075|IS6100|ISEc22|ISKpn14|ISKpn24|ISKpn31|ISKpn6|ISKpn7|ISSen4	Tn4401a-1	ATTGA	ATTGA	67	64	7020-7118	Tn4401a	none	none	none	1	kpne	9	kpne_9	572	Tn4401a-1_ATTGA_ATTGA	61	75
395e59da-fce4-4abb-b768-9526ae9d8818	SAMN25989711	Nov-16	env	1953986	1953986_13	NA	NA	NA	NA	NA	T8	W3W4 Doms Rm Mop Sink upper	Mop_sink	W3_W4	cardiac	Kpne-ST-1429	KPC-2	42577	2	IncFIB|IncFII	14	IS102|IS186B|IS1F|ISEc22|ISEhe3|ISKox1|ISKpn2|ISKpn21|ISKpn24|ISKpn34|ISKpn6|ISKpn7|ISPpu12|Tn5403	Tn4401a-1	ATTGA	ATATA	119	125	7020-7118	Tn4401a	none	none	none	1	kpne	15	kpne_15	456	Tn4401a-1_ATTGA_ATATA	61	66
39a5abfb-69a7-4ae6-a082-a8e49eb848c1	SAMN25989710	Sep-16	pat	2037812	2037812_12	Screen	CMFT in house PCR (TaqMan) CPE Screen	KLEBSIELLA PNEUMONIAE	Ertapenem	R			Patient	W45	geratology	Kpne-newST	KPC-2	18012	1	IncFII	7	IS1R|IS5075|IS6100|ISKpn1|ISKpn31|ISKpn6|ISKpn7	Tn4401a-1	ATTGA	ATTGA	151	150	7020-7118	Tn4401a	none	none	none	1	kpne	28	kpne_28	251	Tn4401a-1_ATTGA_ATTGA	88	621
39adde4d-1921-431f-b10c-122517fc652f	SAMN25989709	Jan-16	env	2003061	2003061_13	NA	NA	NA	NA	NA	T33	W3 Dirty Util Sluice	Sluice_sluice_sink	W3	cardiac	Eclo-ST-32	KPC-2	56751	4	IncFII|IncHI2|IncHI2A|IncR	14	IS102|IS1247|IS1B|IS1X4|IS4321R|IS6100|IS903B|ISKpn14|ISKpn26|ISKpn31|ISKpn6|ISKpn7|ISKpn8|ISSen4	Tn4401a-1	ATTGA	ATTGA	157	133	7020-7118	Tn4401a	none	none	none	1	eclo	13	eclo_13	416	Tn4401a-1_ATTGA_ATTGA	90	31
39d19ebb-6a56-48e4-8dca-795074779ebf	SAMN25989708	Dec-16	env	1954439	1954439_15	NA	NA	NA	NA	NA	F46	W45 Drug Room Utility Sink	Utility_sink	W45	geratology	Eclo-ST-32	KPC-2	49734	2	IncFIB|IncFII	11	IS1R|IS1X4|IS5|IS5075|IS903B|ISEc9|ISKpn14|ISKpn25|ISKpn31|ISKpn6|ISKpn7	Tn4401a-1	ATTGA	ATTGA	108	123	7020-7118	Tn4401a	none	none	none	1	eclo	10	eclo_10	791	Tn4401a-1_ATTGA_ATTGA	61	585
39f5101d-ccdd-4c57-8d59-635e7c01956e	SAMN25989707	Oct-16	env	1953365	1953365_12	NA	NA	NA	NA	NA	A59	AM1 Drug Room HWB	HWB_drain	AM1	acute med	Kpne-ST-11	KPC-2	13667	3	IncFIB|IncFII|IncR	10	IS102|IS26|IS903B|ISEc9|ISEcl1|ISKpn14|ISKpn18|ISKpn28|ISKpn6|ISKpn7	Tn4401a-1	ATTGA	TGTTA	170	154	7020-7118	Tn4401a	none	none	none	1	kpne	11	kpne_11	6	Tn4401a-1_ATTGA_TGTTA	76	117
3a2b8d85-70bf-4842-a054-d4a056c1da54	SAMN25989706	Nov-16	pat	2047338	2047338_23	Screen	CMFT Rapid PCR (Cepheid) CPE Screen	ESCHERICHIA COLI	Meropenem	R			Patient	AM1	acute med	Ecol-ST-1312	KPC-2	10058	7	Col156|IncFIA|IncFIB|IncFII|IncHI2|IncHI2A|IncL/M	11	IS1X2|IS2|IS4|IS5|IS6100|IS903B|ISCro1|ISEc30|ISKpn6|ISKpn7|ISKpn8	Tn4401a-1	AGTTG	AGTTG	108	85	7020-7118	Tn4401a	none	none	none	1	ecol	20	ecol_20	268	Tn4401a-1_AGTTG_AGTTG	28	649
3a31e893-60a1-4b7a-bc96-0d52cdecff27	SAMN25989705	Nov-16	env	1953668	1953668_12	NA	NA	NA	NA	NA	A59	AM1 Drug Room HWB	HWB_drain	AM1	acute med	Kpne-ST-11	KPC-2	33332	3	IncFIB|IncFII|IncR	11	IS102|IS26|IS903B|ISEc9|ISEcl1|ISKpn14|ISKpn18|ISKpn26|ISKpn28|ISKpn6|ISKpn7	Tn4401a-1	ATTGA	TGTTA	233	249	7020-7118	Tn4401a	none	none	none	1	kpne	11	kpne_11	6	Tn4401a-1_ATTGA_TGTTA	76	116
3a3822b9-5762-4db6-b035-df723ad573e1	SAMN25989704	Dec-16	env	1954345	1954345_23	NA	NA	NA	NA	NA	T61	W4 Bay C Shower Drain	Shower_bath_drain	W4	cardiac	Cfre-ST-96	KPC-2	45326	4	ColRNAI|IncFIB|IncFII|IncX3	9	IS26|IS6100|ISCfr1|ISEc36|ISKpn26|ISKpn6|ISKpn7|ISSen4|ISVsa3	unknown-1	none	TTGTG	none	166	1-2664|7020-7118	unknown	none	none	none	1	cfre	8	cfre_8	855	unknown-1_none_TTGTG	41	720
3a458eef-4d0d-4ba8-a0b5-044c329320af	SAMN25989703	Oct-16	env	1953026	1953026_13	NA	NA	NA	NA	NA	F44	W45 Pantry Utility Sink Drain	Utility_sink	W45	geratology	Kpne_newST_newAllele	KPC-2	19175	2	IncFIB|IncFII	13	IS186B|IS1X2|IS26|IS4321L|IS5|ISEc36|ISKpn21|ISKpn31|ISKpn34|ISKpn6|ISKpn7|ISKpn8|ISSty2	Tn4401a-1	ATTGA	ATTGA	195	190	7020-7118	Tn4401a	none	none	none	1	kpne	48	kpne_48	104	Tn4401a-1_ATTGA_ATTGA	61	264
3a464f0d-73b4-447f-acaf-4e827a653aa8	SAMN25989702	Aug-16	env	1951595	1951595_22	NA	NA	NA	NA	NA	A95	AM2 Bed 11 Shower Drain	Shower_bath_drain	AM2	acute med	Eclo-ST-88	KPC-2	62857	4	IncFIB|IncFII|IncHI2|IncHI2A	13	IS1X2|IS1X4|IS30|IS903B|ISCfr1|ISEc33|ISEc36|ISKpn14|ISKpn25|ISKpn31|ISKpn6|ISKpn7|ISKpn8	Tn4401a-1	ATTGA	ATTGA	70	73	7020-7118	Tn4401a	none	none	none	1	eclo	2	eclo_2	984	Tn4401a-1_ATTGA_ATTGA	65	642
3a4dcb50-8a5b-4ade-894d-300d42c6f8fa	SAMN25989701	Oct-16	env	1953027	1953027_11	NA	NA	NA	NA	NA	F45	W45 Drug Room CHWB Drain	CHWB	W45	geratology	Eclo-ST-32	KPC-2	24972	2	IncFIB|IncFII	11	IS1R|IS1X4|IS5|IS5075|IS6100|IS903B|ISKpn14|ISKpn25|ISKpn31|ISKpn6|ISKpn7	Tn4401a-1	ATTGA	ATTGA	110	105	7020-7118	Tn4401a	none	none	none	1	eclo	10	eclo_10	707	Tn4401a-1_ATTGA_ATTGA	61	581
3a6819dd-758b-442e-9699-1b13bd350f4c	SAMN25989700	Nov-16	pat	2048148	2048148_11	Screen	CMFT Rapid PCR (Cepheid) CPE Screen	KLEBSIELLA PNEUMONIAE	Meropenem	R			Patient	AM2	acute med	Kpne-ST-268	KPC-2	18012	2	IncFIB|IncFII	13	IS1F|IS6100|IS903B|ISEc9|ISEcl1|ISKpn1|ISKpn2|ISKpn26|ISKpn28|ISKpn31|ISKpn34|ISKpn6|ISKpn7	Tn4401a-1	ATTGA	ATTGA	70	65	7020-7118	Tn4401a	none	none	none	1	kpne	1	kpne_1	659	Tn4401a-1_ATTGA_ATTGA	61	533
3a8b76b9-e364-4ae8-9884-50f07d2f9e3b	SAMN25989699	Aug-16	env	1952203	1952203_14	NA	NA	NA	NA	NA	F121	W46 Dom Room Mop Sink upper	Mop_sink	W46	geratology	Kpne-ST-841	KPC-2	28325	3	IncFIB|IncFII|IncR	11	IS186B|IS1S|IS26|IS903B|ISEc36|ISKpn24|ISKpn28|ISKpn6|ISKpn7|ISPpu12|ISSpu2	Tn4401a-1	ATTGA	ATATA	373	371	7020-7118	Tn4401a	none	none	none	1	kpne	29	kpne_29	77	Tn4401a-1_ATTGA_ATATA	76	262
3ad2e169-2380-4fc6-8b27-13169568ac00	SAMN25989698	Nov-16	env	1953697	1953697_11	NA	NA	NA	NA	NA	T62	W4 Shower Rm 2 Shower Drain	Shower_bath_drain	W4	cardiac	Kpne-ST-2938	KPC-2	29801	4	Col|IncFIA|IncFIB|IncFII	19	IS186B|IS1A|IS1B|IS1F|IS1N|IS1R|IS1X2|IS26|IS903|IS903B|ISApu1|ISAs25|ISEc33|ISEc8|ISKpn21|ISKpn6|ISKpn7|ISKpn8|ISPpu12	Tn4401a-unknown	ATTGA	ATATA	120	122	7020-7118	Tn4401a	none	C2046S|C2081Y|A2088M|T2090Y|C2096Y|G2100S|C2102Y|A2105R|T2123Y|C2135Y|G2153R|T2155Y|C2164S|T2291Y|C2299Y|G2303R|G2306R|C2312S|G2321R|C2330Y|A2338R|T2339Y|G2348R|T2351Y|T2364Y|T2366Y|G2369S|G2375R|T2382Y|T2453K|G2459R|C2462Y|A2469R|T2477Y|C2483S|T2489Y|G2501K|G2510R|C2528Y|G2531R|A2532R|C2537Y|C2546Y|T2554Y|C2555M|C2556S|C2558S|A2567R|G2583R|C2586Y|G2588S|C2589Y|C2596S|A2597R|A2607R|A2609R|T2618Y|…	C149,G101|C141,T114|A139,C96|T138,C97|C132,T95|G130,C94|C134,T94|A131,G96|T135,C117|C141,T120|G129,A108|T120,C112|C123,G104|T130,C38|C127,T35|G127,A37|G128,A38|C126,G50|G120,A52|C128,T52|A125,G43|T123,C44|G124,A40|T124,C43|T124,C34|T127,C36|G123,C35|G116,A35|T118,C35|T127,G38|G135,A39|C136,T39|A134,G41|T132,C45|C131,G50|T133,C50|G138,T43|G139,A43|C142,T41|G142,A40|A143,G41|C139,T41|C140,T41|T138,…	unknown	kpne	10	kpne_10	96	Tn4401a-unknown_ATTGA_ATATA	9	159
3adaa730-fd97-4480-b322-21f9bf457be0	SAMN25989697	Oct-16	env	1953394	1953394_25	NA	NA	NA	NA	NA	T15	W3 Side Rm 3 HWB Drain	HWB_drain	W3	cardiac	Kpne-newST	KPC-2	23583	3	IncFIB|IncFII|IncR	12	IS1X4|IS2|IS5075|IS903B|ISKpn14|ISKpn21|ISKpn24|ISKpn26|ISKpn31|ISKpn34|ISKpn6|ISKpn7	Tn4401a-1	ATTGA	ATTGA	136	145	7020-7118	Tn4401a	none	none	none	1	kpne	8	kpne_8	73	Tn4401a-1_ATTGA_ATTGA	76	680
3af1c290-3d6c-4715-b32d-491188c53373	SAMN25989696	Sep-16	env	1952378	1952378_13	NA	NA	NA	NA	NA	A61	AM1AM2 Dirty Util Sluice	Sluice_sluice_sink	AM1_AM2	acute med	Raoultella ornithinolytica	KPC-2	18877	4	IncFIA|IncFII|IncHI1A|IncHI1B	13	IS5|IS5708|IS6100|ISEc22|ISEc33|ISEc36|ISEcl1|ISKox1|ISKpn21|ISKpn31|ISKpn6|ISKpn7|ISVsa5	unknown-1	ATAAT|ATTGA|GTTAA	ATAAT|ATTGA|GTTAA	90|99|36	113|95|38	866-1524|7020-7118	unknown	none	none	none	1	rorn	1	rorn_1	512	unknown-1_ATAAT|ATTGA|GTTAA_ATAAT|ATTGA|GTTAA	57	738
3b3ba783-0ce0-4647-bffa-61305ba405c2	SAMN25989695	Aug-16	pat	2215005	2215005_12	Screen	CMFT Rapid PCR (Cepheid) CPE Screen	KLEBSIELLA PNEUMONIAE	Ertapenem	R			Patient	AM1	acute med	Kpne-ST-11	KPC-2	22193	2	IncFIB|IncFII	11	IS1B|IS26|IS6100|ISEc9|ISKpn14|ISKpn18|ISKpn26|ISKpn6|ISKpn7|ISKpn8|Tn5403	Tn4401a-1	AATAT	AATAT	46	33	7020-7118	Tn4401a	none	none	none	1	kpne	11	kpne_11	7	Tn4401a-1_AATAT_AATAT	61	455
3b57e549-8729-4554-958d-8b8b0257eee8	SAMN25989694	Dec-16	env	1954187	1954187_12	NA	NA	NA	NA	NA	A5	AM1 Bed 1 Shower Drain	Shower_bath_drain	AM1	acute med	Kpne-ST-268	KPC-2	18012	2	IncFIB|IncFII	11	IS1F|IS6100|IS903B|ISEcl1|ISKpn1|ISKpn2|ISKpn28|ISKpn31|ISKpn34|ISKpn6|ISKpn7	Tn4401a-1	ATTGA	ATTGA	109	117	7020-7118	Tn4401a	none	none	none	1	kpne	1	kpne_1	562	Tn4401a-1_ATTGA_ATTGA	61	534
3b5d1cac-aa0d-49d9-89b0-1376965c9826	SAMN25989693	Feb-16	env	1950193	1950193_15	NA	NA	NA	NA	NA	T65	W4 Dirty Util Sluice	Sluice_sluice_sink	W4	cardiac	Citrobacter sp. MGH103 (blue z-score)	KPC-2	9907	4	IncFIB|IncFII|IncN|IncR	16	IS1A|IS1B|IS1X2|IS1X3|IS5708|IS6100|ISCfr1|ISEc33|ISEc36|ISKpn1|ISKpn14|ISKpn25|ISKpn31|ISKpn6|ISKpn7|ISSen4	Tn4401a-1	ATTAA|ATTGA|TTGTG	ATTAA|ATTGA|TTGTG	59|78|54	90|64|75	7020-7118	Tn4401a	none	none	none	1	cfre	9	cfre_9	895	Tn4401a-1_ATTAA|ATTGA|TTGTG_ATTAA|ATTGA|TTGTG	72	289
3b70deab-c1c7-4487-ae45-b3fbe40f3c20	SAMN25989692	Nov-16	env	1953697	1953697_13	NA	NA	NA	NA	NA	T62	W4 Shower Rm 2 Shower Drain	Shower_bath_drain	W4	cardiac	Kpne-ST-11	KPC-2	9908	2	IncFIB|IncFII	14	IS5075|IS6100|IS903B|ISEc22|ISEc9|ISKpn1|ISKpn14|ISKpn18|ISKpn21|ISKpn26|ISKpn28|ISKpn31|ISKpn6|ISKpn7	Tn4401a-1	AATAT|ATTGA	AATAT|ATTGA	56|108	62|132	7020-7118	Tn4401a	none	none	none	1	kpne	11	kpne_11	455	Tn4401a-1_AATAT|ATTGA_AATAT|ATTGA	61	742
3b8e7fc6-2d28-4b23-abe2-aaa4b9fd3d90	SAMN25989691	Oct-16	env	1953393	1953393_22	NA	NA	NA	NA	NA	T14	W3 Side Rm 3 Toilet	Toilet	W3	cardiac	Kpne-ST-478	KPC-2	14771	3	IncFIB|IncFII|IncR	10	IS1A|IS1X2|IS5075|IS6100|ISKox1|ISKpn2|ISKpn31|ISKpn6|ISKpn7|ISSen3	Tn4401a-1	ATTGA	ATTGA	140	131	7020-7118	Tn4401a	none	none	none	1	kpne	14	kpne_14	542	Tn4401a-1_ATTGA_ATTGA	76	368
3ba3f356-5d20-4916-842c-acc64a5596f7	SAMN25989690	Oct-16	env	1953394	1953394_14	NA	NA	NA	NA	NA	T15	W3 Side Rm 3 HWB Drain	HWB_drain	W3	cardiac	Eclo-ST-88	KPC-2	20839	7	Col|IncFIA|IncFIB|IncFII|IncHI2|IncHI2A|IncR	10	IS1X2|IS1X4|IS30|IS5075|ISCfr1|ISKpn25|ISKpn31|ISKpn6|ISKpn7|ISKpn8	Tn4401a-1	ATTGA	ATTGA	122	138	7020-7118	Tn4401a	none	none	none	1	eclo	2	eclo_2	915	Tn4401a-1_ATTGA_ATTGA	10	640
3bd8db61-1cc0-42e7-a7d0-0e17c29fdf5c	SAMN25989689	Dec-16	env	1954469	1954469_15	NA	NA	NA	NA	NA	T7	W3W4 Dom Rm CHWB Drain	CHWB	W3_W4	cardiac	Eclo-ST-32	KPC-2	53725	5	IncFIB|IncFII|IncHI2|IncHI2A|IncR	16	IS102|IS1247|IS1B|IS1R|IS1X4|IS4321R|IS5075|ISEcl1|ISEhe3|ISKpn14|ISKpn26|ISKpn31|ISKpn6|ISKpn7|ISKpn8|ISSen4	Tn4401a-1	ATTGA	ATTGA	108	120	7020-7118	Tn4401a	none	none	none	1	eclo	13	eclo_13	432	Tn4401a-1_ATTGA_ATTGA	69	26
3bde4ea3-69fb-43cb-ab9c-c1b0de45974a	SAMN25989688	Aug-16	env	1951884	1951884_15	NA	NA	NA	NA	NA	T43	W4 Treatment Rm CHWB Drain	CHWB	W4	cardiac	Eclo-ST-252	KPC-2	44592	5	IncFIB|IncFII|IncN|IncR|IncX3	9	IS1R|IS1X4|IS5075|IS6100|ISKpn6|ISKpn7|ISKpn8|ISPps1|ISPst2	Tn4401a-unknown	TTGTG	TTGTG	81	66	7020-7118	Tn4401a	none	C2164S|T2554Y|C2555M|C2556S|C2558S|A2567R|G2583R|C2586Y|G2588S|G3839S|T3845K|C3848Y|G3849R|G3850S|A3875R|G3881R|C3884Y|C3886Y|C3896Y|A3918R|G3920R|A3923R|C4106M|T4151Y|A4170R|T4232Y|C4641Y	C87,G11|T86,C11|C86,A11|C84,G12|C85,G11|A86,G12|G88,A11|C88,T11|G89,C11|G75,C11|T73,G10|C73,T10|G73,A10|G73,C10|A81,G10|G76,A9|C74,T9|C73,T9|C77,T9|A70,G8|G71,A8|A72,G8|C62,A7|T70,C10|A77,G10|T74,C10|C79,T9	unknown	eclo	9	eclo_9	694	Tn4401a-unknown_TTGTG_TTGTG	73	600
3be52257-8e30-463a-9727-9dcd4483aa76	SAMN25989687	Oct-16	env	1953457	1953457_15	NA	NA	NA	NA	NA	F144	W46 Beds 8 11 HWB Drain	HWB_drain	W46	geratology	Enterobacter asburiae	KPC-2	10058	5	Col|IncFIB|IncFII|IncHI2|IncHI2A	9	IS1F|IS1R|IS1X4|IS6100|IS903B|ISKox1|ISKpn6|ISKpn7|ISKpn8	Tn4401a-1	AGTTG	AGTTG	102	108	7020-7118	Tn4401a	none	none	none	1	easb	NA	easb_NA	334	Tn4401a-1_AGTTG_AGTTG	17	489
3bf05727-b9d0-4526-9894-64c82872fcd2	SAMN25989686	Dec-16	env	1954169	1954169_12	NA	NA	NA	NA	NA	T7	W3W4 Dom Rm CHWB Drain	CHWB	W3_W4	cardiac	Eclo-ST-32	KPC-2	53725	5	IncFIB|IncFII|IncHI2|IncHI2A|IncR	16	IS102|IS1247|IS1B|IS1R|IS1X4|IS4321R|IS5075|ISEcl1|ISEhe3|ISKpn14|ISKpn26|ISKpn31|ISKpn6|ISKpn7|ISKpn8|ISSen4	Tn4401a-1	ATTGA	ATTGA	118	115	7020-7118	Tn4401a	none	none	none	1	eclo	13	eclo_13	408	Tn4401a-1_ATTGA_ATTGA	69	26
3c1bb1ad-162a-4e55-98be-ea328e2326de	SAMN25989685	Oct-16	env	1953178	1953178_13	NA	NA	NA	NA	NA	F146	W46 Beds 8 11 Shower Drain	Shower_bath_drain	W46	geratology	Kpne-ST-478	KPC-2	84502	3	IncFIB|IncFII|IncR	9	IS1A|IS1X2|IS903|ISKox1|ISKpn2|ISKpn31|ISKpn6|ISKpn7|ISSen3	Tn4401a-1	ATTGA	ATTGA	115	97	7020-7118	Tn4401a	none	none	none	1	kpne	14	kpne_14	10	Tn4401a-1_ATTGA_ATTGA	76	370
3c1f94bf-912c-4638-bca7-0e35b3b8aafd	SAMN25989684	Sep-16	env	1952309	1952309_11	NA	NA	NA	NA	NA	F74	W45 Beds 12 15 Shower Drain	Shower_bath_drain	W45	geratology	Cfre-ST-22	KPC-2	7341	3	IncFIA|IncFIB|IncFII	8	IS30|IS3000|ISEc33|ISEc36|ISKpn14|ISKpn26|ISKpn31|ISKpn7	unknown-1	ATTGA	ATTGA	384	403	831-1094|1350-1555|7020-7118	unknown	none	none	none	1	cfre	2	cfre_2	179	unknown-1_ATTGA_ATTGA	46	729
3c8ba93d-831f-4ed7-9145-b79ce0d17b2f	SAMN25989683	Aug-16	env	1951675	1951675_23	NA	NA	NA	NA	NA	A13	AM1 Beds 3 6 Shower Drain	Shower_bath_drain	AM1	acute med	Kpne-ST-252	KPC-2	17024	2	IncFIB|IncFII	13	IS1A|IS1B|IS1F|IS1X4|IS5075|IS6100|ISEc22|ISKpn14|ISKpn24|ISKpn31|ISKpn6|ISKpn7|ISSen4	Tn4401a-1	ATTGA	ATTGA	46	42	7020-7118	Tn4401a	none	none	none	1	kpne	9	kpne_9	552	Tn4401a-1_ATTGA_ATTGA	61	277
3cc0a45e-8e1d-4573-b780-31245e641820	SAMN25989682	Dec-16	env	1954356	1954356_12	NA	NA	NA	NA	NA	A14	AM1 Beds 7 10 CHWB	CHWB	AM1	acute med	Kpne-ST-461	KPC-2	24109	3	IncFIB|IncFII|IncR	16	IS1A|IS1X4|IS26|IS4321L|IS903B|ISKpn1|ISKpn14|ISKpn21|ISKpn28|ISKpn31|ISKpn34|ISKpn6|ISKpn7|ISKpn8|ISSen4|ISSty2	Tn4401a-unknown	ATTGA	ATTGA	118	109	7020-7118	Tn4401a	T6736A	none	none	unknown	kpne	24	kpne_24	51	Tn4401a-unknown_ATTGA_ATTGA	76	373
3cc257cb-31dc-45fd-8c61-a6146cec3aa1	SAMN25989681	Aug-16	pat	2031584	2031584_11	Screen	CMFT in house PCR (TaqMan) CPE Screen	KLEBSIELLA PNEUMONIAE	Meropenem	R			Patient	AM1	acute med	Kpne-ST-252	KPC-2	17024	2	IncFIB|IncFII	14	IS102|IS1A|IS1B|IS1F|IS1X4|IS5075|IS6100|ISEc22|ISKpn14|ISKpn24|ISKpn31|ISKpn6|ISKpn7|ISSen4	Tn4401a-1	ATTGA	ATTGA	31	37	7020-7118	Tn4401a	none	none	none	1	kpne	9	kpne_9	564	Tn4401a-1_ATTGA_ATTGA	61	75
3cc8ba0e-ee66-4e08-8045-30a7f8ac719a	SAMN25989680	Sep-16	env	1952669	1952669_13	NA	NA	NA	NA	NA	F6	45 46 MF WC HWB Drain	HWB_drain	W45_W46	geratology	Kpne-ST-1562	KPC-2	20778	2	IncFIB|IncFII	14	IS186B|IS1R|IS1X2|IS26|IS5075|ISEcl1|ISEhe3|ISKpn21|ISKpn25|ISKpn26|ISKpn31|ISKpn34|ISKpn6|ISKpn7	Tn4401a-1	ATTGA	ATTGA	106	127	7020-7118	Tn4401a	none	none	none	1	kpne	3	kpne_3	115	Tn4401a-1_ATTGA_ATTGA	61	251
3cce3467-8dd5-49f0-8d72-6093de4d4550	SAMN25989679	Aug-16	pat	2030988	2030988_15	Screen	CMFT in house PCR (TaqMan) CPE Screen	KLEBSIELLA PNEUMONIAE	Meropenem	R			Patient	W45	geratology	Kpne-ST-661	KPC-2	62733	5	Col|IncFIB|IncFII|IncR|IncX3	17	IS1A|IS1F|IS3|IS5075|IS903|ISEc1|ISEc15|ISEcl1|ISKpn1|ISKpn14|ISKpn31|ISKpn34|ISKpn6|ISKpn7|ISKpn8|ISSen4|ISSpu2	Tn4401a-1	ATTGA	ATTGA	124	117	7020-7118	Tn4401a	none	none	none	1	kpne	44	kpne_44	175	Tn4401a-1_ATTGA_ATTGA	21	326
3cd17209-2b76-41ca-b8ec-e4798d18b12b	SAMN25989678	Sep-16	env	1952560	1952560_15	NA	NA	NA	NA	NA	F138	W46 Beds 16 19 Shower Drain	Shower_bath_drain	W46	geratology	Cfre-ST-22	KPC-2	20223	3	IncFIA|IncFIB|IncFII	9	IS30|IS3000|ISEc33|ISEc36|ISKpn14|ISKpn26|ISKpn31|ISKpn6|ISKpn7	Tn4401a-1	ATTGA	ATTGA	312	299	7020-7118	Tn4401a	none	none	none	1	cfre	2	cfre_2	181	Tn4401a-1_ATTGA_ATTGA	46	728
3ced41d5-71a4-4085-8c07-0feeb78a8791	SAMN25989677	Apr-16	env	1950428	1950428_14	NA	NA	NA	NA	NA	T44	W4 Treatment Rm Utility Sink	Utility_sink	W4	cardiac	Eclo-ST-252	KPC-2	44185	4	IncFIB|IncN|IncR|IncX3	7	IS1R|IS1X2|IS5075|IS6100|ISKpn6|ISKpn7|ISKpn8	Tn4401a-1	none	TTGTG	none	40	7020-7118	Tn4401a	none	none	none	1	eclo	9	eclo_9	697	Tn4401a-1_none_TTGTG	86	560
3cfa4ab6-f8db-4695-8cbb-3d8c8793aa16	SAMN25989676	Dec-16	env	1954239	1954239_12	NA	NA	NA	NA	NA	A59	AM1 Drug Room HWB	HWB_drain	AM1	acute med	Kpne-ST-11	KPC-2	16886	3	IncFIB|IncFII|IncR	11	IS102|IS26|IS903B|ISEc9|ISEcl1|ISKpn1|ISKpn14|ISKpn18|ISKpn28|ISKpn6|ISKpn7	Tn4401a-1	ATTGA	TGTTA	168	185	7020-7118	Tn4401a	none	none	none	1	kpne	11	kpne_11	6	Tn4401a-1_ATTGA_TGTTA	76	115
3d378161-835c-44e4-ad05-d26218f2c845	SAMN25989675	Sep-16	env	1952669	1952669_15	NA	NA	NA	NA	NA	F6	45 46 MF WC HWB Drain	HWB_drain	W45_W46	geratology	Kpne-ST-1562	KPC-2	20778	2	IncFIB|IncFII	14	IS186B|IS1R|IS1X2|IS26|IS5075|ISEcl1|ISEhe3|ISKpn21|ISKpn25|ISKpn26|ISKpn31|ISKpn34|ISKpn6|ISKpn7	Tn4401a-1	ATTGA	ATTGA	136	129	7020-7118	Tn4401a	none	none	none	1	kpne	3	kpne_3	141	Tn4401a-1_ATTGA_ATTGA	61	251
3d3a02c0-b93d-472a-bb2f-7827b1344943	SAMN25989674	Aug-16	env	1952033	1952033_13	NA	NA	NA	NA	NA	T10	W3 Day Rm CHWB Drain	CHWB	W3	cardiac	Eclo-ST-87	KPC-2	10058	3	IncFIB|IncHI2|IncHI2A	12	IS5075|IS6100|IS629|IS903B|ISEcl1|ISKox1|ISKpn21|ISKpn26|ISKpn6|ISKpn7|ISKpn8|ISSen4	Tn4401a-1	AGTTG	AGTTG	19	14	7020-7118	Tn4401a	none	none	none	1	eclo	20	eclo_20	333	Tn4401a-1_AGTTG_AGTTG	79	740
3d7b0c08-de80-4500-b9a1-8e3013e58504	SAMN25989673	Aug-16	env	1951659	1951659_12	NA	NA	NA	NA	NA	F70	W45 Beds 16 19 Shower Drain	Shower_bath_drain	W45	geratology	Cfre-ST-116	KPC-2	51869	3	IncFIA|IncFIB|IncFII	15	IS1X2|IS26|IS30|IS6100|IS903B|ISCfr1|ISEc33|ISEc36|ISEc8|ISKpn31|ISKpn6|ISKpn7|ISVsa3|ISVsa5|Tn5403	Tn4401a-1	ATTGA|TATAC	ATTGA|TATAC	65|78	71|76	7020-7118	Tn4401a	none	none	none	1	cfre	6	cfre_6	830	Tn4401a-1_ATTGA|TATAC_ATTGA|TATAC	46	653
3dc1a91a-5103-4782-94b6-01c43ab124f9	SAMN25989672	Nov-16	pat	2048441	2048441_11	Screen	CMFT Rapid PCR (Cepheid) CPE Screen	KLEBSIELLA PNEUMONIAE	Ertapenem	R			Patient	AM2	acute med	Kpne-ST-268	KPC-2	17478	2	IncFIB|IncFII	13	IS1F|IS6100|IS903B|ISEc9|ISEcl1|ISKpn1|ISKpn2|ISKpn26|ISKpn28|ISKpn31|ISKpn34|ISKpn6|ISKpn7	Tn4401a-1	ATTGA	ATTGA	114	110	7020-7118	Tn4401a	none	none	none	1	kpne	1	kpne_1	618	Tn4401a-1_ATTGA_ATTGA	61	533
3dc4a1fd-4499-454d-b382-5a86a131497c	SAMN25989671	Sep-16	env	1952488	1952488_12	NA	NA	NA	NA	NA	F117	W46 Dirty Utility Sluice	Sluice_sluice_sink	W46	geratology	Raoultella ornithinolytica	KPC-2	12291	5	IncFIB|IncFII|IncHI1A|IncHI1B|IncL/M	16	IS1X2|IS30|IS5708|IS903B|ISCfr1|ISEc36|ISEc9|ISEcl1|ISKox1|ISKpn14|ISKpn21|ISKpn25|ISKpn31|ISKpn6|ISKpn7|ISKpn8	unknown-1	ATTGA	ATTGA	145	163	1475-1504|7020-7118	unknown	none	none	none	1	rorn	2	rorn_2	908	unknown-1_ATTGA_ATTGA	62	663
3dd3f517-5f70-40db-be6b-42baf907d356	SAMN25989670	Jul-16	pat	2214276	2214276_11	Screen	CMFT Rapid PCR (Cepheid) CPE Screen	KLEBSIELLA PNEUMONIAE	Meropenem	R			Patient	W4	cardiac	Leclercia adecarboxylata ATCC 23216 = NBRC 102595 ATCC 23216	KPC-2	68609	3	IncFIB|IncFII|IncN	10	IS1F|IS4321R|IS5075|ISKpn14|ISKpn25|ISKpn31|ISKpn6|ISKpn7|ISPpu12|ISSpr2	Tn4401a-1	ATTGA	ATTGA	111	130	7020-7118	Tn4401a	none	none	none	1	lecl	NA	lecl_NA	1	Tn4401a-1_ATTGA_ATTGA	71	520
3e0e8397-3362-4824-a02b-3b4a4eca4962	SAMN25989669	Apr-16	env	1950427	1950427_14	NA	NA	NA	NA	NA	T43	W4 Treatment Rm CHWB Drain	CHWB	W4	cardiac	Eclo-ST-252	KPC-2	59317	5	IncFIB|IncFII|IncN|IncR|IncX3	10	IS1R|IS1X2|IS1X4|IS5075|IS6100|IS903B|ISKpn26|ISKpn6|ISKpn7|ISKpn8	Tn4401a-1	TTGTG	TTGTG	46	58	7020-7118	Tn4401a	none	none	none	1	eclo	9	eclo_9	691	Tn4401a-1_TTGTG_TTGTG	73	553
3e1b488e-7674-41ee-a92e-41c1bb18c2ce	SAMN25989668	Sep-16	env	1952385	1952385_15	NA	NA	NA	NA	NA	T44	W4 Treatment Rm Utility Sink	Utility_sink	W4	cardiac	Eclo-ST-252	KPC-2	44592	5	IncFIB|IncFII|IncN|IncR|IncX3	7	IS1R|IS1X2|IS5075|IS6100|ISKpn6|ISKpn7|ISKpn8	Tn4401a-1	TTGTG	TTGTG	127	96	7020-7118	Tn4401a	none	none	none	1	eclo	9	eclo_9	691	Tn4401a-1_TTGTG_TTGTG	73	560
3e5f6abb-7055-4d98-9c90-f7d5180e7c2b	SAMN25989667	Sep-16	env	1952345	1952345_15	NA	NA	NA	NA	NA	A38	AM1 Kitchen HWB Drain	HWB_drain	AM1	acute med	Eclo_newST_newAllele	KPC-2	62794	4	IncFIB|IncFII|IncHI2|IncHI2A	10	IS1B|IS30|IS6100|ISKpn14|ISKpn25|ISKpn26|ISKpn31|ISKpn6|ISKpn7|ISKpn8	Tn4401a-1	ATTGA	ATTGA	66	93	7020-7118	Tn4401a	none	none	none	1	eclo	22	eclo_22	347	Tn4401a-1_ATTGA_ATTGA	65	462
3e83bcfa-f1cb-413b-bb70-76e37a8949c7	SAMN25989666	Jan-16	env	2001397	2001397_12	NA	NA	NA	NA	NA	T65	W4 Dirty Util Sluice	Sluice_sluice_sink	W4	cardiac	Eclo-ST-252	KPC-2	54990	7	IncFIB|IncFII|IncHI2|IncHI2A|IncN|IncR|IncX3	9	IS186B|IS1X4|IS5075|IS6100|IS903B|ISEc36|ISKpn6|ISKpn7|ISKpn8	Tn4401a-1	TTGTG	TTGTG	113	71	7020-7118	Tn4401a	none	none	none	1	eclo	9	eclo_9	703	Tn4401a-1_TTGTG_TTGTG	68	270
3f3c163c-c06d-4065-be12-71ee9c4a3e58	SAMN25989665	Oct-16	pat	2219541	2219541_11	NA	NA	NA	NA	NA			Patient	AM1	acute med	Ecol-ST-409	KPC-2	10058	4	IncFIB|IncFII|IncHI2|IncHI2A	18	IS186B|IS1B|IS1F|IS1H|IS1N|IS30|IS5708|IS609|IS6100|IS903B|ISEc1|ISEc17|ISKpn24|ISKpn6|ISKpn7|ISKpn8|ISSen3|ISSen4	Tn4401a-1	AGTTG	AGTTG	75	68	7020-7118	Tn4401a	none	none	none	1	ecol	16	ecol_16	256	Tn4401a-1_AGTTG_AGTTG	65	206
3f80ae6f-d80a-4756-bd36-a4192948c0a3	SAMN25989664	Sep-16	pat	2038937	2038937_11	Screen	CMFT in house PCR (TaqMan) CPE Screen	KLEBSIELLA PNEUMONIAE	Meropenem	R			Patient	AM2	acute med	Escherichia vulneris NBRC 102420 (blue z-score)	KPC-2	8728	3	Col|IncHI2|IncHI2A	7	IS1222|IS1B|IS5075|IS6100|ISKpn6|ISKpn7|ISKpn8	Tn4401a-1	AGTTG	AGTTG	89	100	7020-7118	Tn4401a	none	none	none	1	evul	NA	evul_NA	255	Tn4401a-1_AGTTG_AGTTG	25	127
3f879a27-6b24-4bf1-a00d-8f5144f7686a	SAMN25989663	Aug-16	env	1951765	1951765_12	NA	NA	NA	NA	NA	A45	AM1 Bed 22 HWB Drain	HWB_drain	AM1	acute med	Raoultella ornithinolytica	KPC-2	27653	2	IncFII|IncN	11	IS1A|IS4321R|IS6100|ISEc36|ISEc52|ISKpn21|ISKpn28|ISKpn31|ISKpn6|ISKpn7|Tn5403	Tn4401a-1	ATTGA	ATTGA	63	53	7020-7118	Tn4401a	none	none	none	1	rorn	5	rorn_5	512	Tn4401a-1_ATTGA_ATTGA	91	391
3f8bb683-7800-407e-bf03-7d9bc1352538	SAMN25989662	Jun-16	env	1950801	1950801_11	NA	NA	NA	NA	NA	T44	W4 Treatment Rm Utility Sink	Utility_sink	W4	cardiac	Eclo-ST-252	KPC-2	59317	5	IncFIB|IncFII|IncN|IncR|IncX3	8	IS1R|IS1X2|IS1X4|IS5075|IS6100|ISKpn6|ISKpn7|ISKpn8	Tn4401a-1	TTGTG	TTGTG	53	67	7020-7118	Tn4401a	none	none	none	1	eclo	9	eclo_9	691	Tn4401a-1_TTGTG_TTGTG	73	555
3f8bec4f-bc2a-45dd-a596-48286884f10d	SAMN25989661	Aug-16	env	1951867	1951867_13	NA	NA	NA	NA	NA	A128	AM2 Drug Room HWB	HWB_drain	AM2	acute med	Eclo-ST-24	KPC-2	63153	4	ColRNAI|IncA/C2|IncFIB|IncFII	14	IS1326|IS1353|IS1A|IS1X4|ISCfr1|ISEc14|ISEc52|ISEc9|ISKpn14|ISKpn25|ISKpn26|ISKpn31|ISKpn6|ISKpn7	Tn4401a-1	ATTGA	ATTGA	66	46	7020-7118	Tn4401a	none	none	none	1	eclo	11	eclo_11	995	Tn4401a-1_ATTGA_ATTGA	36	139
3fa14a94-52d6-4818-9a55-8a1ebca3435e	SAMN25989660	Jul-16	env	1951365	1951365_11	NA	NA	NA	NA	NA	F74	W45 Beds 12 15 Shower Drain	Shower_bath_drain	W45	geratology	Eclo-ST-32	KPC-2	10058	3	IncFII|IncHI2|IncHI2A	13	IS1B|IS1F|IS1X4|IS5075|IS6100|IS903B|ISEc14|ISKpn26|ISKpn6|ISKpn7|ISKpn8|ISPpu12|ISSen3	Tn4401a-1	AGTTG	AGTTG	28	39	7020-7118	Tn4401a	none	none	none	1	eclo	4	eclo_4	312	Tn4401a-1_AGTTG_AGTTG	89	410
3fadf5f4-aff4-4990-9737-785b41b1410c	SAMN25989659	Nov-16	env	1954123	1954123_11	NA	NA	NA	NA	NA	A108	AM2 Bed 21 CHWB	CHWB	AM2	acute med	Kpne-ST-268	KPC-2	18012	2	IncFIB|IncFII	13	IS1F|IS6100|IS903B|ISEc9|ISEcl1|ISKpn1|ISKpn2|ISKpn26|ISKpn28|ISKpn31|ISKpn34|ISKpn6|ISKpn7	Tn4401a-1	ATTGA	ATTGA	91	82	7020-7118	Tn4401a	none	none	none	1	kpne	1	kpne_1	634	Tn4401a-1_ATTGA_ATTGA	61	533
3fc49941-6ce2-409f-9418-383b9183e38e	SAMN25989658	Dec-16	env	1954526	1954526_13	NA	NA	NA	NA	NA	F126	W46 Bed 28 Shower Drain	Shower_bath_drain	W46	geratology	Eclo-ST-45	KPC-2	10058	2	IncHI2|IncHI2A	8	IS1X4|IS6100|ISEc36|ISEhe3|ISKpn26|ISKpn6|ISKpn7|ISKpn8	Tn4401a-1	AGTTG	AGTTG	99	88	7020-7118	Tn4401a	none	none	none	1	eclo	7	eclo_7	289	Tn4401a-1_AGTTG_AGTTG	93	709
40871bb3-cfdc-4a16-a99c-17bd9e005ede	SAMN25989657	Dec-16	env	1954195	1954195_13	NA	NA	NA	NA	NA	A13	AM1 Beds 3 6 Shower Drain	Shower_bath_drain	AM1	acute med	Kpne-ST-1916	KPC-2	126104	3	IncFIA|IncFIB|IncFII	8	IS1F|IS1X2|IS1X4|ISKpn28|ISKpn6|ISKpn7|ISSen4|Tn5403	Tn4401a-1	CTACA	CTACA	38	55	7020-7118	Tn4401a	none	none	none	1	kpne	18	kpne_18	457	Tn4401a-1_CTACA_CTACA	46	499
4088bb2e-5318-43d1-a919-dbe50b89f1e1	SAMN25989656	Oct-16	env	1953310	1953310_13	NA	NA	NA	NA	NA	F46	W45 Drug Room Utility Sink	Utility_sink	W45	geratology	Eclo-ST-32	KPC-2	45452	2	IncFIB|IncFII	10	IS1R|IS1X4|IS5|IS903B|ISEc9|ISKpn14|ISKpn25|ISKpn31|ISKpn6|ISKpn7	Tn4401a-1	ATTGA	ATTGA	105	101	7020-7118	Tn4401a	none	none	none	1	eclo	10	eclo_10	740	Tn4401a-1_ATTGA_ATTGA	61	593
409a57a1-77d9-4f1e-96da-bc931c79636e	SAMN25989655	Aug-16	env	1951952	1951952_22	NA	NA	NA	NA	NA	F45	W45 Drug Room CHWB Drain	CHWB	W45	geratology	Cfre_newST_newAllele	KPC-2	22244	2	IncFIB|IncFII	12	IS1A|IS1F|IS1X4|IS5|IS6100|ISEc9|ISEcl1|ISKpn14|ISKpn25|ISKpn31|ISKpn6|ISKpn7	Tn4401a-1	ATTGA	ATTGA	40	54	7020-7118	Tn4401a	none	none	none	1	cfre	4	cfre_4	671	Tn4401a-1_ATTGA_ATTGA	61	320
40b5277e-bcad-4f0d-aac4-2640809c8651	SAMN25989654	Oct-16	pat	2219664	2219664_11	Screen	CMFT Rapid PCR (Cepheid) CPE Screen	KLEBSIELLA OXYTOCA	Meropenem	R			Patient	AM2	acute med	Koxy_newST_newAllele	KPC-2	105268	2	IncFIA|IncR	9	IS1X3|IS6100|IS903B|ISEc22|ISKpn31|ISKpn6|ISKpn7|Tn3|Tn5403	Tn4401a-1	ATTGA	ATTGA	124	140	7020-7118	Tn4401a	none	none	none	1	koxy	NA	koxy_NA	216	Tn4401a-1_ATTGA_ATTGA	60	678
40b664f7-8ed6-4713-a2a6-7de958260622	SAMN25989653	Apr-16	env	1950418	1950418_14	NA	NA	NA	NA	NA	T77	W3W4 Dom Rm Mop Sink lower	Mop_sink	W3	cardiac	Kpne-ST-2938	KPC-2	36771	4	Col|IncFIA|IncFIB|IncFII	20	IS186B|IS1A|IS1B|IS1N|IS1R|IS1X2|IS26|IS5075|IS903|IS903B|ISApu1|ISAs25|ISEc33|ISEc35|ISEc8|ISKpn21|ISKpn6|ISKpn7|ISKpn8|ISPpu12	Tn4401a-unknown	ATTGA	ATATA	44	43	7020-7118	Tn4401a	none	C2046S|C2081Y|A2088M|T2090Y|C2096Y|G2100S|C2102Y|A2105R|T2123Y|C2135Y|G2153R|T2155Y|C2164S|T2291Y|C2299Y|G2303R|G2306R|C2312S|G2321R|C2330Y|A2338R|T2339Y|G2348R|T2351Y|T2364Y|T2366Y|G2369S|G2375R|T2382Y|T2453K|G2459R|C2462Y|A2469R|T2477Y|C2483S|T2489Y|G2501K|G2510R|C2528Y|G2531R|A2532R|C2537Y|C2546Y|T2554Y|C2555M|C2556S|C2558S|A2567R|G2583R|C2586Y|G2588S|C2589Y|C2596S|A2597R|A2607R|A2609R|T2618Y|…	C40,G21|C41,T23|A41,C18|T42,C18|C42,T18|G43,C18|C43,T18|A41,G18|T42,C23|C42,T22|G42,A18|T42,C18|C42,G17|T49,C9|C51,T9|G53,A9|G51,A9|C51,G12|G52,A12|C47,T12|A47,G10|T48,C10|G50,A10|T49,C10|T41,C6|T40,C6|G37,C6|G38,A6|T37,C6|T43,G12|G41,A12|C41,T12|A44,G13|T43,C13|C43,G14|T43,C14|G37,T17|G40,A21|C46,T18|G45,A18|A45,G18|C48,T18|C47,T18|T43,C12|C44,A12|C44,G12|C43,G12|A44,G23|G43,A21|C38,T22|G40,C21|…	unknown	kpne	10	kpne_10	99	Tn4401a-unknown_ATTGA_ATATA	9	174
40cb06a6-f8cb-469f-a6c9-2448a703b378	SAMN25989652	Nov-16	env	1953804	1953804_15	NA	NA	NA	NA	NA	F6	45 46 MF WC HWB Drain	HWB_drain	W45_W46	geratology	Kpne-ST-1562	KPC-2	9907	2	IncFIB|IncFII	13	IS186B|IS1R|IS26|IS5075|ISEcl1|ISEhe3|ISKpn21|ISKpn25|ISKpn26|ISKpn31|ISKpn34|ISKpn6|ISKpn7	Tn4401a-1	ATTGA|GTGAT	ATTGA|GTGAT	151|72	177|64	7020-7118	Tn4401a	none	none	none	1	kpne	3	kpne_3	120	Tn4401a-1_ATTGA|GTGAT_ATTGA|GTGAT	61	259
40e108b0-2232-4868-8e7f-f02f6e270a70	SAMN25989651	Oct-16	env	1953300	1953300_15	NA	NA	NA	NA	NA	F30	W45 Bed 5 Toilet	Toilet	W45	geratology	Kpne-ST-2938	KPC-2	9907	4	Col|IncFIA|IncFIB|IncFII	18	IS186B|IS1A|IS1B|IS1F|IS1N|IS1R|IS26|IS903|ISApu1|ISAs25|ISEc33|ISEc35|ISEc8|ISKpn21|ISKpn6|ISKpn7|ISKpn8|ISPpu12	Tn4401a-unknown	ATTGA|TATCC	ATATA|TATCC	91|76	84|84	7020-7118	Tn4401a	none	C2046S|C2081Y|A2088M|T2090Y|C2096Y|G2100S|C2102Y|A2105R|T2123Y|C2135Y|G2153R|T2155Y|C2164S|A2567R|G2583R|G2588S|C2589Y|C2596S|A2597R|A2607R|A2609R|T2618Y|A2621R|A2626R|G2628R|A2666R|C2675Y|C2684Y|A2694M|T2696Y|C2705S|T2708K|A2716R|A2717R|C2747Y|T2760W|T2777Y|C3521Y|C3554S|A3561R|A3577R|A3685R|G3687S|A3693M|T3698Y|T3708Y|C3710S|G3713R|C3716M|G3725R|C3731Y|C3743M|T3752Y|C3758Y|C3770S|C3776Y|G3779S|…	C197,G68|C197,T68|A200,C59|T204,C59|C203,T58|G190,C59|C199,T58|A200,G58|T190,C78|C188,T84|G183,A82|T169,C84|C180,G84|A192,G37|G193,A35|G191,C35|C192,T35|C191,G36|A186,G35|A196,G50|A192,G52|T184,C55|A178,G56|A181,G55|G180,A54|A194,G71|C193,T73|C201,T73|A197,C68|T199,C70|C201,G68|T193,G67|A190,G64|A184,G65|C198,T54|T196,A52|T190,C44|C229,T61|C220,G65|A212,G60|A212,G60|A192,G59|G197,C58|A199,C56|T19…	unknown	kpne	10	kpne_10	100	Tn4401a-unknown_ATTGA|TATCC_ATATA|TATCC	9	165
40f1947c-5fdf-4754-9f95-969cdcd1f1ba	SAMN25989650	Jul-16	env	1951017	1951017_12	NA	NA	NA	NA	NA	T62	W4 Shower Rm 2 Shower Drain	Shower_bath_drain	W4	cardiac	Pluralibacter gergoviae	KPC-2	10058	5	IncFIB|IncFII|IncHI2|IncHI2A|IncN	9	IS5075|IS6100|IS903|IS903B|ISKpn24|ISKpn26|ISKpn6|ISKpn7|ISKpn8	Tn4401a-1	AGTTG	AGTTG	89	72	7020-7118	Tn4401a	none	none	none	1	plur	NA	plur_NA	401	Tn4401a-1_AGTTG_AGTTG	66	741
413b6a58-9d15-4f02-94c9-d20153fd5a82	SAMN25989649	Sep-16	pat	2037112	2037112_13	Screen	CMFT in house PCR (TaqMan) CPE Screen	KLEBSIELLA PNEUMONIAE	Ertapenem	R			Patient	W3	cardiac	Kpne-ST-11	KPC-2	17710	3	IncFIB|IncFII|IncR	15	IS102|IS1A|IS1R|IS5075|IS6100|IS903B|ISEc9|ISEcl1|ISKpn14|ISKpn18|ISKpn28|ISKpn31|ISKpn6|ISKpn7|ISSen4	Tn4401a-1	ATTGA	ATTGA	115	93	7020-7118	Tn4401a	none	none	none	1	kpne	11	kpne_11	501	Tn4401a-1_ATTGA_ATTGA	76	93
413f4d83-db94-4c1b-ba5f-0642b2979e43	SAMN25989648	Nov-16	env	1953804	1953804_11	NA	NA	NA	NA	NA	F6	45 46 MF WC HWB Drain	HWB_drain	W45_W46	geratology	Kpne-ST-1562	KPC-2	15227	2	IncFIB|IncFII	14	IS186B|IS1R|IS26|IS5075|ISEcl1|ISEhe3|ISKpn14|ISKpn25|ISKpn26|ISKpn28|ISKpn31|ISKpn34|ISKpn6|ISKpn7	Tn4401a-1	ATTGA|GTGAT	ATTGA|GTGAT	117|59	145|48	7020-7118	Tn4401a	none	none	none	1	kpne	3	kpne_3	154	Tn4401a-1_ATTGA|GTGAT_ATTGA|GTGAT	61	257
41451f2f-c8c9-4e57-ad60-ce62244ce991	SAMN25989647	Aug-16	env	1951716	1951716_11	NA	NA	NA	NA	NA	A59	AM1 Drug Room HWB	HWB_drain	AM1	acute med	Kpne-ST-11	KPC-2	9908	3	IncFIB|IncFII|IncR	13	IS102|IS5075|IS6100|IS903B|ISEc9|ISEcl1|ISKpn14|ISKpn18|ISKpn26|ISKpn28|ISKpn31|ISKpn6|ISKpn7	Tn4401a-1	AAAAC|AAGAA	AAGAA|ATTGA	76|67	44|57	7020-7118	Tn4401a	none	none	none	1	kpne	11	kpne_11	462	Tn4401a-1_AAAAC|AAGAA_AAGAA|ATTGA	76	119
416addb7-5ab3-47ec-a05b-89e9de495c41	SAMN25989646	Aug-16	env	1952193	1952193_21	NA	NA	NA	NA	NA	F83	W46 Bed 1 Shower Drain	Shower_bath_drain	W46	geratology	Cfre-ST-22	KPC-2	26005	2	IncFIB|IncFII	9	IS1R|IS1X4|IS30|IS5075|IS903B|ISCfr1|ISKpn21|ISKpn6|ISKpn7	Tn4401a-1	ATTGA	AACAT	301	333	7020-7118	Tn4401a	none	none	none	1	cfre	10	cfre_10	896	Tn4401a-1_ATTGA_AACAT	61	575
41796674-1ea0-48a4-bfd3-b8dc8e4ab83d	SAMN25989645	Jul-16	env	1951413	1951413_13	NA	NA	NA	NA	NA	T10	W3 Day Rm CHWB Drain	CHWB	W3	cardiac	Eclo-ST-87	KPC-2	12622	3	IncFIB|IncHI2|IncHI2A	13	IS1X4|IS5075|IS6100|IS629|IS903B|ISEcl1|ISKox1|ISKpn21|ISKpn26|ISKpn6|ISKpn7|ISKpn8|ISSen4	Tn4401a-1	AATAC|AGTTG	AATAC|AGTTG	65|64	64|69	7020-7118	Tn4401a	none	none	none	1	eclo	20	eclo_20	312	Tn4401a-1_AATAC|AGTTG_AATAC|AGTTG	79	690
418719b4-d08a-44cf-85f4-9a97371d782c	SAMN25989644	Dec-16	env	1954758	1954758_12	NA	NA	NA	NA	NA	A110	AM2 Bed 21 HWB Drain	HWB_drain	AM2	acute med	Kpne-ST-268	KPC-2	17478	2	IncFIB|IncFII	13	IS1F|IS6100|IS903B|ISEc9|ISEcl1|ISKpn1|ISKpn2|ISKpn26|ISKpn28|ISKpn31|ISKpn34|ISKpn6|ISKpn7	Tn4401a-1	ATTGA	ATTGA	65	80	7020-7118	Tn4401a	none	none	none	1	kpne	1	kpne_1	633	Tn4401a-1_ATTGA_ATTGA	61	533
41c5ab75-3abb-4100-b5dd-c7939c4bb2a5	SAMN25989643	Nov-16	env	1954141	1954141_13	NA	NA	NA	NA	NA	A129	AM2 Treatment Room CHWB	CHWB	AM2	acute med	Eclo-ST-24	KPC-2	62795	4	ColRNAI|IncA/C2|IncFIB|IncFII	14	IS1326|IS1353|IS1A|IS1X4|ISCfr1|ISEc14|ISEc52|ISEc9|ISKpn14|ISKpn25|ISKpn26|ISKpn31|ISKpn6|ISKpn7	Tn4401a-1	ATTGA	ATTGA	99	149	7020-7118	Tn4401a	none	none	none	1	eclo	11	eclo_11	936	Tn4401a-1_ATTGA_ATTGA	36	139
41cead75-696b-4201-bb51-f9ca2afe7b41	SAMN25989642	Oct-16	env	1953215	1953215_22	NA	NA	NA	NA	NA	A127	AM2 Beds 25 28 Shower Drain	Shower_bath_drain	AM2	acute med	Cfre-ST-114	KPC-2	76300	2	IncFIB|IncN	10	IS1A|IS1B|IS30|IS6100|ISCfr1|ISEc36|ISKpn31|ISKpn6|ISKpn7|ISSen4	Tn4401a-1	ATTGA	ATTGA	88	95	7020-7118	Tn4401a	none	none	none	1	cfre	3	cfre_3	831	Tn4401a-1_ATTGA_ATTGA	84	299
41fbe94d-5d47-4280-8158-89092f0a1a86	SAMN25989641	Oct-16	env	1953027	1953027_12	NA	NA	NA	NA	NA	F45	W45 Drug Room CHWB Drain	CHWB	W45	geratology	Eclo-ST-32	KPC-2	66033	2	IncFIB|IncFII	11	IS1R|IS1X4|IS5|IS5075|IS6100|IS903B|ISKpn14|ISKpn25|ISKpn31|ISKpn6|ISKpn7	Tn4401a-1	ATTGA	ATTGA	72	107	7020-7118	Tn4401a	none	none	none	1	eclo	10	eclo_10	341	Tn4401a-1_ATTGA_ATTGA	61	581
41fd07b2-6a65-49ee-9654-12e31d0876e7	SAMN25989640	Oct-16	env	1953308	1953308_15	NA	NA	NA	NA	NA	F44	W45 Pantry Utility Sink Drain	Utility_sink	W45	geratology	Kpne_newST_newAllele	KPC-2	19064	2	IncFIB|IncFII	17	IS186B|IS1A|IS1X2|IS26|IS4321L|IS5|ISEc22|ISEc36|ISKpn21|ISKpn24|ISKpn26|ISKpn31|ISKpn34|ISKpn6|ISKpn7|ISKpn8|ISSty2	Tn4401a-1	ATTGA	ATTGA	211	213	7020-7118	Tn4401a	none	none	none	1	kpne	48	kpne_48	104	Tn4401a-1_ATTGA_ATTGA	61	190
420f5948-1e43-4bba-aedb-9e655b827887	SAMN25989639	Sep-16	pat	2216698	2216698_13	Screen	CMFT Rapid PCR (Cepheid) CPE Screen	KLEBSIELLA PNEUMONIAE	Meropenem	R			Patient	AM2	acute med	Kpne-ST-252	KPC-2	17085	2	IncFIB|IncFII	13	IS1A|IS1B|IS1F|IS1X4|IS5075|IS6100|ISEc22|ISKpn14|ISKpn24|ISKpn31|ISKpn6|ISKpn7|ISSen4	Tn4401a-1	ATTGA	ATTGA	62	62	7020-7118	Tn4401a	none	none	none	1	kpne	9	kpne_9	545	Tn4401a-1_ATTGA_ATTGA	61	277
42370076-ee77-4229-bba0-7469886f760a	SAMN25989638	Nov-16	env	1954109	1954109_13	NA	NA	NA	NA	NA	A90	AM2 Beds 17 20 Shower Drain	Shower_bath_drain	AM2	acute med	Kpne-ST-12	KPC-2	41565	3	IncFIA|IncFIB|IncFII	10	IS1B|IS5075|IS6100|ISKpn14|ISKpn2|ISKpn21|ISKpn25|ISKpn26|ISKpn31|ISKpn7	Tn4401a-1	ATTGA	ATTGA	103	109	7020-7118	Tn4401a	none	none	none	1	kpne	39	kpne_39	230	Tn4401a-1_ATTGA_ATTGA	46	471
42bee42b-8b38-465a-8add-7f51cd61ca35	SAMN25989637	Feb-16	env	1950276	1950276_12	NA	NA	NA	NA	NA	T44	W4 Treatment Rm Utility Sink	Utility_sink	W4	cardiac	Eclo-ST-252	KPC-2	59318	4	IncFIB|IncN|IncR|IncX3	10	IS1R|IS1X2|IS1X4|IS26|IS5075|IS6100|IS903B|ISKpn6|ISKpn7|ISKpn8	Tn4401a-1	TTGTG	TTGTG	63	69	7020-7118	Tn4401a	none	none	none	1	eclo	9	eclo_9	692	Tn4401a-1_TTGTG_TTGTG	86	547
43016723-af2e-451e-bdec-125b4dc33068	SAMN25989636	Sep-16	env	1952378	1952378_24	NA	NA	NA	NA	NA	A61	AM1AM2 Dirty Util Sluice	Sluice_sluice_sink	AM1_AM2	acute med	Raoultella ornithinolytica	KPC-2	9909	4	IncFIA|IncFII|IncHI1A|IncHI1B	15	IS1A|IS5|IS5708|IS6100|ISEc22|ISEc33|ISEc36|ISEcl1|ISKox1|ISKpn21|ISKpn31|ISKpn6|ISKpn7|ISKpn8|ISVsa5	Tn4401a-1	ATAAT|ATTGA	ATAAT|ATTGA	96|96	100|108	7020-7118	Tn4401a	none	none	none	1	rorn	1	rorn_1	512	Tn4401a-1_ATAAT|ATTGA_ATAAT|ATTGA	57	396
43373d8c-a845-4653-b4fd-11bb9a8e5e95	SAMN25989635	Aug-16	env	1952106	1952106_15	NA	NA	NA	NA	NA	F138	W46 Beds 16 19 Shower Drain	Shower_bath_drain	W46	geratology	Cfre-ST-22	KPC-2	20223	3	IncFIA|IncFIB|IncFII	7	ISEc33|ISEc36|ISKpn14|ISKpn26|ISKpn31|ISKpn6|ISKpn7	Tn4401a-1	ATTGA	ATTGA	294	271	7020-7118	Tn4401a	none	none	none	1	cfre	2	cfre_2	213	Tn4401a-1_ATTGA_ATTGA	46	759
435046b6-0822-4934-a7e0-a6f36d96b388	SAMN25989634	Dec-16	env	1954399	1954399_23	NA	NA	NA	NA	NA	A61	AM1AM2 Dirty Util Sluice	Sluice_sluice_sink	AM1_AM2	acute med	Cfre-ST-22	KPC-2	17282	6	IncFIA|IncFIB|IncFII|IncHI1A|IncHI1B|IncN	14	IS1B|IS1X2|IS30|IS3000|IS5708|ISCfr1|ISEc36|ISEcl1|ISKox1|ISKpn21|ISKpn31|ISKpn6|ISKpn7|ISKpn8	Tn4401a-1	ATTGA	ATTGA	380	342	7020-7118	Tn4401a	none	none	none	1	cfre	2	cfre_2	497	Tn4401a-1_ATTGA_ATTGA	48	435
43e5f9e1-6463-41ea-800d-b02e3d085109	SAMN25989633	Apr-16	env	1950428	1950428_11	NA	NA	NA	NA	NA	T44	W4 Treatment Rm Utility Sink	Utility_sink	W4	cardiac	Eclo-ST-252	KPC-2	44592	5	IncFIB|IncFII|IncN|IncR|IncX3	10	IS1R|IS1X2|IS1X4|IS4321R|IS5075|IS6100|IS903B|ISKpn6|ISKpn7|ISKpn8	Tn4401a-1	TTGTG	TTGTG	28	39	7020-7118	Tn4401a	none	none	none	1	eclo	9	eclo_9	697	Tn4401a-1_TTGTG_TTGTG	73	552
43f26b47-5da0-46cf-a103-4f77abd73938	SAMN25989632	Oct-16	env	1953308	1953308_12	NA	NA	NA	NA	NA	F44	W45 Pantry Utility Sink Drain	Utility_sink	W45	geratology	Kpne_newST_newAllele	KPC-2	17961	2	IncFIB|IncFII	14	IS186B|IS1A|IS1B|IS1X2|IS26|IS5|ISEc36|ISKpn21|ISKpn31|ISKpn34|ISKpn6|ISKpn7|ISKpn8|ISSty2	Tn4401a-1	ATTGA	ATTGA	64	88	7020-7118	Tn4401a	none	none	none	1	kpne	48	kpne_48	104	Tn4401a-1_ATTGA_ATTGA	61	178
4403df21-7450-44e8-9744-780d356d173a	SAMN25989631	Dec-16	env	1954554	1954554_12	NA	NA	NA	NA	NA	A13	AM1 Beds 3 6 Shower Drain	Shower_bath_drain	AM1	acute med	Eclo-ST-88	KPC-2	35483	6	IncFIA|IncFIB|IncFII|IncHI2|IncHI2A|IncR	11	IS1X2|IS1X4|IS30|ISCfr1|ISEc36|ISKpn14|ISKpn26|ISKpn31|ISKpn6|ISKpn7|ISKpn8	Tn4401a-unknown	ATTGA	ATTGA	121	127	7020-7118	Tn4401a	C4121T	none	none	unknown	eclo	2	eclo_2	880	Tn4401a-unknown_ATTGA_ATTGA	51	644
443ec77c-707a-42cb-bf8b-29785bbbee67	SAMN25989630	Dec-16	env	1954664	1954664_14	NA	NA	NA	NA	NA	F62	W45 Beds 24 -27 Shower Drain	Shower_bath_drain	W45	geratology	Eclo-ST-88	KPC-2	23958	6	IncFIA|IncFIB|IncFII|IncHI2|IncHI2A|IncR	8	IS30|IS5075|ISCfr1|ISEc36|ISKpn31|ISKpn6|ISKpn7|ISKpn8	Tn4401a-unknown	ATTGA	ATTGA	134	137	7020-7118	Tn4401a	C4121T	none	none	unknown	eclo	2	eclo_2	922	Tn4401a-unknown_ATTGA_ATTGA	51	731
445479d4-57a4-4c79-a479-93cae6346e37	SAMN25989629	Nov-16	env	1953753	1953753_13	NA	NA	NA	NA	NA	F106	W46 Bed 7 Toilet	Toilet	W46	geratology	Eclo-ST-32	KPC-2	56664	4	IncFII|IncHI2|IncHI2A|IncR	13	IS102|IS1247|IS1B|IS1X4|IS4321R|IS6100|ISKpn14|ISKpn26|ISKpn31|ISKpn6|ISKpn7|ISKpn8|ISSen4	Tn4401a-1	ATTGA	ATTGA	96	110	7020-7118	Tn4401a	none	none	none	1	eclo	13	eclo_13	406	Tn4401a-1_ATTGA_ATTGA	90	32
44813fd7-7e2c-428b-913f-e7f311f378ad	SAMN25989628	Dec-16	env	1954399	1954399_11	NA	NA	NA	NA	NA	A61	AM1AM2 Dirty Util Sluice	Sluice_sluice_sink	AM1_AM2	acute med	Raoultella ornithinolytica	KPC-2	9909	4	IncFIA|IncFII|IncHI1A|IncHI1B	16	IS1A|IS1B|IS5|IS5708|IS6100|ISEc22|ISEc33|ISEc36|ISEcl1|ISKox1|ISKpn21|ISKpn31|ISKpn6|ISKpn7|ISKpn8|ISVsa5	Tn4401a-1	ATAAT|ATTGA	ATAAT|ATTGA	106|123	110|115	7020-7118	Tn4401a	none	none	none	1	rorn	1	rorn_1	512	Tn4401a-1_ATAAT|ATTGA_ATAAT|ATTGA	57	302
44d812cc-14e3-437e-956f-3203dc5c1a7c	SAMN25989627	Dec-16	env	1954776	1954776_14	NA	NA	NA	NA	NA	A129	AM2 Treatment Room CHWB	CHWB	AM2	acute med	Eclo-ST-24	KPC-2	104394	3	ColRNAI|IncFIB|IncFII	12	IS1A|IS1X4|IS26|IS4321R|ISEc14|ISEc52|ISEc9|ISKpn14|ISKpn25|ISKpn31|ISKpn6|ISKpn7	Tn4401a-1	ATTGA	ATTGA	110	109	7020-7118	Tn4401a	none	none	none	1	eclo	11	eclo_11	365	Tn4401a-1_ATTGA_ATTGA	37	377
44eb9ba6-27a7-499d-987e-1832034f2bf2	SAMN25989626	Dec-16	env	1954338	1954338_23	NA	NA	NA	NA	NA	T62	W4 Shower Rm 2 Shower Drain	Shower_bath_drain	W4	cardiac	Citrobacter farmeri GTC 1319 (blue z-score)	KPC-2	17370	3	Col|IncFIB|IncFII	14	IS1X2|IS30H|IS6100|IS903B|ISCfr1|ISEc33|ISEc36|ISEc8|ISEcl1|ISKpn21|ISKpn6|ISKpn7|ISSen4|ISVsa3	Tn4401a-unknown	TTCTT	TTCTT	114	134	7020-7118	Tn4401a	C2630A	none	none	unknown	cfar	NA	cfar_NA	889	Tn4401a-unknown_TTCTT_TTCTT	16	664
452a7536-6557-4ac7-8e2e-be7e35d53b46	SAMN25989625	Oct-16	pat	2040853	2040853_11	Screen	CMFT in house PCR (TaqMan) CPE Screen	KLEBSIELLA PNEUMONIAE	Meropenem	R			Patient	AM2	acute med	Kpne-ST-252	KPC-2	17024	2	IncFIB|IncFII	13	IS1A|IS1B|IS1F|IS1X4|IS5075|IS6100|ISEc22|ISKpn14|ISKpn24|ISKpn31|ISKpn6|ISKpn7|ISSen4	Tn4401a-1	ATTGA	ATTGA	96	82	7020-7118	Tn4401a	none	none	none	1	kpne	9	kpne_9	569	Tn4401a-1_ATTGA_ATTGA	61	277
455053cd-b229-452d-8a2c-a0100239d8cd	SAMN25989624	Aug-16	env	1952064	1952064_25	NA	NA	NA	NA	NA	A21	AM1 Beds 13 16 Shower Drain	Shower_bath_drain	AM1	acute med	Eclo-ST-88	KPC-2	23879	6	IncFIA|IncFIB|IncFII|IncHI2|IncHI2A|IncR	10	IS1X2|IS1X4|IS30|IS5075|ISCfr1|ISEc36|ISKpn31|ISKpn6|ISKpn7|ISKpn8	Tn4401a-unknown	ATTGA	ATTGA	161	172	7020-7118	Tn4401a	C4121T|A9999C	none	none	unknown	eclo	2	eclo_2	960	Tn4401a-unknown_ATTGA_ATTGA	51	639
45551fef-1006-46bf-b83b-59fb0a49257b	SAMN25989623	Oct-16	pat	2220207	2220207_12	Screen	CMFT Rapid PCR (Cepheid) CPE Screen	ESCHERICHIA COLI	Ertapenem	R			Patient	AM2	acute med	Ecol-newST	KPC-2	69328	2	IncFII|IncR	8	IS102|IS26|IS609|ISEc1|ISEc46|ISKpn31|ISKpn6|ISKpn7	Tn4401a-1	ATTGA	ATTGA	71	80	7020-7118	Tn4401a	none	none	none	1	ecol	6	ecol_6	2	Tn4401a-1_ATTGA_ATTGA	92	109
455d4c84-de3a-44e0-9211-78ce00401922	SAMN25989622	Dec-16	env	1954870	1954870_12	NA	NA	NA	NA	NA	F130	W46 Beds 24 -27 Shower Drain	Shower_bath_drain	W46	geratology	Eclo-ST-45	KPC-2	10058	3	IncHI2|IncHI2A|IncN	9	IS1X4|IS6100|IS903B|ISEc36|ISEhe3|ISKpn26|ISKpn6|ISKpn7|ISKpn8	Tn4401a-1	AGTTG	AGTTG	81	66	7020-7118	Tn4401a	none	none	none	1	eclo	7	eclo_7	337	Tn4401a-1_AGTTG_AGTTG	95	707
45871126-30b4-4a9b-b759-39244ee52a86	SAMN25989621	Aug-16	pat	2030988	2030988_13	Screen	CMFT in house PCR (TaqMan) CPE Screen	KLEBSIELLA PNEUMONIAE	Meropenem	R			Patient	W45	geratology	Kpne-ST-1916	KPC-2	126113	2	IncFIB|IncFII	10	IS1F|IS1X2|IS1X4|ISKpn26|ISKpn28|ISKpn34|ISKpn6|ISKpn7|ISSen4|Tn5403	Tn4401a-1	CTACA	CTACA	80	81	7020-7118	Tn4401a	none	none	none	1	kpne	18	kpne_18	367	Tn4401a-1_CTACA_CTACA	61	497
45bbeac0-2e62-47bd-8169-826bc67c83f6	SAMN25989620	Apr-16	env	1950427	1950427_11	NA	NA	NA	NA	NA	T43	W4 Treatment Rm CHWB Drain	CHWB	W4	cardiac	Eclo-ST-252	KPC-2	59317	5	IncFIB|IncFII|IncN|IncR|IncX3	8	IS1R|IS1X2|IS5075|IS6100|IS903B|ISKpn6|ISKpn7|ISKpn8	Tn4401a-1	TTGTG	TTGTG	45	49	7020-7118	Tn4401a	none	none	none	1	eclo	9	eclo_9	693	Tn4401a-1_TTGTG_TTGTG	73	558
45e30786-7d03-4b8b-b144-0fe782764317	SAMN25989619	Oct-16	pat	2219664	2219664_12	Screen	CMFT Rapid PCR (Cepheid) CPE Screen	KLEBSIELLA OXYTOCA	Meropenem	R			Patient	AM2	acute med	Koxy_newST_newAllele	KPC-2	98539	2	IncFIA|IncR	9	IS1X3|IS6100|IS903B|ISEc22|ISKpn31|ISKpn6|ISKpn7|Tn3|Tn5403	Tn4401a-1	ATTGA	ATTGA	114	127	7020-7118	Tn4401a	none	none	none	1	koxy	NA	koxy_NA	217	Tn4401a-1_ATTGA_ATTGA	60	678
45e3b897-5970-44ca-be44-a71cca8ee387	SAMN25989618	Sep-16	pat	2218523	2218523_15	NA	NA	NA	NA	NA			Patient	AM2	acute med	Kpne-newST	KPC-2	18666	3	IncFIB|IncN|IncR	12	IS1A|IS1S|IS1X3|IS26|IS4321R|IS5075|ISKox1|ISKpn1|ISKpn31|ISKpn6|ISKpn7|ISSen4	Tn4401a-1	ATTGA	ATTGA	69	85	7020-7118	Tn4401a	none	none	none	1	kpne	4	kpne_4	15	Tn4401a-1_ATTGA_ATTGA	85	358
45f0ea9e-c38c-41b9-998b-dbca9d4b59ef	SAMN25989617	Oct-16	env	1953309	1953309_11	NA	NA	NA	NA	NA	F45	W45 Drug Room CHWB Drain	CHWB	W45	geratology	Eclo-ST-32	KPC-2	62795	2	IncFIB|IncFII	11	IS1R|IS1X4|IS5|IS5075|IS6100|IS903B|ISKpn14|ISKpn25|ISKpn31|ISKpn6|ISKpn7	Tn4401a-1	ATTGA	ATTGA	92	103	7020-7118	Tn4401a	none	none	none	1	eclo	10	eclo_10	301	Tn4401a-1_ATTGA_ATTGA	61	581
45ff4482-6fad-4c34-8fb8-56669ed01ee2	SAMN25989616	Aug-16	env	1952064	1952064_12	NA	NA	NA	NA	NA	A21	AM1 Beds 13 16 Shower Drain	Shower_bath_drain	AM1	acute med	Eclo-ST-88	KPC-2	23879	6	IncFIA|IncFIB|IncFII|IncHI2|IncHI2A|IncR	10	IS1X2|IS1X4|IS30|IS5075|ISCfr1|ISEc36|ISKpn31|ISKpn6|ISKpn7|ISKpn8	Tn4401a-unknown	ATTGA	ATTGA	153	127	7020-7118	Tn4401a	C4121T|A9999C	none	none	unknown	eclo	2	eclo_2	952	Tn4401a-unknown_ATTGA_ATTGA	51	639
4623f7ab-f3e3-4ab0-9f0d-5ab036dcad32	SAMN25989615	Sep-16	pat	2039219	2039219_11	Screen	CMFT in house PCR (TaqMan) CPE Screen	KLEBSIELLA PNEUMONIAE	Meropenem	R			Patient	W45	geratology	Kpne-newST	KPC-2	21552	2	IncFIB|IncR	14	IS1A|IS1S|IS1X3|IS1X4|IS26|IS4321R|IS5075|ISEhe3|ISKox1|ISKpn1|ISKpn31|ISKpn6|ISKpn7|ISSen4	Tn4401a-1	ATTGA	ATTGA	88	126	7020-7118	Tn4401a	none	none	none	1	kpne	4	kpne_4	106	Tn4401a-1_ATTGA_ATTGA	87	355
463a7183-e61e-4370-84f6-329a56072139	SAMN25989614	Oct-16	pat	2219256	2219256_14	NA	NA	NA	NA	NA			Patient	AM1	acute med	Kpne-ST-268	KPC-2	17478	2	IncFIB|IncFII	13	IS1F|IS6100|IS903B|ISEc9|ISEcl1|ISKpn1|ISKpn2|ISKpn26|ISKpn28|ISKpn31|ISKpn34|ISKpn6|ISKpn7	Tn4401a-1	ATTGA	ATTGA	68	57	7020-7118	Tn4401a	none	none	none	1	kpne	1	kpne_1	640	Tn4401a-1_ATTGA_ATTGA	61	533
4673cbf7-012a-4cc2-8c3f-6b201cab15a9	SAMN25989613	Jan-16	env	2003040	2003040_13	NA	NA	NA	NA	NA	T8	W3W4 Doms Rm Mop Sink upper	Mop_sink	W3	cardiac	Kpne-ST-347	KPC-2	10158	4	IncFIB|IncFII|IncHI2|IncHI2A	11	IS1S|IS1X4|IS6100|IS903B|ISEc36|ISKpn21|ISKpn26|ISKpn34|ISKpn6|ISKpn7|ISKpn8	Tn4401a-1	AGTTG	AGTTG	96	75	7020-7118	Tn4401a	none	none	none	1	kpne	32	kpne_32	379	Tn4401a-1_AGTTG_AGTTG	65	626
4679c102-82de-4116-91b7-83ecfdfabbcc	SAMN25989612	Oct-16	pat	2219921	2219921_11	Screen	CMFT Rapid PCR (Cepheid) CPE Screen	KLEBSIELLA PNEUMONIAE	Ertapenem	R			Patient	AM1	acute med	Kpne-ST-643	KPC-2	10058	4	IncFIB|IncFII|IncHI2|IncHI2A	12	IS1F|IS6100|ISKox1|ISKpn1|ISKpn14|ISKpn21|ISKpn24|ISKpn28|ISKpn34|ISKpn6|ISKpn7|ISSen4	Tn4401a-1	AGTTG	AGTTG	96	103	7020-7118	Tn4401a	none	none	none	1	kpne	12	kpne_12	261	Tn4401a-1_AGTTG_AGTTG	65	539
4686175e-f40d-4902-972e-66a442c2cf74	SAMN25989611	Aug-16	env	1951638	1951638_12	NA	NA	NA	NA	NA	F47	W45 Treatment Room CHWB Drain	CHWB	W45	geratology	Eclo-ST-32	KPC-2	56166	4	IncFIB|IncFII|IncHI2|IncHI2A	12	IS1R|IS1X4|IS5|IS5075|IS6100|IS903B|ISKpn14|ISKpn25|ISKpn31|ISKpn6|ISKpn7|ISKpn8	Tn4401a-1	ATTGA	ATTGA	48	47	7020-7118	Tn4401a	none	none	none	1	eclo	10	eclo_10	308	Tn4401a-1_ATTGA_ATTGA	65	582
46b9e411-f2a8-44fa-b415-3e30f8ae80cb	SAMN25989610	Oct-16	env	1953522	1953522_15	NA	NA	NA	NA	NA	A128	AM2 Drug Room HWB	HWB_drain	AM2	acute med	Eclo-ST-24	KPC-2	62795	4	ColRNAI|IncA/C2|IncFIB|IncFII	14	IS1326|IS1353|IS1A|IS1X4|ISCfr1|ISEc14|ISEc52|ISEc9|ISKpn14|ISKpn25|ISKpn26|ISKpn31|ISKpn6|ISKpn7	Tn4401a-1	ATTGA	ATTGA	103	104	7020-7118	Tn4401a	none	none	none	1	eclo	11	eclo_11	974	Tn4401a-1_ATTGA_ATTGA	36	139
46e2e195-091e-434d-bbd7-195d0e3aea96	SAMN25989609	Oct-16	env	1953064	1953064_15	NA	NA	NA	NA	NA	A17	AM1 Beds 7 10 Shower Drain	Shower_bath_drain	AM1	acute med	Kpne-ST-1031	KPC-2	18012	2	IncFIB|IncFII	14	IS1A|IS6100|IS903B|ISEc52|ISEc9|ISEcl1|ISKpn19|ISKpn21|ISKpn24|ISKpn31|ISKpn34|ISKpn6|ISKpn7|ISSen4	Tn4401a-unknown	ATTGA	ATTGA	130	121	7020-7118	Tn4401a	G9619T	none	none	unknown	kpne	17	kpne_17	862	Tn4401a-unknown_ATTGA_ATTGA	61	403
46f50f7c-f04e-41c4-a7ee-831032e19a60	SAMN25989608	Aug-16	env	1951829	1951829_11	NA	NA	NA	NA	NA	F146	W46 Beds 8 11 Shower Drain	Shower_bath_drain	W46	geratology	Kpne-ST-1828	KPC-2	18065	3	IncFIB|IncFII|IncR	14	IS1A|IS1R|IS1X3|IS1X4|IS5075|IS6100|ISEc22|ISEc33|ISKpn1|ISKpn21|ISKpn31|ISKpn6|ISKpn7|ISKpn8	Tn4401a-1	ATTGA	ATTGA	89	91	7020-7118	Tn4401a	none	none	none	1	kpne	7	kpne_7	229	Tn4401a-1_ATTGA_ATTGA	76	341
475c8ccc-d7ce-41a8-879c-0cc45dc9bd63	SAMN25989607	Oct-16	env	1953027	1953027_15	NA	NA	NA	NA	NA	F45	W45 Drug Room CHWB Drain	CHWB	W45	geratology	Eclo-ST-32	KPC-2	25047	2	IncFIB|IncFII	11	IS1R|IS1X4|IS5|IS5075|IS6100|IS903B|ISKpn14|ISKpn25|ISKpn31|ISKpn6|ISKpn7	Tn4401a-1	ATTGA	ATTGA	94	96	7020-7118	Tn4401a	none	none	none	1	eclo	10	eclo_10	753	Tn4401a-1_ATTGA_ATTGA	61	581
4785d038-b8c3-4e57-b199-8b4cf417803b	SAMN25989606	Sep-16	pat	2037822	2037822_21	Screen	CMFT in house PCR (TaqMan) CPE Screen	KLEBSIELLA PNEUMONIAE	Meropenem	R			Patient	W45	geratology	Kpne-ST-268	KPC-2	18033	2	IncFIB|IncFII	14	IS1F|IS5075|IS6100|IS903B|ISEc9|ISEcl1|ISKpn1|ISKpn2|ISKpn26|ISKpn28|ISKpn31|ISKpn34|ISKpn6|ISKpn7	Tn4401a-1	ATTGA	ATTGA	84	100	7020-7118	Tn4401a	none	none	none	1	kpne	1	kpne_1	618	Tn4401a-1_ATTGA_ATTGA	61	526
47be8f42-db46-4d54-9ebe-3252f37f308c	SAMN25989605	Jul-16	env	1951339	1951339_11	NA	NA	NA	NA	NA	F45	W45 Drug Room CHWB Drain	CHWB	W45	geratology	Eclo-ST-32	KPC-2	39539	2	IncFIB|IncFII	10	IS1R|IS1X4|IS6100|IS903B|ISEhe3|ISKpn14|ISKpn25|ISKpn31|ISKpn6|ISKpn7	Tn4401a-1	ATTGA	ATTGA	55	72	7020-7118	Tn4401a	none	none	none	1	eclo	10	eclo_10	783	Tn4401a-1_ATTGA_ATTGA	61	604
4800ffc8-b2cc-47d7-8f2b-f6477971ccba	SAMN25989604	Nov-16	env	1953596	1953596_13	NA	NA	NA	NA	NA	F46	W45 Drug Room Utility Sink	Utility_sink	W45	geratology	Eclo-ST-32	KPC-2	47160	2	IncFIB|IncFII	12	IS1R|IS1X4|IS5|IS5075|IS903B|ISEc9|ISEhe3|ISKpn14|ISKpn25|ISKpn31|ISKpn6|ISKpn7	Tn4401a-1	ATTGA	ATTGA	106	102	7020-7118	Tn4401a	none	none	none	1	eclo	10	eclo_10	725	Tn4401a-1_ATTGA_ATTGA	61	584
481ec22c-8fd6-4829-8d32-e98a480137cb	SAMN25989603	Oct-16	env	1953300	1953300_13	NA	NA	NA	NA	NA	F30	W45 Bed 5 Toilet	Toilet	W45	geratology	Kpne-ST-2938	KPC-2	9907	4	Col|IncFIA|IncFIB|IncFII	21	IS186B|IS1A|IS1B|IS1F|IS1N|IS1R|IS1X2|IS26|IS5075|IS903|IS903B|ISApu1|ISAs25|ISEc33|ISEc35|ISEc8|ISKpn21|ISKpn6|ISKpn7|ISKpn8|ISPpu12	Tn4401a-unknown	ATTGA|TATCC	ATATA|TATCC	92|110	79|88	7020-7118	Tn4401a	none	C2046S|C2081Y|A2088M|T2090Y|C2096Y|G2100S|C2102Y|A2105R|T2123Y|C2135Y|G2153R|T2155Y|C2164S|C2312S|G2321R|C2330Y|A2338R|T2339Y|G2348R|T2351Y|T2453K|G2459R|C2462Y|A2469R|T2477Y|C2483S|T2489Y|G2501K|G2510R|A2567R|G2583R|C2586Y|G2588S|C2589Y|C2596S|A2597R|A2607R|A2609R|T2618Y|A2621R|A2626R|G2628R|A2666R|C2675Y|C2684Y|A2694M|T2696Y|C2705S|T2708K|A2716R|A2717R|C2747Y|T2760W|T2777Y|G2786S|A2788W|C3521Y|…	C217,G60|C220,T79|A211,C67|T209,C70|C210,T66|G212,C64|C214,T64|A213,G65|T192,C81|C192,T80|G190,A79|T181,C83|C184,G90|C149,G33|G151,A36|C149,T36|A144,G30|T146,C29|G155,A29|T153,C32|T175,G41|G171,A39|C172,T40|A178,G46|T181,C46|C186,G47|T177,C47|G184,T40|G186,A46|A174,G44|G167,A36|C174,T37|G173,C36|C175,T35|C177,G37|A175,G37|A164,G59|A173,G59|T179,C58|A170,G58|A181,G60|G182,A59|A180,G76|C184,T73|C18…	unknown	kpne	10	kpne_10	96	Tn4401a-unknown_ATTGA|TATCC_ATATA|TATCC	9	155
48247919-8ee1-4f99-97f2-fe9c6fe094a5	SAMN25989602	Sep-16	pat	2217335	2217335_15	Screen	CMFT Rapid PCR (Cepheid) CPE Screen	KLEBSIELLA PNEUMONIAE	Ertapenem	R			Patient	W45	geratology	Kpne-ST-1828	KPC-2	18065	3	IncFIB|IncFII|IncR	10	IS1A|IS5075|IS6100|ISEc33|ISKpn1|ISKpn21|ISKpn31|ISKpn6|ISKpn7|ISKpn8	Tn4401a-1	ATTGA	ATTGA	116	120	7020-7118	Tn4401a	none	none	none	1	kpne	7	kpne_7	229	Tn4401a-1_ATTGA_ATTGA	76	400
4824cec6-80b6-4502-89ab-fd0cf15ac149	SAMN25989601	Sep-16	pat	2218523	2218523_13	NA	NA	NA	NA	NA			Patient	AM2	acute med	Kpne-newST	KPC-2	18666	2	IncFIB|IncR	13	IS1A|IS1S|IS1X3|IS1X4|IS26|IS4321R|IS5075|ISKox1|ISKpn1|ISKpn31|ISKpn6|ISKpn7|ISSen4	Tn4401a-1	ATTGA	ATTGA	67	66	7020-7118	Tn4401a	none	none	none	1	kpne	4	kpne_4	106	Tn4401a-1_ATTGA_ATTGA	87	356
4843842e-7482-4699-a08d-2757d41b633c	SAMN25989600	Oct-16	env	1953309	1953309_13	NA	NA	NA	NA	NA	F45	W45 Drug Room CHWB Drain	CHWB	W45	geratology	Eclo-ST-32	KPC-2	62795	2	IncFIB|IncFII	11	IS1R|IS1X4|IS5|IS5075|IS6100|IS903B|ISKpn14|ISKpn25|ISKpn31|ISKpn6|ISKpn7	Tn4401a-1	ATTGA	ATTGA	101	94	7020-7118	Tn4401a	none	none	none	1	eclo	10	eclo_10	300	Tn4401a-1_ATTGA_ATTGA	61	581
4848fa4f-cc73-4cb3-a091-506d4e336cf9	SAMN25989599	Oct-16	env	1953315	1953315_13	NA	NA	NA	NA	NA	F53	W45 Dom Room Mop Sink Upper	Mop_sink	W45	geratology	Kpne-ST-2938	KPC-2	29801	4	Col|IncFIA|IncFIB|IncFII	19	IS186B|IS1A|IS1B|IS1F|IS1N|IS1R|IS26|IS903|IS903B|ISApu1|ISAs25|ISEc33|ISEc35|ISEc8|ISKpn21|ISKpn6|ISKpn7|ISKpn8|ISPpu12	Tn4401a-unknown	ATTGA	ATATA	63	83	7020-7118	Tn4401a	none	C2046S|C2081Y|A2088M|T2090Y|C2096Y|G2100S|C2102Y|A2105R|T2123Y|C2135Y|G2153R|T2155Y|C2164S|T2291Y|C2299Y|G2303R|G2306R|C2312S|G2321R|C2330Y|A2338R|T2339Y|G2348R|T2351Y|T2364Y|T2366Y|G2369S|G2375R|T2382Y|T2453K|G2459R|C2462Y|A2469R|T2477Y|C2483S|T2489Y|G2501K|G2510R|C2528Y|G2531R|A2532R|C2537Y|C2546Y|T2554Y|C2555M|C2556S|C2558S|A2567R|G2583R|C2586Y|G2588S|C2589Y|C2596S|A2597R|A2607R|A2609R|T2618Y|…	C86,G58|C93,T63|A90,C52|T91,C53|C93,T49|G93,C50|C90,T49|A88,G52|T82,C56|C77,T55|G75,A56|T74,C56|C74,G56|T61,C22|C69,T22|G67,A22|G68,A22|C70,G29|G69,A32|C69,T30|A74,G23|T73,C23|G75,A23|T73,C22|T74,C17|T75,C17|G76,C15|G77,A17|T81,C17|T81,G27|G78,A27|C78,T26|A79,G30|T81,C34|C81,G35|T81,C35|G80,T31|G79,A32|C78,T29|G77,A31|A73,G31|C70,T30|C69,T28|T66,C25|C66,A25|C65,G24|C63,G25|A62,G51|G58,A38|C59,T39…	unknown	kpne	10	kpne_10	98	Tn4401a-unknown_ATTGA_ATATA	9	164
486c6777-2975-468e-ac07-001f9563c888	SAMN25989598	Dec-16	env	1954195	1954195_12	NA	NA	NA	NA	NA	A13	AM1 Beds 3 6 Shower Drain	Shower_bath_drain	AM1	acute med	Kpne-ST-1916	KPC-2	126104	3	IncFIA|IncFIB|IncFII	9	IS1F|IS1X2|IS1X4|IS903B|ISKpn28|ISKpn6|ISKpn7|ISSen4|Tn5403	Tn4401a-1	CTACA	CTACA	43	45	7020-7118	Tn4401a	none	none	none	1	kpne	18	kpne_18	457	Tn4401a-1_CTACA_CTACA	46	496
48728735-3139-4cf9-98e6-8c6b95d7687e	SAMN25989597	Dec-16	env	1954846	1954846_14	NA	NA	NA	NA	NA	F104	W46 Bed 7 CHWB Drain	CHWB	W46	geratology	Enterobacter asburiae	KPC-2	83012	3	IncFIB|IncFII|IncR	8	IS1B|IS30H|IS5075|ISEc19|ISKox1|ISKpn31|ISKpn6|ISKpn7	Tn4401a-1	ATTGA	ATTGA	111	134	7020-7118	Tn4401a	none	none	none	1	easb	NA	easb_NA	1	Tn4401a-1_ATTGA_ATTGA	76	463
487c37d5-ffb4-46e5-a1d2-167bafbf3818	SAMN25989596	Sep-16	env	1952378	1952378_23	NA	NA	NA	NA	NA	A61	AM1AM2 Dirty Util Sluice	Sluice_sluice_sink	AM1_AM2	acute med	Raoultella ornithinolytica	KPC-2	9909	4	IncFIA|IncFII|IncHI1A|IncHI1B	15	IS1A|IS5|IS5708|IS6100|ISEc22|ISEc33|ISEc36|ISEcl1|ISKox1|ISKpn21|ISKpn31|ISKpn6|ISKpn7|ISKpn8|ISVsa5	Tn4401a-1	ATAAT|ATTGA	ATAAT|ATTGA	118|97	91|91	7020-7118	Tn4401a	none	none	none	1	rorn	1	rorn_1	512	Tn4401a-1_ATAAT|ATTGA_ATAAT|ATTGA	57	396
488bd09c-67cb-4334-8a23-2828d3435e07	SAMN25989595	Jun-16	env	1950818	1950818_14	NA	NA	NA	NA	NA	T8	W3W4 Doms Rm Mop Sink upper	Mop_sink	W4	cardiac	Kpne-ST-1562	KPC-2	18796	2	IncFIB|IncFII	12	IS186B|IS1A|IS1B|ISEc52|ISEhe3|ISKpn14|ISKpn25|ISKpn26|ISKpn31|ISKpn6|ISKpn7|ISKpn8	Tn4401a-1	ATTGA	ATTGA	60	66	7020-7118	Tn4401a	none	none	none	1	kpne	3	kpne_3	150	Tn4401a-1_ATTGA_ATTGA	61	185
489863c8-a71a-41bf-b30d-ed4e79ed68b4	SAMN25989594	Nov-16	env	1953668	1953668_15	NA	NA	NA	NA	NA	A59	AM1 Drug Room HWB	HWB_drain	AM1	acute med	Kpne-ST-11	KPC-2	16506	3	IncFIB|IncFII|IncR	10	IS102|IS26|IS903B|ISEc9|ISEcl1|ISKpn14|ISKpn18|ISKpn28|ISKpn6|ISKpn7	Tn4401a-1	ATTGA	TGTTA	219	219	7020-7118	Tn4401a	none	none	none	1	kpne	11	kpne_11	6	Tn4401a-1_ATTGA_TGTTA	76	117
48a76ed7-82b9-4c9b-a7b1-4bbdff1daa48	SAMN25989593	Jul-16	env	1951140	1951140_11	NA	NA	NA	NA	NA	A61	AM1AM2 Dirty Util Sluice	Sluice_sluice_sink	AM1	acute med	Raoultella ornithinolytica	KPC-2	9909	4	IncFIA|IncFII|IncHI1A|IncHI1B	16	IS1A|IS1B|IS5|IS5708|IS6100|ISEc22|ISEc33|ISEc36|ISEcl1|ISKox1|ISKpn21|ISKpn31|ISKpn6|ISKpn7|ISKpn8|ISVsa5	Tn4401a-1	ATAAT|ATTGA	ATAAT|ATTGA	75|86	29|59	7020-7118	Tn4401a	none	none	none	1	rorn	1	rorn_1	512	Tn4401a-1_ATAAT|ATTGA_ATAAT|ATTGA	57	302
48c477cf-2e35-407d-a358-dac08afee060	SAMN25989592	Nov-16	env	1954017	1954017_15	NA	NA	NA	NA	NA	T43	W4 Treatment Rm CHWB Drain	CHWB	W4	cardiac	Eclo-ST-32	KPC-2	20180	3	IncFIB|IncFII|IncR	13	IS186B|IS1X4|IS5075|ISKpn14|ISKpn21|ISKpn26|ISKpn31|ISKpn34|ISKpn6|ISKpn7|ISSen3|ISSen4|ISSpu2	Tn4401a-1	ATTGA	ATTGA	152	125	7020-7118	Tn4401a	none	none	none	1	eclo	19	eclo_19	353	Tn4401a-1_ATTGA_ATTGA	76	271
48c76228-663d-4dbd-8bcd-757dbd5e52ab	SAMN25989591	Sep-16	pat	2217185	2217185_13	Screen	CMFT Rapid PCR (Cepheid) CPE Screen	KLEBSIELLA PNEUMONIAE	Meropenem	R			Patient	W45	geratology	Kpne-ST-1828	KPC-2	18065	3	IncFIB|IncFII|IncR	15	IS1A|IS1R|IS1X3|IS1X4|IS5075|IS6100|ISEc33|ISEcl1|ISKpn1|ISKpn21|ISKpn26|ISKpn31|ISKpn6|ISKpn7|ISKpn8	Tn4401a-1	ATTGA	ATTGA	124	140	7020-7118	Tn4401a	none	none	none	1	kpne	7	kpne_7	229	Tn4401a-1_ATTGA_ATTGA	76	345
48d07ca6-6a80-492d-b51e-a9fe9a5f1cf7	SAMN25989590	Oct-16	env	1953454	1953454_11	NA	NA	NA	NA	NA	F138	W46 Beds 16 19 Shower Drain	Shower_bath_drain	W46	geratology	Koxy_newST_newAllele	KPC-2	98553	2	IncFIA|IncR	9	IS1X3|IS6100|IS903B|ISEc22|ISKpn31|ISKpn6|ISKpn7|Tn3|Tn5403	Tn4401a-1	ATTGA	ATTGA	88	105	7020-7118	Tn4401a	none	none	none	1	koxy	NA	koxy_NA	215	Tn4401a-1_ATTGA_ATTGA	60	678
48dfc494-3ff6-46e5-9a7f-460b636a9376	SAMN25989589	Dec-16	env	1954503	1954503_11	NA	NA	NA	NA	NA	F93	W46 Bed 4 HWB Drain	HWB_drain	W46	geratology	Eclo-ST-32	KPC-2	56664	4	IncFII|IncHI2|IncHI2A|IncR	13	IS102|IS1247|IS1B|IS1X4|IS4321R|IS903B|ISKpn14|ISKpn26|ISKpn31|ISKpn6|ISKpn7|ISKpn8|ISSen4	Tn4401a-1	ATTGA	ATTGA	99	105	7020-7118	Tn4401a	none	none	none	1	eclo	13	eclo_13	424	Tn4401a-1_ATTGA_ATTGA	90	34
48f10c7e-4365-411f-b89f-f7ca1533d150	SAMN25989588	Dec-16	env	1954242	1954242_12	NA	NA	NA	NA	NA	A62	AM1AM2 Dirty Util Sluice Sink	Sluice_sluice_sink	AM1_AM2	acute med	Kpne-ST-268	KPC-2	17478	2	IncFIB|IncFII	13	IS1F|IS6100|IS903B|ISEc9|ISEcl1|ISKpn1|ISKpn2|ISKpn26|ISKpn28|ISKpn31|ISKpn34|ISKpn6|ISKpn7	Tn4401a-1	ATTGA	ATTGA	82	94	7020-7118	Tn4401a	none	none	none	1	kpne	1	kpne_1	622	Tn4401a-1_ATTGA_ATTGA	61	533
48fede8f-24c8-4b03-b811-66ad2e02f51d	SAMN25989587	Aug-16	env	1952033	1952033_14	NA	NA	NA	NA	NA	T10	W3 Day Rm CHWB Drain	CHWB	W3	cardiac	Eclo-ST-87	KPC-2	10058	3	IncFIB|IncHI2|IncHI2A	12	IS5075|IS6100|IS629|IS903B|ISEcl1|ISKox1|ISKpn21|ISKpn26|ISKpn6|ISKpn7|ISKpn8|ISSen4	Tn4401a-1	AGTTG	AGTTG	79	64	7020-7118	Tn4401a	none	none	none	1	eclo	20	eclo_20	312	Tn4401a-1_AGTTG_AGTTG	79	740
49211a54-97ae-4777-bd16-20199f0d1b9e	SAMN25989586	Aug-16	env	1951801	1951801_14	NA	NA	NA	NA	NA	F113	W46 Drug Room CHWB Drain	CHWB	W46	geratology	Kpne-ST-922	KPC-2	21017	2	IncFIB|IncFII	13	IS186B|IS1F|IS1X4|IS4321R|IS5|IS5075|ISEc22|ISKpn21|ISKpn25|ISKpn31|ISKpn6|ISKpn7|ISPpu12	Tn4401a-1	ATTGA	ATTGA	116	108	7020-7118	Tn4401a	none	none	none	1	kpne	2	kpne_2	60	Tn4401a-1_ATTGA_ATTGA	61	235
49236262-3b17-4de0-809a-3e560637c9a8	SAMN25989585	Dec-16	env	1954144	1954144_11	NA	NA	NA	NA	NA	T43	W4 Treatment Rm CHWB Drain	CHWB	W4	cardiac	Kpne-ST-11	KPC-2	9909	3	IncFIA|IncFIB|IncFII	13	IS1R|IS1X4|IS2|IS5075|IS6100|ISEc22|ISEc9|ISKpn14|ISKpn18|ISKpn26|ISKpn31|ISKpn6|ISKpn7	Tn4401a-1	AATAT|TTCCT	AATAT|ATTGA	52|64	57|78	7020-7118	Tn4401a	none	none	none	1	kpne	11	kpne_11	455	Tn4401a-1_AATAT|TTCCT_AATAT|ATTGA	46	570
495f7ff5-d03f-46b9-9c91-4161e3465dab	SAMN25989584	Dec-16	env	1954878	1954878_12	NA	NA	NA	NA	NA	F138	W46 Beds 16 19 Shower Drain	Shower_bath_drain	W46	geratology	Eclo-ST-88	KPC-2	23817	6	IncFIA|IncFIB|IncFII|IncHI2|IncHI2A|IncR	13	IS1B|IS1X2|IS1X4|IS30|IS5075|IS903B|ISCfr1|ISEc36|ISKpn14|ISKpn31|ISKpn6|ISKpn7|ISKpn8	Tn4401a-unknown	ATTGA	ATTGA	121	138	7020-7118	Tn4401a	C4121T	none	none	unknown	eclo	2	eclo_2	958	Tn4401a-unknown_ATTGA_ATTGA	51	423
499d5f8e-1013-4b12-bcf9-9dc678a8ae37	SAMN25989583	Jul-16	pat	2029317	2029317_12	Screen	CMFT in house PCR (TaqMan) CPE Screen	KLEBSIELLA PNEUMONIAE	Meropenem	R			Patient	W45	geratology	Kpne-ST-1074	KPC-2	18010	2	IncFIB|IncR	13	IS1A|IS1S|IS1X2|IS2|IS5075|IS6100|ISKox1|ISKpn31|ISKpn6|ISKpn7|ISSen3|ISSpu2|ISSty2	Tn4401a-1	ATTGA	ATTGA	76	70	7020-7118	Tn4401a	none	none	none	1	kpne	20	kpne_20	247	Tn4401a-1_ATTGA_ATTGA	87	354
49aa0a83-32bd-4f2e-b427-6ecec98fcdfd	SAMN25989582	Sep-16	env	1952386	1952386_12	NA	NA	NA	NA	NA	F45	W45 Drug Room CHWB Drain	CHWB	W45	geratology	Eclo-ST-32	KPC-2	39539	2	IncFIB|IncFII	10	IS1R|IS1X4|IS5075|IS6100|IS903B|ISKpn14|ISKpn25|ISKpn31|ISKpn6|ISKpn7	Tn4401a-1	ATTGA	ATTGA	95	89	7020-7118	Tn4401a	none	none	none	1	eclo	10	eclo_10	709	Tn4401a-1_ATTGA_ATTGA	61	598
49ae5949-f284-4bfa-8bb7-d7258a7cda7e	SAMN25989581	Oct-16	env	1952895	1952895_11	NA	NA	NA	NA	NA	F146	W46 Beds 8 11 Shower Drain	Shower_bath_drain	W46	geratology	Kpne-newST	KPC-2	23582	3	IncFIB|IncFII|IncR	12	IS186B|IS1A|IS2|IS903B|ISEc52|ISKpn14|ISKpn21|ISKpn31|ISKpn34|ISKpn6|ISKpn7|ISSen4	Tn4401a-1	ATTGA	ATTGA	70	104	7020-7118	Tn4401a	none	none	none	1	kpne	8	kpne_8	67	Tn4401a-1_ATTGA_ATTGA	76	197
49ba78a5-c430-4dab-bd15-dbb262f0bfe4	SAMN25989580	Mar-16	env	1950344	1950344_15	NA	NA	NA	NA	NA	T8	W3W4 Doms Rm Mop Sink upper	Mop_sink	W3	cardiac	Kpne-ST-2938	KPC-2	29801	3	IncFIA|IncFIB|IncFII	20	IS102|IS186B|IS1A|IS1B|IS1F|IS1N|IS1R|IS1X2|IS26|IS903|ISApu1|ISAs25|ISEc33|ISEc35|ISEc8|ISKpn21|ISKpn6|ISKpn7|ISKpn8|ISPpu12	Tn4401a-unknown	ATTGA	ATATA	67	76	7020-7118	Tn4401a	none	C2046S|C2081Y|A2088M|T2090Y|C2096Y|G2100S|C2102Y|A2105R|T2123Y|C2135Y|G2153R|T2155Y|C2164S|T2291Y|C2299Y|G2303R|G2306R|C2312S|G2321R|C2330Y|A2338R|T2339Y|G2348R|T2351Y|T2364Y|T2366Y|G2369S|G2375R|T2382Y|T2453K|G2459R|C2462Y|A2469R|T2477Y|C2483S|T2489Y|G2501K|G2510R|C2528Y|G2531R|A2532R|C2537Y|C2546Y|T2554Y|C2555M|C2556S|C2558S|A2567R|G2583R|C2586Y|G2588S|C2589Y|C2596S|A2597R|A2607R|A2609R|T2618Y|…	C91,G73|C86,T70|A83,C65|T82,C65|C93,T61|G88,C60|C93,T56|A84,G60|T90,C73|C91,T61|G79,A65|T68,C72|C87,G77|T79,C26|C91,T22|G84,A23|G82,A25|C87,G34|G81,A34|C87,T35|A74,G33|T73,C33|G80,A30|T72,C31|T76,C25|T76,C28|G77,C28|G78,A27|T77,C28|T87,G35|G92,A34|C92,T35|A83,G41|T81,C39|C84,G45|T80,C44|G87,T37|G84,A39|C88,T30|G87,A30|A85,G31|C88,T29|C85,T26|T75,C24|C82,A23|C85,G23|C85,G23|A82,G43|G83,A36|C89,T34…	unknown	kpne	10	kpne_10	96	Tn4401a-unknown_ATTGA_ATATA	46	47
4a656fb9-2174-4e76-b7ee-cc8fcae943c4	SAMN25989579	Dec-16	env	1954775	1954775_11	NA	NA	NA	NA	NA	A128	AM2 Drug Room HWB	HWB_drain	AM2	acute med	Eclo-ST-24	KPC-2	62795	4	ColRNAI|IncA/C2|IncFIB|IncFII	14	IS1326|IS1353|IS1A|IS1X4|ISCfr1|ISEc14|ISEc52|ISEc9|ISKpn14|ISKpn25|ISKpn26|ISKpn31|ISKpn6|ISKpn7	Tn4401a-1	ATTGA	ATTGA	100	105	7020-7118	Tn4401a	none	none	none	1	eclo	11	eclo_11	943	Tn4401a-1_ATTGA_ATTGA	36	139
4ab17505-a3df-4f19-a5e2-cb987169b9c3	SAMN25989578	Aug-16	pat	2033731	2033731_11	Screen	CMFT in house PCR (TaqMan) CPE Screen	KLEBSIELLA PNEUMONIAE	Meropenem	R			Patient	W46	geratology	Leclercia adecarboxylata ATCC 23216 = NBRC 102595 ATCC 23216	KPC-2	59856	3	IncFIB|IncFII|IncN	9	IS1F|IS5075|ISKpn14|ISKpn25|ISKpn31|ISKpn6|ISKpn7|ISPpu12|ISSpr2	Tn4401a-1	ATTGA	ATTGA	170	172	7020-7118	Tn4401a	none	none	none	1	lecl	NA	lecl_NA	1	Tn4401a-1_ATTGA_ATTGA	71	532
4abfa2b7-bf76-4deb-bf1e-a195467747b0	SAMN25989577	Sep-16	env	1952797	1952797_13	NA	NA	NA	NA	NA	T62	W4 Shower Rm 2 Shower Drain	Shower_bath_drain	W4	cardiac	Kpne-newST	KPC-2	23582	3	IncFIB|IncFII|IncR	12	IS186B|IS1A|IS2|IS903B|ISEc52|ISKpn14|ISKpn21|ISKpn31|ISKpn34|ISKpn6|ISKpn7|ISSen4	Tn4401a-1	ATTGA	ATTGA	110	71	7020-7118	Tn4401a	none	none	none	1	kpne	8	kpne_8	75	Tn4401a-1_ATTGA_ATTGA	76	197
4b2db940-2b6a-4fa1-adac-919e3d62ddf3	SAMN25989576	Sep-16	pat	2035895	2035895_11	Screen	CMFT in house PCR (TaqMan) CPE Screen	KLEBSIELLA OXYTOCA	Ertapenem	R			Patient	W4	cardiac	Koxy-ST-50	KPC-2	10411	5	IncFIB|IncFII|IncHI2|IncHI2A|IncN	10	IS1A|IS1B|IS5075|IS6100|IS903B|ISEcl1|ISKpn21|ISKpn6|ISKpn7|Tn5403	Tn4401a-1	AGTTG	AGTTG	97	120	7020-7118	Tn4401a	none	none	none	1	koxy	NA	koxy_NA	277	Tn4401a-1_AGTTG_AGTTG	66	305
4b2f994d-2343-492d-8abe-df637ae6f5da	SAMN25989575	Oct-16	env	1953028	1953028_12	NA	NA	NA	NA	NA	F46	W45 Drug Room Utility Sink	Utility_sink	W45	geratology	Eclo-ST-32	KPC-2	47160	2	IncFIB|IncFII	12	IS1R|IS1X4|IS26|IS5|IS5075|IS903B|ISEc9|ISKpn14|ISKpn25|ISKpn31|ISKpn6|ISKpn7	Tn4401a-1	ATTGA	ATTGA	125	111	7020-7118	Tn4401a	none	none	none	1	eclo	10	eclo_10	799	Tn4401a-1_ATTGA_ATTGA	61	572
4b79cb42-bd95-4ffa-bf8d-114f92763a40	SAMN25989574	May-16	env	1950616	1950616_15	NA	NA	NA	NA	NA	T77	W3W4 Dom Rm Mop Sink lower	Mop_sink	W3_W4	cardiac	Kpne-ST-1562	KPC-2	19339	2	IncFIB|IncFII	12	IS186B|IS1A|IS1B|IS903B|ISEc52|ISEhe3|ISKpn14|ISKpn25|ISKpn31|ISKpn6|ISKpn7|ISKpn8	Tn4401a-1	ATTGA	ATTGA	139	100	7020-7118	Tn4401a	none	none	none	1	kpne	3	kpne_3	130	Tn4401a-1_ATTGA_ATTGA	61	182
4ba12eaa-5452-4332-869a-8f5d93db1d81	SAMN25989573	Nov-16	env	1953596	1953596_12	NA	NA	NA	NA	NA	F46	W45 Drug Room Utility Sink	Utility_sink	W45	geratology	Eclo-ST-32	KPC-2	73232	2	IncFIB|IncFII	11	IS1R|IS1X4|IS5|IS5075|IS903B|ISEc9|ISKpn14|ISKpn25|ISKpn31|ISKpn6|ISKpn7	Tn4401a-1	ATTGA	ATTGA	102	90	7020-7118	Tn4401a	none	none	none	1	eclo	10	eclo_10	742	Tn4401a-1_ATTGA_ATTGA	61	585
4bbeedae-2518-402e-80d4-2329ff08642e	SAMN25989572	Sep-16	pat	2037822	2037822_22	Screen	CMFT in house PCR (TaqMan) CPE Screen	KLEBSIELLA PNEUMONIAE	Meropenem	R			Patient	W45	geratology	Kpne-newST	KPC-2	17935	2	IncFIB|IncFII	11	IS1X2|IS2|IS4321R|IS6100|ISEc33|ISKpn26|ISKpn31|ISKpn34|ISKpn6|ISKpn7|ISSen3	Tn4401a-1	ATTGA	ATTGA	157	180	7020-7118	Tn4401a	none	none	none	1	kpne	16	kpne_16	377	Tn4401a-1_ATTGA_ATTGA	61	650
4bee4c97-9fc5-4877-87d1-1f2df72525b4	SAMN25989571	Aug-16	pat	2214724	2214724_12	Screen	CMFT Rapid PCR (Cepheid) CPE Screen	KLEBSIELLA PNEUMONIAE	Meropenem	R			Patient	AM2	acute med	Kpne-ST-252	KPC-2	17024	3	Col156|IncFIB|IncFII	13	IS1A|IS1B|IS1F|IS1X4|IS5075|IS6100|ISEc22|ISKpn14|ISKpn24|ISKpn31|ISKpn6|ISKpn7|ISSen4	Tn4401a-1	ATTGA	ATTGA	73	70	7020-7118	Tn4401a	none	none	none	1	kpne	9	kpne_9	545	Tn4401a-1_ATTGA_ATTGA	29	277
4c1062c2-c40f-4f95-be0a-1ef42dfca767	SAMN25989570	Dec-16	env	1954503	1954503_13	NA	NA	NA	NA	NA	F93	W46 Bed 4 HWB Drain	HWB_drain	W46	geratology	Eclo-ST-32	KPC-2	56664	4	IncFII|IncHI2|IncHI2A|IncR	12	IS102|IS1247|IS1B|IS1X4|IS4321R|ISKpn14|ISKpn26|ISKpn31|ISKpn6|ISKpn7|ISKpn8|ISSen4	Tn4401a-1	ATTGA	ATTGA	105	118	7020-7118	Tn4401a	none	none	none	1	eclo	13	eclo_13	423	Tn4401a-1_ATTGA_ATTGA	90	37
4c10fc8e-90a8-43b9-8a68-0a826bdd19f4	SAMN25989569	Sep-16	pat	2037484	2037484_12	Screen	CMFT in house PCR (TaqMan) CPE Screen	KLEBSIELLA PNEUMONIAE	Meropenem	R			Patient	W46	geratology	Kpne-ST-1828	KPC-2	18065	3	IncFIB|IncFII|IncR	13	IS1R|IS1X3|IS1X4|IS5075|IS6100|ISEc33|ISEcl1|ISKpn1|ISKpn21|ISKpn31|ISKpn6|ISKpn7|ISKpn8	Tn4401a-1	ATTGA	ATTGA	113	125	7020-7118	Tn4401a	none	none	none	1	kpne	7	kpne_7	229	Tn4401a-1_ATTGA_ATTGA	76	567
4c15693e-ae05-4685-a823-d49667152cc7	SAMN25989568	Jun-16	env	1950966	1950966_15	NA	NA	NA	NA	NA	T33	W3 Dirty Util Sluice	Sluice_sluice_sink	W3	cardiac	Eclo-ST-252	KPC-2	59317	6	Col8282|IncFIB|IncFII|IncN|IncR|IncX3	8	IS1R|IS1X2|IS1X4|IS5075|IS6100|ISKpn6|ISKpn7|ISKpn8	Tn4401a-1	TTGTG	TTGTG	148	105	7020-7118	Tn4401a	none	none	none	1	eclo	9	eclo_9	691	Tn4401a-1_TTGTG_TTGTG	35	555
4c546d1c-da4a-4b77-9071-7d04cc634012	SAMN25989567	Nov-16	env	1953632	1953632_12	NA	NA	NA	NA	NA	A17	AM1 Beds 7 10 Shower Drain	Shower_bath_drain	AM1	acute med	Kpne-ST-461	KPC-2	28451	3	IncFIB|IncFII|IncR	16	IS1A|IS1R|IS1X4|IS26|IS4321L|IS903B|ISKpn1|ISKpn21|ISKpn28|ISKpn31|ISKpn34|ISKpn6|ISKpn7|ISKpn8|ISSen4|ISSty2	Tn4401a-unknown	ATTGA	ATTGA	122	129	7020-7118	Tn4401a	T6736A	none	none	unknown	kpne	24	kpne_24	38	Tn4401a-unknown_ATTGA_ATTGA	76	348
4c5593aa-eaf3-4691-8029-a38edfb117d0	SAMN25989566	Dec-16	env	1954878	1954878_14	NA	NA	NA	NA	NA	F138	W46 Beds 16 19 Shower Drain	Shower_bath_drain	W46	geratology	Eclo-ST-88	KPC-2	23817	6	IncFIA|IncFIB|IncFII|IncHI2|IncHI2A|IncR	12	IS1B|IS1X2|IS1X4|IS30|IS5075|ISCfr1|ISEc36|ISKpn14|ISKpn31|ISKpn6|ISKpn7|ISKpn8	Tn4401a-unknown	ATTGA	ATTGA	113	140	7020-7118	Tn4401a	C4121T	none	none	unknown	eclo	2	eclo_2	953	Tn4401a-unknown_ATTGA_ATTGA	51	427
4c6a5b50-01d5-48ac-9109-5ce9e5781a3e	SAMN25989565	Sep-16	pat	2035791	2035791_14	Screen	CMFT in house PCR (TaqMan) CPE Screen	KLEBSIELLA PNEUMONIAE	Ertapenem	R			Patient	AM1	acute med	Kpne-ST-252	KPC-2	17024	2	IncFIB|IncFII	14	IS102|IS1A|IS1B|IS1F|IS1X4|IS5075|IS6100|ISEc22|ISKpn14|ISKpn24|ISKpn31|ISKpn6|ISKpn7|ISSen4	Tn4401a-1	ATTGA	ATTGA	60	56	7020-7118	Tn4401a	none	none	none	1	kpne	9	kpne_9	572	Tn4401a-1_ATTGA_ATTGA	61	75
4caadd62-489a-4f6b-8de1-124938f70f4b	SAMN25989564	Nov-16	env	1953536	1953536_11	NA	NA	NA	NA	NA	T8	W3W4 Doms Rm Mop Sink upper	Mop_sink	W3_W4	cardiac	Kpne-ST-478	KPC-2	24035	3	IncFIB|IncFII|IncR	11	IS1X2|IS5075|IS6100|ISKox1|ISKpn2|ISKpn26|ISKpn31|ISKpn6|ISKpn7|ISSen3|ISSen4	Tn4401a-1	ATTGA	ATTGA	102	76	7020-7118	Tn4401a	none	none	none	1	kpne	14	kpne_14	542	Tn4401a-1_ATTGA_ATTGA	76	668
4cb573bd-8966-41f6-a9ec-61c856e52b6c	SAMN25989563	Jan-16	env	2001397	2001397_14	NA	NA	NA	NA	NA	T65	W4 Dirty Util Sluice	Sluice_sluice_sink	W4	cardiac	Eclo-ST-252	KPC-2	54990	7	IncFIB|IncFII|IncHI2|IncHI2A|IncN|IncR|IncX3	11	IS186B|IS1B|IS1X2|IS1X4|IS5075|IS6100|IS903B|ISEc36|ISKpn6|ISKpn7|ISKpn8	Tn4401a-1	TTGTG	TTGTG	129	66	7020-7118	Tn4401a	none	none	none	1	eclo	9	eclo_9	704	Tn4401a-1_TTGTG_TTGTG	68	213
4cba4efd-9454-4214-a2e0-85803fb78e3e	SAMN25989562	Jan-16	env	2001397	2001397_13	NA	NA	NA	NA	NA	T65	W4 Dirty Util Sluice	Sluice_sluice_sink	W4	cardiac	Eclo-ST-252	KPC-2	54890	7	IncFIB|IncFII|IncHI2|IncHI2A|IncN|IncR|IncX3	11	IS186B|IS1B|IS1X2|IS1X4|IS5075|IS6100|IS903B|ISEc36|ISKpn6|ISKpn7|ISKpn8	Tn4401a-1	TTGTG	TTGTG	94	56	7020-7118	Tn4401a	none	none	none	1	eclo	9	eclo_9	702	Tn4401a-1_TTGTG_TTGTG	68	213
4d2130bf-1570-41db-9c4d-e69d99008cfa	SAMN25989561	Sep-16	env	1952386	1952386_13	NA	NA	NA	NA	NA	F45	W45 Drug Room CHWB Drain	CHWB	W45	geratology	Eclo-ST-32	KPC-2	39539	2	IncFIB|IncFII	11	IS1R|IS1X4|IS5|IS5075|IS6100|IS903B|ISKpn14|ISKpn25|ISKpn31|ISKpn6|ISKpn7	Tn4401a-1	ATTGA	ATTGA	83	77	7020-7118	Tn4401a	none	none	none	1	eclo	10	eclo_10	784	Tn4401a-1_ATTGA_ATTGA	61	581
4d277e4e-ed5e-42d1-9b5a-70bfe5218b15	SAMN25989560	Jul-16	env	1951064	1951064_11	NA	NA	NA	NA	NA	F45	W45 Drug Room CHWB Drain	CHWB	W45	geratology	Eclo-ST-32	KPC-2	39539	2	IncFIB|IncFII	9	IS1R|IS1X4|IS6100|IS903B|ISKpn14|ISKpn25|ISKpn31|ISKpn6|ISKpn7	Tn4401a-1	ATTGA	ATTGA	49	47	7020-7118	Tn4401a	none	none	none	1	eclo	10	eclo_10	715	Tn4401a-1_ATTGA_ATTGA	61	608
4d7c2f88-6029-42e5-98e4-8f851ddb09aa	SAMN25989559	Apr-16	env	1950416	1950416_12	NA	NA	NA	NA	NA	T7	W3W4 Dom Rm CHWB Drain	CHWB	W3	cardiac	Kpne-ST-2938	KPC-2	29801	4	Col|IncFIA|IncFIB|IncFII	21	IS186B|IS1A|IS1B|IS1F|IS1N|IS1R|IS1X2|IS26|IS903|IS903B|ISApu1|ISAs25|ISEc33|ISEc35|ISEc8|ISKpn21|ISKpn26|ISKpn6|ISKpn7|ISKpn8|ISPpu12	Tn4401a-unknown	ATTGA	ATATA	61	54	7020-7118	Tn4401a	none	C2046S|C2081Y|A2088M|T2090Y|C2096Y|G2100S|C2102Y|A2105R|T2123Y|C2135Y|G2153R|T2155Y|C2164S|T2291Y|C2299Y|G2303R|G2306R|C2312S|G2321R|C2330Y|A2338R|T2339Y|G2348R|T2351Y|T2364Y|T2366Y|G2369S|G2375R|T2382Y|T2453K|G2459R|C2462Y|A2469R|T2477Y|C2483S|T2489Y|G2501K|G2510R|C2528Y|G2531R|A2532R|C2537Y|C2546Y|T2554Y|C2555M|C2556S|C2558S|A2567R|G2583R|C2586Y|G2588S|C2589Y|C2596S|A2597R|A2607R|A2609R|T2618Y|…	C93,G103|C100,T108|A98,C82|T101,C82|C104,T82|G101,C80|C101,T80|A98,G80|T94,C96|C89,T98|G87,A88|T86,C88|C88,G86|T117,C30|C119,T30|G121,A31|G121,A30|C121,G34|G112,A39|C113,T38|A103,G31|T102,C31|G103,A31|T102,C31|T87,C18|T90,C18|G88,C18|G88,A18|T93,C18|T102,G41|G95,A41|C93,T41|A93,G43|T102,C47|C101,G49|T104,C50|G104,T45|G103,A45|C108,T32|G109,A32|A110,G32|C112,T33|C105,T33|T107,C27|C111,A27|C108,G27…	unknown	kpne	10	kpne_10	102	Tn4401a-unknown_ATTGA_ATATA	9	156
4db863dc-b860-4c0d-b0db-eb1787e9e553	SAMN25989558	Apr-16	env	1950427	1950427_15	NA	NA	NA	NA	NA	T43	W4 Treatment Rm CHWB Drain	CHWB	W4	cardiac	Eclo-ST-252	KPC-2	59317	5	IncFIB|IncFII|IncN|IncR|IncX3	8	IS1R|IS1X2|IS5075|IS6100|IS903B|ISKpn6|ISKpn7|ISKpn8	Tn4401a-1	TTGTG	TTGTG	44	43	7020-7118	Tn4401a	none	none	none	1	eclo	9	eclo_9	693	Tn4401a-1_TTGTG_TTGTG	73	558
4dc98959-5b1b-4ebd-ae96-63df128eb90f	SAMN25989557	Aug-16	env	1951994	1951994_12	NA	NA	NA	NA	NA	A17	AM1 Beds 7 10 Shower Drain	Shower_bath_drain	AM1	acute med	Eclo_newST_newAllele	KPC-2	10254	7	IncFIA|IncFIB|IncFII|IncHI2|IncHI2A|IncL/M|IncR	18	IS1247|IS1B|IS1X4|IS30|IS5075|ISCfr1|ISEc14|ISEc33|ISEc36|ISEc52|ISKpn14|ISKpn21|ISKpn26|ISKpn31|ISKpn6|ISKpn7|ISKpn8|ISVsa5	unknown-1	none	ATTGA	none	168	1-3629|7020-7118	unknown	none	none	none	1	eclo	16	eclo_16	998	unknown-1_none_ATTGA	49	134
4e1e78c2-8b5d-4d68-95eb-a1ebcd6f63f4	SAMN25989556	Jul-16	env	1951106	1951106_11	NA	NA	NA	NA	NA	A18	AM1 Beds 13 16 CHWB	CHWB	AM1	acute med	Kluyvera intermedia CAV1151 (blue z-score)	KPC-2	17192	2	IncFIB|IncFII	7	IS1A|IS5075|IS6100|ISKpn31|ISKpn6|ISKpn7|TnShfr1	Tn4401a-1	ATTGA	ATTGA	87	78	7020-7118	Tn4401a	none	none	none	1	kint	NA	kint_NA	512	Tn4401a-1_ATTGA_ATTGA	61	401
4e3be347-e912-406c-bb9e-3f7243820b55	SAMN25989555	Oct-16	env	1953380	1953380_24	NA	NA	NA	NA	NA	F70	W45 Beds 16 19 Shower Drain	Shower_bath_drain	W45	geratology	Cfre-ST-116	KPC-2	20007	3	IncFIA|IncFIB|IncFII	14	IS1X2|IS26|IS6100|IS903B|ISCfr1|ISEc33|ISEc36|ISEc8|ISKpn31|ISKpn6|ISKpn7|ISVsa3|ISVsa5|Tn5403	Tn4401a-1	ATTGA|TATAC	ATTGA|TATAC	119|116	135|106	7020-7118	Tn4401a	none	none	none	1	cfre	6	cfre_6	827	Tn4401a-1_ATTGA|TATAC_ATTGA|TATAC	46	657
4e408198-fa66-4a9a-b76f-ebacf852d707	SAMN25989554	Sep-16	pat	2218023	2218023_13	Screen	CMFT Rapid PCR (Cepheid) CPE Screen	KLEBSIELLA PNEUMONIAE	Meropenem	R			Patient	AM2	acute med	Kpne-ST-252	KPC-2	17024	2	IncFIB|IncFII	13	IS1A|IS1B|IS1F|IS1X4|IS5075|IS6100|ISEc22|ISKpn14|ISKpn24|ISKpn31|ISKpn6|ISKpn7|ISSen4	Tn4401a-1	ATTGA	ATTGA	46	77	7020-7118	Tn4401a	none	none	none	1	kpne	9	kpne_9	544	Tn4401a-1_ATTGA_ATTGA	61	277
4e7c9ed3-24e2-4057-b110-bf504a20282c	SAMN25989553	Sep-16	env	1952661	1952661_15	NA	NA	NA	NA	NA	A61	AM1AM2 Dirty Util Sluice	Sluice_sluice_sink	AM1_AM2	acute med	Raoultella ornithinolytica	KPC-2	9909	5	Col|IncFIA|IncFII|IncHI1A|IncHI1B	15	IS1A|IS5|IS5708|IS6100|ISEc22|ISEc33|ISEc36|ISEcl1|ISKox1|ISKpn21|ISKpn31|ISKpn6|ISKpn7|ISKpn8|ISVsa5	Tn4401a-1	ATAAT|ATTGA	ATAAT|ATTGA	210|169	222|179	7020-7118	Tn4401a	none	none	none	1	rorn	1	rorn_1	512	Tn4401a-1_ATAAT|ATTGA_ATAAT|ATTGA	13	396
4eb53d51-8ef1-4d3a-bd85-8ce98c8d7fd5	SAMN25989552	Nov-16	env	1953537	1953537_15	NA	NA	NA	NA	NA	T77	W3W4 Dom Rm Mop Sink lower	Mop_sink	W3_W4	cardiac	Eclo-newST	KPC-2	10058	4	IncFII|IncHI2|IncHI2A|IncR	11	IS1R|IS1X4|ISAhy2|ISApu1|ISAs12|ISEc33|ISEcl1|ISKpn26|ISKpn6|ISKpn7|ISKpn8	Tn4401a-1	AGTTG	AGTTG	104	104	7020-7118	Tn4401a	none	none	none	1	eclo	12	eclo_12	157	Tn4401a-1_AGTTG_AGTTG	90	613
4ecc62c0-d941-4f56-b5b5-4d4e6922050f	SAMN25989551	Nov-16	env	1954018	1954018_12	NA	NA	NA	NA	NA	T44	W4 Treatment Rm Utility Sink	Utility_sink	W4	cardiac	Eclo-ST-252	KPC-2	44592	5	IncFIB|IncFII|IncN|IncR|IncX3	6	IS1X4|IS5075|IS6100|ISKpn6|ISKpn7|ISKpn8	Tn4401a-1	TTGTG	TTGTG	152	179	7020-7118	Tn4401a	none	none	none	1	eclo	9	eclo_9	693	Tn4401a-1_TTGTG_TTGTG	73	704
4f2d1a82-a435-4e46-bca7-889557931a5a	SAMN25989550	Jul-16	env	1951065	1951065_15	NA	NA	NA	NA	NA	F46	W45 Drug Room Utility Sink	Utility_sink	W45	geratology	Eclo-ST-32	KPC-2	55910	2	IncFIB|IncFII	9	IS1R|IS1X4|IS903B|ISEc9|ISKpn14|ISKpn25|ISKpn31|ISKpn6|ISKpn7	Tn4401a-1	ATTGA	ATTGA	54	43	7020-7118	Tn4401a	none	none	none	1	eclo	10	eclo_10	739	Tn4401a-1_ATTGA_ATTGA	61	612
4f4539b1-b50c-4574-8e7b-f6ac716395ab	SAMN25989549	Sep-16	env	1952424	1952424_11	NA	NA	NA	NA	NA	T37	W3 Shower Rm 1 Shower Drain	Shower_bath_drain	W3	cardiac	Eclo-ST-252	KPC-2	44592	5	IncFIB|IncFII|IncN|IncR|IncX3	7	IS1R|IS1X4|IS5075|IS6100|ISKpn6|ISKpn7|ISKpn8	Tn4401a-1	TTGTG	TTGTG	118	63	7020-7118	Tn4401a	none	none	none	1	eclo	9	eclo_9	691	Tn4401a-1_TTGTG_TTGTG	73	599
4f554ce8-d195-4d3a-b9eb-75a7af1af345	SAMN25989548	Nov-16	env	1953532	1953532_11	NA	NA	NA	NA	NA	T33	W3 Dirty Util Sluice	Sluice_sluice_sink	W3	cardiac	Eclo-ST-501	KPC-2	10058	4	IncFIB|IncHI2|IncHI2A|IncR	8	IS1F|IS1X3|IS1X4|IS6100|IS903B|ISKpn6|ISKpn7|ISSen4	Tn4401a-unknown	AGTTG	AGTTG	115	108	7020-7118	Tn4401a	C5700A	none	none	unknown	eclo	24	eclo_24	264	Tn4401a-unknown_AGTTG_AGTTG	81	501
4f566a61-655d-4bb4-98d4-5e2f50432805	SAMN25989547	Jul-16	env	1951339	1951339_12	NA	NA	NA	NA	NA	F45	W45 Drug Room CHWB Drain	CHWB	W45	geratology	Eclo-ST-32	KPC-2	41442	2	IncFIB|IncFII	11	IS1R|IS1X4|IS4321L|IS6100|IS903B|ISEhe3|ISKpn14|ISKpn25|ISKpn31|ISKpn6|ISKpn7	Tn4401a-1	ATTGA	ATTGA	46	47	7020-7118	Tn4401a	none	none	none	1	eclo	10	eclo_10	713	Tn4401a-1_ATTGA_ATTGA	61	578
4faf458b-4ca6-4fba-84fc-4d51f4e31d6c	SAMN25989546	May-16	pat	2020416	2020416_15	Screen	CMFT in house PCR (TaqMan) CPE Screen	ESCHERICHIA COLI	Meropenem	R			Patient	W3	cardiac	Ecol-ST-401	KPC-2	10058	3	IncHI2|IncHI2A|p0111	16	IS1F|IS1H|IS1R|IS200C|IS30|IS5708|IS609|IS6100|ISEc1|ISEc33|ISEcl1|ISKpn6|ISKpn7|ISKpn8|ISSen3|ISSen4	Tn4401a-1	AGTTG	AGTTG	52	51	7020-7118	Tn4401a	none	none	none	1	ecol	9	ecol_9	254	Tn4401a-1_AGTTG_AGTTG	98	481
4fc16549-bae4-4544-9e12-037836224f74	SAMN25989545	Nov-16	env	1953595	1953595_15	NA	NA	NA	NA	NA	F45	W45 Drug Room CHWB Drain	CHWB	W45	geratology	Eclo-ST-32	KPC-2	32989	2	IncFIB|IncFII	9	IS1R|IS1X4|IS5|IS6100|IS903B|ISKpn14|ISKpn31|ISKpn6|ISKpn7	Tn4401a-1	ATTGA	ATTGA	99	123	7020-7118	Tn4401a	none	none	none	1	eclo	10	eclo_10	912	Tn4401a-1_ATTGA_ATTGA	61	590
4ff2ff08-3c4e-4e1d-acd2-2dfe7c994b88	SAMN25989544	Oct-16	pat	2218584	2218584_11	Screen	CMFT Rapid PCR (Cepheid) CPE Screen	KLEBSIELLA PNEUMONIAE	Meropenem	R			Patient	AM1	acute med	Kpne-ST-321	KPC-2	25341	3	IncFIB|IncFII|IncR	9	IS102|IS1A|IS1B|ISEc33|ISEcl1|ISKpn14|ISKpn6|ISKpn7|ISSen4	Tn4401a-1	ATTGA	ATTGA	125	113	7020-7118	Tn4401a	none	none	none	1	kpne	5	kpne_5	95	Tn4401a-1_ATTGA_ATTGA	76	82
4ff3e0a1-3fea-49cc-9220-2593bbf068fb	SAMN25989543	Nov-16	env	1953643	1953643_13	NA	NA	NA	NA	NA	A25	AM1 Beds 17 20 Shower Drain	Shower_bath_drain	AM1	acute med	Kpne-ST-11	KPC-2	100345	2	IncFIB|IncFII	11	IS1B|IS26|IS6100|ISEc9|ISKpn14|ISKpn18|ISKpn26|ISKpn6|ISKpn7|ISKpn8|Tn5403	Tn4401a-1	AATAT	AATAT	62	74	7020-7118	Tn4401a	none	none	none	1	kpne	11	kpne_11	7	Tn4401a-1_AATAT_AATAT	61	455
50039844-a10b-4e47-9575-6e75215dc1e8	SAMN25989542	Aug-16	env	1951717	1951717_13	NA	NA	NA	NA	NA	A60	AM1 Treatment Room CHWB	CHWB	AM1	acute med	Kpne-ST-461	KPC-2	15260	6	Col|IncFIA|IncFIB|IncFII|IncN|IncR	12	IS186B|IS1A|IS6100|IS903B|ISEhe3|ISKpn1|ISKpn24|ISKpn31|ISKpn34|ISKpn6|ISKpn7|ISKpn8	Tn4401a-1	ATTGA	ATTGA	46	46	7020-7118	Tn4401a	none	none	none	1	kpne	6	kpne_6	528	Tn4401a-1_ATTGA_ATTGA	11	203
50129a04-c0cd-4dc5-aa06-56fa8329fad6	SAMN25989541	Aug-16	env	1951675	1951675_22	NA	NA	NA	NA	NA	A13	AM1 Beds 3 6 Shower Drain	Shower_bath_drain	AM1	acute med	Kpne-ST-252	KPC-2	17024	2	IncFIB|IncFII	13	IS1A|IS1B|IS1F|IS1X4|IS5075|IS6100|ISEc22|ISKpn14|ISKpn24|ISKpn31|ISKpn6|ISKpn7|ISSen4	Tn4401a-1	ATTGA	ATTGA	51	41	7020-7118	Tn4401a	none	none	none	1	kpne	9	kpne_9	581	Tn4401a-1_ATTGA_ATTGA	61	277
5046189d-75b0-4a43-9f08-3a7b9e9e6d1b	SAMN25989540	Sep-16	env	1952779	1952779_12	NA	NA	NA	NA	NA	F74	W45 Beds 12 15 Shower Drain	Shower_bath_drain	W45	geratology	Cfre-ST-22	KPC-2	20222	3	IncFIA|IncFIB|IncFII	9	IS30|IS3000|ISEc33|ISEc36|ISKpn14|ISKpn26|ISKpn31|ISKpn6|ISKpn7	Tn4401a-1	ATTGA	ATTGA	446	504	7020-7118	Tn4401a	none	none	none	1	cfre	2	cfre_2	186	Tn4401a-1_ATTGA_ATTGA	46	728
504c5e41-4da9-4540-908e-23d4bb1303c0	SAMN25989539	Jan-16	env	2001391	2001391_13	NA	NA	NA	NA	NA	T33	W3 Dirty Util Sluice	Sluice_sluice_sink	W3	cardiac	Raoultella ornithinolytica	KPC-2	33632	3	IncFIB|IncFII|IncN	13	IS1A|IS1F|IS1R|IS1S|IS1X4|IS2|IS30|IS903B|ISKpn21|ISKpn31|ISKpn6|ISKpn7|ISSen4	Tn4401a-1	ATTGA	ATTGA	247	197	7020-7118	Tn4401a	none	none	none	1	rorn	4	rorn_4	387	Tn4401a-1_ATTGA_ATTGA	71	316
5065a119-74cd-4ba1-a12c-c5f0a435ef8f	SAMN25989538	Sep-16	env	1952354	1952354_13	NA	NA	NA	NA	NA	T10	W3 Day Rm CHWB Drain	CHWB	W3	cardiac	Eclo-ST-87	KPC-2	5824	3	IncFIB|IncHI2|IncHI2A	12	IS1X4|IS5075|IS6100|IS629|IS903B|ISEcl1|ISKox1|ISKpn21|ISKpn26|ISKpn7|ISKpn8|ISSen4	unknown-1	AGTTG	AGTTG	68	67	752-1560|3066-3072|7020-7118	unknown	none	none	none	1	eclo	20	eclo_20	333	unknown-1_AGTTG_AGTTG	79	691
5091aa9d-6900-4834-b16d-b7c3c9f367a6	SAMN25989537	Sep-16	env	1952387	1952387_14	NA	NA	NA	NA	NA	F113	W46 Drug Room CHWB Drain	CHWB	W46	geratology	Kpne-ST-922	KPC-2	20656	2	IncFIB|IncFII	13	IS186B|IS1F|IS1X4|IS4321R|IS5075|ISEc22|ISEc9|ISKpn21|ISKpn25|ISKpn31|ISKpn6|ISKpn7|ISPpu12	Tn4401a-1	ATTGA	ATTGA	219	202	7020-7118	Tn4401a	none	none	none	1	kpne	2	kpne_2	481	Tn4401a-1_ATTGA_ATTGA	61	240
509410f3-e241-463f-b8b0-67b602f023c2	SAMN25989536	Jul-16	pat	2214240	2214240_14	Screen	CMFT Rapid PCR (Cepheid) CPE Screen	KLEBSIELLA PNEUMONIAE	Ertapenem	R			Patient	AM1	acute med	Kpne-ST-252	KPC-2	17024	3	Col|IncFIB|IncFII	13	IS1A|IS1B|IS1F|IS1X4|IS5075|IS6100|ISEc22|ISKpn14|ISKpn24|ISKpn31|ISKpn6|ISKpn7|ISSen4	Tn4401a-1	ATTGA	ATTGA	51	40	7020-7118	Tn4401a	none	none	none	1	kpne	9	kpne_9	585	Tn4401a-1_ATTGA_ATTGA	16	277
50bb530e-6b49-4dfd-b52b-e5f5eaeed76f	SAMN25989535	Nov-16	env	1953844	1953844_11	NA	NA	NA	NA	NA	F45	W45 Drug Room CHWB Drain	CHWB	W45	geratology	Eclo-ST-32	KPC-2	15231	2	IncFIB|IncFII	11	IS1R|IS1X4|IS5|IS5075|IS6100|IS903B|ISKpn14|ISKpn25|ISKpn31|ISKpn6|ISKpn7	unknown-1	ATTGA	ATTGA	111	128	1458-1503|7020-7118	unknown	none	none	none	1	eclo	10	eclo_10	757	unknown-1_ATTGA_ATTGA	61	581
50bf2a30-7afc-421b-a874-9bcc069bace5	SAMN25989534	Oct-16	env	1953522	1953522_11	NA	NA	NA	NA	NA	A128	AM2 Drug Room HWB	HWB_drain	AM2	acute med	Eclo-ST-24	KPC-2	62795	4	ColRNAI|IncA/C2|IncFIB|IncFII	14	IS1326|IS1353|IS1A|IS1X4|ISCfr1|ISEc14|ISEc52|ISEc9|ISKpn14|ISKpn25|ISKpn26|ISKpn31|ISKpn6|ISKpn7	Tn4401a-1	ATTGA	ATTGA	98	78	7020-7118	Tn4401a	none	none	none	1	eclo	11	eclo_11	969	Tn4401a-1_ATTGA_ATTGA	36	139
51302c4c-8b3f-40cf-89e8-37a72fe9380c	SAMN25989533	Aug-16	env	1951675	1951675_33	NA	NA	NA	NA	NA	A13	AM1 Beds 3 6 Shower Drain	Shower_bath_drain	AM1	acute med	Cfre-ST-114	KPC-2	103817	2	IncFIB|IncN	9	IS1B|IS30|IS6100|ISCfr1|ISEc36|ISKpn31|ISKpn6|ISKpn7|ISSen4	Tn4401a-1	ATTGA	ATTGA	51	53	7020-7118	Tn4401a	none	none	none	1	cfre	3	cfre_3	843	Tn4401a-1_ATTGA_ATTGA	84	461
5175b73b-bfda-4651-8f98-ae4e1e62713c	SAMN25989532	Aug-16	env	1951564	1951564_12	NA	NA	NA	NA	NA	T34	W3 Dirty Util Sluice Sink	Sluice_sluice_sink	W3	cardiac	Eclo-ST-526	KPC-2	10058	5	IncFIA|IncFIB|IncHI2|IncHI2A|IncR	14	IS100kyp|IS102|IS150|IS1X2|IS1X4|IS30|IS6100|IS903B|ISEc14|ISKpn2|ISKpn28|ISKpn34|ISKpn6|ISKpn7	Tn4401a-1	AGTTG	AGTTG	64	47	7020-7118	Tn4401a	none	none	none	1	eclo	8	eclo_8	160	Tn4401a-1_AGTTG_AGTTG	55	5
519ea4e8-822d-4853-94b5-e2b2f3106142	SAMN25989531	Feb-16	env	1950263	1950263_15	NA	NA	NA	NA	NA	T27	W3 Bay C Shower Drain	Shower_bath_drain	W4	cardiac	Leclercia adecarboxylata ATCC 23216 = NBRC 102595 ATCC 23216	KPC-2	101171	3	IncFIB|IncFII|IncN	10	IS1F|IS5075|ISEc33|ISKpn14|ISKpn25|ISKpn31|ISKpn6|ISKpn7|ISPpu12|ISSpr2	Tn4401a-1	ATTGA	ATTGA	38	43	7020-7118	Tn4401a	none	none	none	1	lecl	NA	lecl_NA	1	Tn4401a-1_ATTGA_ATTGA	71	531
51ae09b8-7dfa-4e2f-aebd-1a6dca215d39	SAMN25989530	Oct-16	env	1952877	1952877_15	NA	NA	NA	NA	NA	F121	W46 Dom Room Mop Sink upper	Mop_sink	W46	geratology	Kpne-newST	KPC-2	18020	3	IncFIA|IncFIB|IncFII	14	IS186B|IS1A|IS1B|IS1F|IS26|IS5075|IS903B|ISEc33|ISKpn21|ISKpn31|ISKpn6|ISKpn7|ISKpn8|ISSen4	Tn4401a-1	ATTGA	ATTGA	71	82	7020-7118	Tn4401a	none	none	none	1	kpne	22	kpne_22	8	Tn4401a-1_ATTGA_ATTGA	46	171
51ce03d0-6ddd-4db2-82ba-95279b64b231	SAMN25989529	Dec-16	env	1954870	1954870_14	NA	NA	NA	NA	NA	F130	W46 Beds 24 -27 Shower Drain	Shower_bath_drain	W46	geratology	Eclo-ST-270	KPC-2	21948	2	IncFIB|IncR	10	IS1X2|IS1X4|ISEc52|ISEhe3|ISKpn26|ISKpn6|ISKpn7|ISKpn8|ISSen4|Tn5403	Tn4401a-1	AGTTG	AGTTG	181	146	7020-7118	Tn4401a	none	none	none	1	eclo	6	eclo_6	317	Tn4401a-1_AGTTG_AGTTG	87	647
51dd6896-915d-49ef-97f7-89943e650ca0	SAMN25989528	Oct-16	env	1952877	1952877_21	NA	NA	NA	NA	NA	F121	W46 Dom Room Mop Sink upper	Mop_sink	W46	geratology	Ecol-ST-216	KPC-2	10091	2	IncFIB|IncFII	10	IS186B|IS1F|IS1N|IS5708|IS609|IS6100|ISKpn6|ISKpn7|ISSen3|ISSen4	Tn4401a-1	AGTTG	AGTTG	89	78	7020-7118	Tn4401a	none	none	none	1	ecol	13	ecol_13	3	Tn4401a-1_AGTTG_AGTTG	61	223
51e11e1a-863c-4f96-9962-507f938fdc65	SAMN25989527	Oct-16	env	1953300	1953300_11	NA	NA	NA	NA	NA	F30	W45 Bed 5 Toilet	Toilet	W45	geratology	Kpne-ST-2938	KPC-2	29747	4	Col|IncFIA|IncFIB|IncFII	19	IS186B|IS1A|IS1B|IS1F|IS1N|IS1R|IS1X2|IS26|IS903B|ISApu1|ISAs25|ISEc33|ISEc35|ISEc8|ISKpn21|ISKpn6|ISKpn7|ISKpn8|ISPpu12	Tn4401a-unknown	ATTGA	ATATA	80	78	7020-7118	Tn4401a	none	C2046S|C2081Y|A2088M|T2090Y|C2096Y|G2100S|C2102Y|A2105R|T2123Y|C2135Y|G2153R|T2155Y|C2164S|T2291Y|C2299Y|G2303R|G2306R|C2312S|G2321R|C2330Y|A2338R|T2339Y|G2348R|T2351Y|T2364Y|T2366Y|G2369S|G2375R|T2382Y|T2453K|G2459R|C2462Y|A2469R|T2477Y|C2483S|T2489Y|G2501K|G2510R|C2528Y|G2531R|A2532R|C2537Y|C2546Y|T2554Y|C2555M|C2556S|C2558S|A2567R|G2583R|C2586Y|G2588S|C2589Y|C2596S|A2597R|A2607R|A2609R|T2618Y|…	C109,G63|C103,T79|A101,C68|T104,C67|C101,T66|G103,C66|C105,T66|A103,G67|T107,C84|C96,T84|G92,A84|T85,C83|C97,G89|T94,C29|C93,T30|G90,A30|G90,A29|C91,G35|G85,A36|C82,T37|A78,G30|T81,C30|G86,A30|T81,C31|T77,C20|T81,C20|G81,C20|G78,A20|T82,C19|T104,G45|G104,A47|C96,T47|A92,G55|T106,C55|C109,G59|T114,C61|G104,T58|G105,A54|C93,T47|G98,A47|A101,G48|C93,T47|C91,T47|T85,C42|C89,A42|C91,G43|C89,G41|A93,G6…	unknown	kpne	10	kpne_10	96	Tn4401a-unknown_ATTGA_ATATA	9	162
51f4ec0a-75e8-4080-a61b-ddb2e555b4a3	SAMN25989526	Sep-16	env	1952556	1952556_11	NA	NA	NA	NA	NA	F83	W46 Bed 1 Shower Drain	Shower_bath_drain	W46	geratology	Kpne_newST_newAllele	KPC-2	12273	3	Col|IncFIB|IncFII	12	IS1N|IS1X4|IS2|IS5|IS6100|IS903B|ISKpn21|ISKpn26|ISKpn31|ISKpn6|ISKpn7|ISSen3	unknown-1	ATTGA	ATTGA	240	267	902-946|1477-1522|7020-7118	unknown	none	none	none	1	kpne	50	kpne_50	567	unknown-1_ATTGA_ATTGA	16	543
522298ba-de05-48c5-bcc9-dc3f718aa700	SAMN25989525	Sep-16	pat	2037112	2037112_12	Screen	CMFT in house PCR (TaqMan) CPE Screen	KLEBSIELLA PNEUMONIAE	Ertapenem	R			Patient	W3	cardiac	Kpne-ST-11	KPC-2	17769	3	IncFIB|IncFII|IncR	15	IS102|IS1A|IS1R|IS5075|IS6100|IS903B|ISEc9|ISEcl1|ISKpn14|ISKpn18|ISKpn28|ISKpn31|ISKpn6|ISKpn7|ISSen4	Tn4401a-1	ATTGA	ATTGA	115	97	7020-7118	Tn4401a	none	none	none	1	kpne	11	kpne_11	503	Tn4401a-1_ATTGA_ATTGA	76	93
524f9f5d-9510-4ed0-bc02-186563a7ac42	SAMN25989524	Aug-16	pat	2031724	2031724_12	Screen	CMFT in house PCR (TaqMan) CPE Screen	KLEBSIELLA PNEUMONIAE	Ertapenem	R			Patient	AM1	acute med	Kpne-ST-252	KPC-2	17024	2	IncFIB|IncFII	13	IS1A|IS1B|IS1F|IS1X4|IS5075|IS6100|ISEc22|ISKpn14|ISKpn24|ISKpn31|ISKpn6|ISKpn7|ISSen4	Tn4401a-1	ATTGA	ATTGA	47	55	7020-7118	Tn4401a	none	none	none	1	kpne	9	kpne_9	595	Tn4401a-1_ATTGA_ATTGA	61	277
527ff411-621e-451f-96f3-d2cd49253801	SAMN25989523	Apr-16	env	1950418	1950418_13	NA	NA	NA	NA	NA	T77	W3W4 Dom Rm Mop Sink lower	Mop_sink	W3	cardiac	Kpne-newST	KPC-2	17537	3	IncFIA|IncFIB|IncFII	15	IS186B|IS1F|IS26|IS4321L|IS5075|IS903|IS903B|ISEc33|ISKpn1|ISKpn21|ISKpn31|ISKpn6|ISKpn7|ISKpn8|ISSen4	Tn4401a-1	ATTGA	ATTGA	30	41	7020-7118	Tn4401a	none	none	none	1	kpne	22	kpne_22	8	Tn4401a-1_ATTGA_ATTGA	46	244
52a32af3-384d-4e99-9e66-b4fb28d24529	SAMN25989522	Nov-16	env	1953753	1953753_21	NA	NA	NA	NA	NA	F106	W46 Bed 7 Toilet	Toilet	W46	geratology	Eclo-ST-32	KPC-2	7321	4	IncFII|IncHI2|IncHI2A|IncR	12	IS102|IS1247|IS1B|IS1X4|IS4321R|IS6100|ISKpn14|ISKpn26|ISKpn31|ISKpn7|ISKpn8|ISSen4	unknown-1	ATTGA	ATTGA	94	111	718-837|1072-1577|7020-7118	unknown	none	none	none	1	eclo	13	eclo_13	420	unknown-1_ATTGA_ATTGA	90	33
52c19f05-557d-404c-a7a6-ce3ee06de60a	SAMN06630231	Jul-16	pat	2213344	2213344_15	Screen	CMFT Rapid PCR (Cepheid) CPE Screen	ENTEROBACTER CLOACAE COMPLEX	Meropenem	R			Patient	W45	geratology	Ecol-ST-69	KPC-2	13698	6	Col156|ColRNAI|IncFIB|IncFII|IncN|IncQ1	18	IS100kyp|IS1203|IS1F|IS2|IS200C|IS21|IS30|IS4|IS5|IS609|IS911|ISEc1|ISEc31|ISEc45|ISEc46|ISEc53|ISKpn6|ISKpn7												ecol	4	ecol_4	NA	__	27	10
52d5a6ca-6472-48db-a9a9-6dca9bd7736a	SAMN25989521	Nov-16	env	1953643	1953643_14	NA	NA	NA	NA	NA	A25	AM1 Beds 17 20 Shower Drain	Shower_bath_drain	AM1	acute med	Kpne-ST-252	KPC-2	12777	3	IncFIB|IncFII|IncR	10	IS1F|IS5075|IS6100|ISKpn14|ISKpn21|ISKpn24|ISKpn26|ISKpn34|ISKpn6|ISKpn7	Tn4401a-1	ATTGA	TGTAG	102	92	7020-7118	Tn4401a	none	none	none	1	kpne	21	kpne_21	550	Tn4401a-1_ATTGA_TGTAG	76	530
52f12235-fd7d-435e-9dc9-9b096a902b23	SAMN25989520	Oct-16	env	1953178	1953178_14	NA	NA	NA	NA	NA	F146	W46 Beds 8 11 Shower Drain	Shower_bath_drain	W46	geratology	Kpne-ST-478	KPC-2	84502	3	IncFIB|IncFII|IncR	9	IS1A|IS1X2|IS903B|ISKox1|ISKpn2|ISKpn31|ISKpn6|ISKpn7|ISSen3	Tn4401a-1	ATTGA	ATTGA	103	101	7020-7118	Tn4401a	none	none	none	1	kpne	14	kpne_14	10	Tn4401a-1_ATTGA_ATTGA	76	371
532c4fad-b57e-4e99-95c3-10f5810457ea	SAMN25989519	Sep-16	pat	2217185	2217185_14	Screen	CMFT Rapid PCR (Cepheid) CPE Screen	KLEBSIELLA PNEUMONIAE	Meropenem	R			Patient	W45	geratology	Kpne-ST-1828	KPC-2	18065	3	IncFIB|IncFII|IncR	16	IS1A|IS1R|IS1X3|IS1X4|IS5075|IS6100|ISEc33|ISEc52|ISEcl1|ISKpn1|ISKpn21|ISKpn26|ISKpn31|ISKpn6|ISKpn7|ISKpn8	Tn4401a-1	ATTGA	ATTGA	117	119	7020-7118	Tn4401a	none	none	none	1	kpne	7	kpne_7	229	Tn4401a-1_ATTGA_ATTGA	76	342
533e4d7b-ee3b-4056-b983-658f32a113f0	SAMN25989518	Jul-16	env	1951413	1951413_11	NA	NA	NA	NA	NA	T10	W3 Day Rm CHWB Drain	CHWB	W3	cardiac	Eclo-ST-87	KPC-2	9981	3	IncFIB|IncHI2|IncHI2A	13	IS1X4|IS5075|IS6100|IS629|IS903B|ISEcl1|ISKox1|ISKpn21|ISKpn26|ISKpn6|ISKpn7|ISKpn8|ISSen4	Tn4401a-1	AGAAC|AGTTG	AGAAC|AGTTG	27|35	23|29	7020-7118	Tn4401a	none	none	none	1	eclo	20	eclo_20	312	Tn4401a-1_AGAAC|AGTTG_AGAAC|AGTTG	79	690
534f4826-527c-47c3-ae3a-ee429fe7a2be	SAMN25989517	Sep-16	pat	2218023	2218023_21	Screen	CMFT Rapid PCR (Cepheid) CPE Screen	KLEBSIELLA PNEUMONIAE	Meropenem	R			Patient	AM2	acute med	Kpne-ST-1828	KPC-2	18065	3	IncFIB|IncFII|IncR	14	IS1R|IS1X3|IS1X4|IS5075|IS6100|ISEc33|ISEcl1|ISKpn1|ISKpn21|ISKpn26|ISKpn31|ISKpn6|ISKpn7|ISKpn8	Tn4401a-1	ATTGA	ATTGA	126	114	7020-7118	Tn4401a	none	none	none	1	kpne	7	kpne_7	229	Tn4401a-1_ATTGA_ATTGA	76	566
53531a75-3764-4eac-a723-3a093fc8302f	SAMN25989516	Sep-16	pat	2218523	2218523_11	NA	NA	NA	NA	NA			Patient	AM2	acute med	Kpne-newST	KPC-2	18666	2	IncFIB|IncR	13	IS1A|IS1S|IS1X3|IS1X4|IS26|IS4321R|IS5075|ISKox1|ISKpn1|ISKpn31|ISKpn6|ISKpn7|ISSen4	Tn4401a-1	ATTGA	ATTGA	116	117	7020-7118	Tn4401a	none	none	none	1	kpne	4	kpne_4	15	Tn4401a-1_ATTGA_ATTGA	87	356
53624b92-ce7f-40a7-878a-4e8a00e0d2d0	SAMN25989515	Oct-16	pat	2043733	2043733_11	Screen	CMFT in house PCR (TaqMan) CPE Screen	KLEBSIELLA OZAENAE	Ertapenem	R			Patient	W46	geratology	Kpne-ST-1916	KPC-2	126104	3	IncFIA|IncFIB|IncFII	8	IS1F|IS1X2|IS1X4|ISKpn28|ISKpn6|ISKpn7|ISSen4|Tn5403	Tn4401a-1	CTACA	CTACA	57	48	7020-7118	Tn4401a	none	none	none	1	kpne	18	kpne_18	457	Tn4401a-1_CTACA_CTACA	46	499
536e5969-6102-4645-bc6c-3a3050faa4bb	SAMN25989514	Dec-16	env	1954404	1954404_13	NA	NA	NA	NA	NA	A13	AM1 Beds 3 6 Shower Drain	Shower_bath_drain	AM1	acute med	Kpne-ST-252	KPC-2	17024	2	IncFIB|IncFII	13	IS1A|IS1B|IS1F|IS1X4|IS5075|IS6100|ISEc22|ISKpn14|ISKpn24|ISKpn31|ISKpn6|ISKpn7|ISSen4	Tn4401a-1	ATTGA	ATTGA	81	77	7020-7118	Tn4401a	none	none	none	1	kpne	9	kpne_9	571	Tn4401a-1_ATTGA_ATTGA	61	277
5384afd9-66a4-463f-be00-dcf4b919d0e8	SAMN25989513	Aug-16	env	1952087	1952087_15	NA	NA	NA	NA	NA	F113	W46 Drug Room CHWB Drain	CHWB	W46	geratology	Kpne-ST-922	KPC-2	20796	2	IncFIB|IncFII	13	IS186B|IS1F|IS1X4|IS5|IS5075|ISEc22|ISEc9|ISKpn21|ISKpn25|ISKpn31|ISKpn6|ISKpn7|ISPpu12	Tn4401a-1	ATTGA	ATTGA	160	164	7020-7118	Tn4401a	none	none	none	1	kpne	2	kpne_2	476	Tn4401a-1_ATTGA_ATTGA	61	241
538ee7fe-4656-4c13-9d08-341daa56ea19	SAMN25989512	Nov-16	env	1954018	1954018_13	NA	NA	NA	NA	NA	T44	W4 Treatment Rm Utility Sink	Utility_sink	W4	cardiac	Eclo-ST-252	KPC-2	44592	5	IncFIB|IncFII|IncN|IncR|IncX3	7	IS1R|IS1X4|IS5075|IS6100|ISKpn6|ISKpn7|ISKpn8	Tn4401a-1	TTGTG	TTGTG	176	196	7020-7118	Tn4401a	none	none	none	1	eclo	9	eclo_9	691	Tn4401a-1_TTGTG_TTGTG	73	599
53d52d93-94c0-47eb-ad8c-88a168ba9a53	SAMN25989511	Oct-16	pat	2220207	2220207_11	Screen	CMFT Rapid PCR (Cepheid) CPE Screen	ESCHERICHIA COLI	Ertapenem	R			Patient	AM2	acute med	Ecol-newST	KPC-2	69368	2	IncFII|IncR	7	IS102|IS26|IS609|ISEc46|ISKpn31|ISKpn6|ISKpn7	Tn4401a-1	ATTGA	ATTGA	109	96	7020-7118	Tn4401a	none	none	none	1	ecol	6	ecol_6	2	Tn4401a-1_ATTGA_ATTGA	92	110
53df3776-319a-442b-b31c-c8e469e5e4a5	SAMN25989510	Aug-16	env	1951675	1951675_25	NA	NA	NA	NA	NA	A13	AM1 Beds 3 6 Shower Drain	Shower_bath_drain	AM1	acute med	Kpne-ST-252	KPC-2	17024	2	IncFIB|IncFII	13	IS1A|IS1B|IS1F|IS1X4|IS5075|IS6100|ISEc22|ISKpn14|ISKpn24|ISKpn31|ISKpn6|ISKpn7|ISSen4	Tn4401a-1	ATTGA	ATTGA	46	33	7020-7118	Tn4401a	none	none	none	1	kpne	9	kpne_9	552	Tn4401a-1_ATTGA_ATTGA	61	277
53e1ce1a-737d-45a5-aeed-3eb79181705c	SAMN25989509	Nov-16	env	1953933	1953933_11	NA	NA	NA	NA	NA	A59	AM1 Drug Room HWB	HWB_drain	AM1	acute med	Kpne-ST-11	KPC-2	22106	2	IncFIB|IncFII	10	IS26|IS903B|ISEc9|ISEcl1|ISKpn14|ISKpn18|ISKpn26|ISKpn28|ISKpn6|ISKpn7	Tn4401a-1	ATTGA	TGTTA	205	232	7020-7118	Tn4401a	none	none	none	1	kpne	11	kpne_11	6	Tn4401a-1_ATTGA_TGTTA	61	723
5454dd3b-c258-4350-9761-2681d7495ac5	SAMN25989508	Aug-16	pat	2031582	2031582_12	Screen	CMFT in house PCR (TaqMan) CPE Screen	KLEBSIELLA PNEUMONIAE	Meropenem	R			Patient	AM1	acute med	Kpne-ST-252	KPC-2	40150	3	IncFIB|IncFII|IncR	14	IS102|IS1A|IS1B|IS1F|IS5075|IS6100|IS903B|ISKpn14|ISKpn26|ISKpn34|ISKpn6|ISKpn7|ISSen4|Tn5403	Tn4401a-1	ATTGA	TGTAG	58	66	7020-7118	Tn4401a	none	none	none	1	kpne	21	kpne_21	584	Tn4401a-1_ATTGA_TGTAG	76	76
5480fe70-f5dc-4813-b9ec-f7efc0128f5b	SAMN25989507	Aug-16	pat	2215455	2215455_15	Screen	CMFT Rapid PCR (Cepheid) CPE Screen	KLEBSIELLA PNEUMONIAE	Meropenem	R			Patient	AM1	acute med	Kpne-ST-252	KPC-2	17085	2	IncFIB|IncFII	13	IS1A|IS1B|IS1F|IS1X4|IS5075|IS6100|ISEc22|ISKpn14|ISKpn24|ISKpn31|ISKpn6|ISKpn7|ISSen4	Tn4401a-1	ATTGA	ATTGA	73	79	7020-7118	Tn4401a	none	none	none	1	kpne	9	kpne_9	568	Tn4401a-1_ATTGA_ATTGA	61	277
548f14ec-1f09-4c20-ac08-97d8f5f63c42	SAMN25989506	Jul-16	env	1951042	1951042_15	NA	NA	NA	NA	NA	F19	W45 Bed 2 Shower Drain	Shower_bath_drain	W45	geratology	Raoultella ornithinolytica	KPC-2	53674	5	Col8282|IncFIA|IncFII|IncHI1A|IncHI1B	17	IS1A|IS1B|IS5|IS5708|IS6100|ISEc22|ISEc33|ISEc36|ISEc52|ISEcl1|ISKox1|ISKpn21|ISKpn31|ISKpn6|ISKpn7|ISKpn8|ISVsa5	Tn4401a-1	ATTGA	ATTGA	44	51	7020-7118	Tn4401a	none	none	none	1	rorn	1	rorn_1	512	Tn4401a-1_ATTGA_ATTGA	34	301
551a0beb-33f9-453e-81cd-6fff1187cf18	SAMN25989505	Oct-16	env	1953165	1953165_12	NA	NA	NA	NA	NA	F130	W46 Beds 24 -27 Shower Drain	Shower_bath_drain	W46	geratology	Kpne-ST-250	KPC-2	20454	3	IncFIB|IncFII|IncR	14	IS1F|IS5|ISEc22|ISEc36|ISKpn14|ISKpn24|ISKpn26|ISKpn28|ISKpn31|ISKpn34|ISKpn6|ISKpn7|ISPpu12|ISSen4	Tn4401a-1	ATTGA	ATTGA	71	80	7020-7118	Tn4401a	none	none	none	1	kpne	23	kpne_23	82	Tn4401a-1_ATTGA_ATTGA	76	525
5544ba59-8a89-4a19-bab5-2ed2242821ba	SAMN25989504	Sep-16	pat	2037812	2037812_11	Screen	CMFT in house PCR (TaqMan) CPE Screen	KLEBSIELLA PNEUMONIAE	Ertapenem	R			Patient	W45	geratology	Kpne-newST	KPC-2	18012	1	IncFII	7	IS1R|IS5075|IS6100|ISKpn1|ISKpn31|ISKpn6|ISKpn7	Tn4401a-1	ATTGA	ATTGA	114	108	7020-7118	Tn4401a	none	none	none	1	kpne	28	kpne_28	251	Tn4401a-1_ATTGA_ATTGA	88	621
5565f86f-1014-489b-9cb6-8e09f9f03c23	SAMN25989503	Jul-16	env	1951017	1951017_14	NA	NA	NA	NA	NA	T64	W4 Shower Rm 2 HWB Drain	HWB_drain	W4	cardiac	Pluralibacter gergoviae	KPC-2	10058	5	IncFIB|IncFII|IncHI2|IncHI2A|IncN	9	IS5075|IS6100|IS903|IS903B|ISKpn24|ISKpn26|ISKpn6|ISKpn7|ISKpn8	Tn4401a-1	AGTTG	AGTTG	41	46	7020-7118	Tn4401a	none	none	none	1	plur	NA	plur_NA	392	Tn4401a-1_AGTTG_AGTTG	66	741
559bc1a5-fc52-4778-ad97-cb1be0a8ff8f	SAMN25989502	Oct-16	env	1953315	1953315_11	NA	NA	NA	NA	NA	F53	W45 Dom Room Mop Sink Upper	Mop_sink	W45	geratology	Eclo-ST-32	KPC-2	56664	4	IncFII|IncHI2|IncHI2A|IncR	11	IS102|IS1247|IS1X4|IS5075|ISKpn14|ISKpn26|ISKpn31|ISKpn6|ISKpn7|ISKpn8|ISSen4	Tn4401a-1	ATTGA	ATTGA	91	107	7020-7118	Tn4401a	none	none	none	1	eclo	13	eclo_13	415	Tn4401a-1_ATTGA_ATTGA	90	46
55d62411-6040-46bd-a93a-feb8c42e35bb	SAMN25989501	Jul-16	env	1951180	1951180_13	NA	NA	NA	NA	NA	F113	W46 Drug Room CHWB Drain	CHWB	W46	geratology	Kpne-ST-922	KPC-2	33962	2	IncFIB|IncFII	14	IS186B|IS1F|IS1X4|IS26|IS4321R|IS5075|IS903B|ISEc22|ISKpn21|ISKpn25|ISKpn31|ISKpn6|ISKpn7|ISPpu12	Tn4401a-1	ATTGA	ATTGA	70	61	7020-7118	Tn4401a	none	none	none	1	kpne	2	kpne_2	59	Tn4401a-1_ATTGA_ATTGA	61	227
55eefc10-003d-41bc-ae47-c65901619433	SAMN25989500	Nov-16	env	1953845	1953845_13	NA	NA	NA	NA	NA	F46	W45 Drug Room Utility Sink	Utility_sink	W45	geratology	Eclo-ST-32	KPC-2	15215	2	IncFIB|IncFII	11	IS1R|IS1X4|IS5|IS5075|IS903B|ISEc9|ISKpn14|ISKpn25|ISKpn31|ISKpn6|ISKpn7	unknown-1	ATTGA	ATTGA	133	131	1518-1519|7020-7118	unknown	none	none	none	1	eclo	10	eclo_10	733	unknown-1_ATTGA_ATTGA	61	585
56183b6e-6fd7-4fbe-96e1-6be39581b9b9	SAMN25989499	Nov-16	pat	2048148	2048148_14	Screen	CMFT Rapid PCR (Cepheid) CPE Screen	KLEBSIELLA PNEUMONIAE	Meropenem	R			Patient	AM2	acute med	Kpne-ST-268	KPC-2	18012	2	IncFIB|IncFII	13	IS1F|IS6100|IS903B|ISEc9|ISEcl1|ISKpn1|ISKpn2|ISKpn26|ISKpn28|ISKpn31|ISKpn34|ISKpn6|ISKpn7	Tn4401a-1	ATTGA	ATTGA	79	82	7020-7118	Tn4401a	none	none	none	1	kpne	1	kpne_1	647	Tn4401a-1_ATTGA_ATTGA	61	533
56a0a394-79f4-4c5b-aa68-28018d34d6cf	SAMN25989498	Jan-16	env	2001365	2001365_12	NA	NA	NA	NA	NA	F1	REGEN Kitchen HWB	HWB_drain	W45_W46	geratology	Kpne-ST-10	KPC-2	17596	3	IncFIA|IncFIB|IncFII	13	IS186B|IS1B|IS1X2|IS4321L|IS903B|ISKpn14|ISKpn25|ISKpn28|ISKpn31|ISKpn34|ISKpn6|ISKpn7|ISSen3	Tn4401a-1	ATTGA	ATTGA	51	61	7020-7118	Tn4401a	none	none	none	1	kpne	13	kpne_13	27	Tn4401a-1_ATTGA_ATTGA	46	215
570d5f5a-cce2-4ded-ba13-45a6e4d8007c	SAMN25989497	Dec-16	env	1954794	1954794_12	NA	NA	NA	NA	NA	T7	W3W4 Dom Rm CHWB Drain	CHWB	W3_W4	cardiac	Eclo-ST-32	KPC-2	53725	5	IncFIB|IncFII|IncHI2|IncHI2A|IncR	17	IS102|IS1247|IS1B|IS1R|IS1X4|IS4321R|IS5075|IS903B|ISEcl1|ISEhe3|ISKpn14|ISKpn26|ISKpn31|ISKpn6|ISKpn7|ISKpn8|ISSen4	Tn4401a-1	ATTGA	ATTGA	81	81	7020-7118	Tn4401a	none	none	none	1	eclo	13	eclo_13	435	Tn4401a-1_ATTGA_ATTGA	69	24
570e27e7-3f64-4cf2-a405-087848458d17	SAMN25989496	Nov-16	env	1954017	1954017_12	NA	NA	NA	NA	NA	T43	W4 Treatment Rm CHWB Drain	CHWB	W4	cardiac	Eclo-ST-32	KPC-2	25581	3	IncFIB|IncFII|IncR	13	IS186B|IS1X4|IS5075|ISKpn14|ISKpn21|ISKpn26|ISKpn31|ISKpn34|ISKpn6|ISKpn7|ISSen3|ISSen4|ISSpu2	Tn4401a-1	ATTGA	ATTGA	129	137	7020-7118	Tn4401a	none	none	none	1	eclo	19	eclo_19	322	Tn4401a-1_ATTGA_ATTGA	76	271
57154409-033c-44e5-8827-36688d2103af	SAMN25989495	Sep-16	pat	2217119	2217119_11	Screen	CMFT Rapid PCR (Cepheid) CPE Screen	KLEBSIELLA PNEUMONIAE	Ertapenem	R			Patient	W45	geratology	Kpne-ST-1563	KPC-2	29748	3	IncFIB|IncFII|IncHI1B	13	IS102|IS186B|IS1A|IS1B|IS1R|IS5075|IS903B|ISKpn20|ISKpn6|ISKpn7|ISKpn8|ISPpu12|Tn5403	Tn4401a-1	ATTGA	ATATA	55	63	7020-7118	Tn4401a	none	none	none	1	kpne	33	kpne_33	128	Tn4401a-1_ATTGA_ATATA	64	50
573062d2-72f6-406e-8d06-be6bf0b74942	SAMN25989494	Jul-16	env	1951265	1951265_15	NA	NA	NA	NA	NA	A128	AM2 Drug Room HWB	HWB_drain	AM2	acute med	Eclo-ST-24	KPC-2	62795	4	ColRNAI|IncA/C2|IncFIB|IncFII	13	IS1326|IS1353|IS1X4|ISCfr1|ISEc14|ISEc52|ISEc9|ISKpn14|ISKpn25|ISKpn26|ISKpn31|ISKpn6|ISKpn7	Tn4401a-1	ATTGA	ATTGA	68	50	7020-7118	Tn4401a	none	none	none	1	eclo	11	eclo_11	996	Tn4401a-1_ATTGA_ATTGA	36	142
5735a8f4-3b4c-4452-97f5-57862e886548	SAMN25989493	Sep-16	env	1952797	1952797_12	NA	NA	NA	NA	NA	T62	W4 Shower Rm 2 Shower Drain	Shower_bath_drain	W4	cardiac	Kpne-ST-250	KPC-2	23582	3	IncFIB|IncFII|IncR	12	IS1F|ISEc22|ISEc36|ISKpn14|ISKpn24|ISKpn28|ISKpn31|ISKpn34|ISKpn6|ISKpn7|ISPpu12|ISSen4	Tn4401a-1	ATTGA	ATTGA	105	96	7020-7118	Tn4401a	none	none	none	1	kpne	23	kpne_23	81	Tn4401a-1_ATTGA_ATTGA	76	541
5740a341-e537-477f-95d9-19e7f50bb2ef	SAMN25989492	Oct-16	env	1953457	1953457_21	NA	NA	NA	NA	NA	F144	W46 Beds 8 11 HWB Drain	HWB_drain	W46	geratology	Enterobacter asburiae	KPC-2	10058	5	Col|IncFIB|IncFII|IncHI2|IncHI2A	9	IS1F|IS1R|IS1X4|IS6100|IS903B|ISKox1|ISKpn6|ISKpn7|ISKpn8	Tn4401a-1	AGTTG	AGTTG	96	80	7020-7118	Tn4401a	none	none	none	1	easb	NA	easb_NA	334	Tn4401a-1_AGTTG_AGTTG	17	489
576b10c9-c82c-4fd6-a494-8adad804a2ee	SAMN25989491	Dec-16	env	1954292	1954292_12	NA	NA	NA	NA	NA	F62	W45 Beds 24 -27 Shower Drain	Shower_bath_drain	W45	geratology	Eclo-ST-88	KPC-2	24138	6	IncFIA|IncFIB|IncFII|IncHI2|IncHI2A|IncR	12	IS1X2|IS1X4|IS30|IS5075|IS6100|IS903B|ISCfr1|ISEc36|ISKpn31|ISKpn6|ISKpn7|ISKpn8	Tn4401a-unknown	ATTGA	ATTGA	161	154	7020-7118	Tn4401a	C4121T	none	none	unknown	eclo	2	eclo_2	879	Tn4401a-unknown_ATTGA_ATTGA	51	633
576b7666-1f81-42ef-bec1-363d04b4e36f	SAMN25989490	Sep-16	pat	2035791	2035791_12	Screen	CMFT in house PCR (TaqMan) CPE Screen	KLEBSIELLA PNEUMONIAE	Ertapenem	R			Patient	AM1	acute med	Kpne-ST-252	KPC-2	17085	2	IncFIB|IncFII	13	IS1A|IS1B|IS1F|IS1X4|IS5075|IS6100|ISEc22|ISKpn14|ISKpn24|ISKpn31|ISKpn6|ISKpn7|ISSen4	Tn4401a-1	ATTGA	ATTGA	45	35	7020-7118	Tn4401a	none	none	none	1	kpne	9	kpne_9	571	Tn4401a-1_ATTGA_ATTGA	61	277
57907afd-dd89-4eb4-b6f1-16d007ae8365	SAMN25989489	Dec-16	env	1954292	1954292_13	NA	NA	NA	NA	NA	F62	W45 Beds 24 -27 Shower Drain	Shower_bath_drain	W45	geratology	Eclo-ST-88	KPC-2	23896	6	IncFIA|IncFIB|IncFII|IncHI2|IncHI2A|IncR	13	IS1B|IS1R|IS1X2|IS1X4|IS30|IS5075|IS903B|ISCfr1|ISEc36|ISKpn31|ISKpn6|ISKpn7|ISKpn8	Tn4401a-unknown	ATTGA	ATTGA	106	136	7020-7118	Tn4401a	C4121T	none	none	unknown	eclo	2	eclo_2	957	Tn4401a-unknown_ATTGA_ATTGA	51	413
58603b76-24c4-45c6-a39c-446e8ccf3921	SAMN25989488	Aug-16	env	1951572	1951572_13	NA	NA	NA	NA	NA	T43	W4 Treatment Rm CHWB Drain	CHWB	W4	cardiac	Eclo-ST-252	KPC-2	59317	5	IncFIB|IncFII|IncN|IncR|IncX3	8	IS1R|IS1X2|IS1X4|IS5075|IS6100|ISKpn6|ISKpn7|ISKpn8	Tn4401a-1	TTGTG	TTGTG	73	73	7020-7118	Tn4401a	none	none	none	1	eclo	9	eclo_9	691	Tn4401a-1_TTGTG_TTGTG	73	555
586deb05-5998-4d4b-b134-94c14ea69e68	SAMN25989487	Dec-16	env	1954529	1954529_14	NA	NA	NA	NA	NA	F130	W46 Beds 24 -27 Shower Drain	Shower_bath_drain	W46	geratology	Kpne-ST-367	KPC-2	17634	2	IncFIB|IncFII	10	IS1A|IS6100|IS903B|ISKpn14|ISKpn21|ISKpn31|ISKpn34|ISKpn6|ISKpn7|ISSen4	Tn4401a-1	ATTGA	ATTGA	91	88	7020-7118	Tn4401a	none	none	none	1	kpne	40	kpne_40	236	Tn4401a-1_ATTGA_ATTGA	61	405
587ae902-76cd-4a60-a8a5-a77aab043d0e	SAMN25989486	Dec-16	env	1954758	1954758_13	NA	NA	NA	NA	NA	A110	AM2 Bed 21 HWB Drain	HWB_drain	AM2	acute med	Kpne-ST-268	KPC-2	17478	2	IncFIB|IncFII	13	IS1F|IS6100|IS903B|ISEc9|ISEcl1|ISKpn1|ISKpn2|ISKpn26|ISKpn28|ISKpn31|ISKpn34|ISKpn6|ISKpn7	Tn4401a-1	ATTGA	ATTGA	85	81	7020-7118	Tn4401a	none	none	none	1	kpne	1	kpne_1	644	Tn4401a-1_ATTGA_ATTGA	61	533
588e1a01-9d4b-45a6-8a7e-225f3cbdb7c7	SAMN25989485	Aug-16	env	1951953	1951953_15	NA	NA	NA	NA	NA	F46	W45 Drug Room Utility Sink	Utility_sink	W45	geratology	Eclo-ST-32	KPC-2	47160	2	IncFIB|IncFII	12	IS1R|IS1X4|IS5|IS5075|IS903B|ISEc9|ISEhe3|ISKpn14|ISKpn25|ISKpn31|ISKpn6|ISKpn7	Tn4401a-1	ATTGA	ATTGA	51	65	7020-7118	Tn4401a	none	none	none	1	eclo	10	eclo_10	766	Tn4401a-1_ATTGA_ATTGA	61	584
58dc6cb7-403a-42f7-b9a2-4bc3c931ad20	SAMN25989484	Sep-16	env	1952281	1952281_13	NA	NA	NA	NA	NA	F39	W45 Bed 7 Shower Drain	Shower_bath_drain	W45	geratology	Eclo-ST-190	KPC-2	10058	2	IncHI2|IncHI2A	9	IS1B|IS1X4|IS6100|IS903B|ISEc52|ISKpn26|ISKpn6|ISKpn7|ISKpn8	Tn4401a-1	AGTTG	AGTTG	134	98	7020-7118	Tn4401a	none	none	none	1	eclo	14	eclo_14	290	Tn4401a-1_AGTTG_AGTTG	93	445
58f1aa55-ecf7-442a-a547-8c4adc84e2ec	SAMN25989483	Sep-16	env	1952383	1952383_14	NA	NA	NA	NA	NA	T10	W3 Day Rm CHWB Drain	CHWB	W3	cardiac	Eclo-ST-87	KPC-2	10058	3	IncFIB|IncHI2|IncHI2A	13	IS1X4|IS5075|IS6100|IS629|IS903B|ISEcl1|ISKox1|ISKpn21|ISKpn26|ISKpn6|ISKpn7|ISKpn8|ISSen4	Tn4401a-1	AGTTG	AGTTG	66	65	7020-7118	Tn4401a	none	none	none	1	eclo	20	eclo_20	312	Tn4401a-1_AGTTG_AGTTG	79	690
592d4bac-45ed-4d58-b1ec-e8287cc1abfa	SAMN25989482	Nov-16	env	1954123	1954123_15	NA	NA	NA	NA	NA	A108	AM2 Bed 21 CHWB	CHWB	AM2	acute med	Kpne-ST-268	KPC-2	17478	2	IncFIB|IncFII	13	IS1F|IS6100|IS903B|ISEc9|ISEcl1|ISKpn1|ISKpn2|ISKpn26|ISKpn28|ISKpn31|ISKpn34|ISKpn6|ISKpn7	Tn4401a-1	ATTGA	ATTGA	63	87	7020-7118	Tn4401a	none	none	none	1	kpne	1	kpne_1	650	Tn4401a-1_ATTGA_ATTGA	61	533
596455c2-e78e-4bd3-b3a3-7a84534b8c53	SAMN25989481	Jun-16	env	1950819	1950819_13	NA	NA	NA	NA	NA	T7	W3W4 Dom Rm CHWB Drain	CHWB	W4	cardiac	Kpne-ST-1562	KPC-2	18796	2	IncFIB|IncFII	13	IS186B|IS1A|IS1B|ISEc22|ISEc52|ISEhe3|ISKpn14|ISKpn25|ISKpn26|ISKpn31|ISKpn6|ISKpn7|ISKpn8	Tn4401a-1	ATTGA	ATTGA	71	92	7020-7118	Tn4401a	none	none	none	1	kpne	3	kpne_3	148	Tn4401a-1_ATTGA_ATTGA	61	183
59a579d9-f23b-4e60-ab16-5892c940938a	SAMN25989480	Sep-16	pat	2037822	2037822_13	Screen	CMFT in house PCR (TaqMan) CPE Screen	KLEBSIELLA PNEUMONIAE	Meropenem	R			Patient	W45	geratology	Kpne-ST-268	KPC-2	18033	2	IncFIB|IncFII	13	IS1F|IS6100|IS903B|ISEc9|ISEcl1|ISKpn1|ISKpn2|ISKpn26|ISKpn28|ISKpn31|ISKpn34|ISKpn6|ISKpn7	Tn4401a-1	ATTGA	ATTGA	107	128	7020-7118	Tn4401a	none	none	none	1	kpne	1	kpne_1	618	Tn4401a-1_ATTGA_ATTGA	61	533
59ae4972-7eef-4a0e-90dd-da089fd5178f	SAMN25989479	Oct-16	env	1953433	1953433_13	NA	NA	NA	NA	NA	F113	W46 Drug Room CHWB Drain	CHWB	W46	geratology	Kpne-ST-922	KPC-2	31675	2	IncFIB|IncFII	16	IS186B|IS1F|IS1X4|IS26|IS4321R|IS5075|ISEc22|ISEc9|ISKpn14|ISKpn21|ISKpn25|ISKpn26|ISKpn31|ISKpn6|ISKpn7|ISPpu12	Tn4401a-1	ATTGA	ATTGA	95	119	7020-7118	Tn4401a	none	none	none	1	kpne	2	kpne_2	58	Tn4401a-1_ATTGA_ATTGA	61	228
59f52dbf-7667-4441-a266-e5008a9773c1	SAMN25989478	Apr-16	env	1950407	1950407_11	NA	NA	NA	NA	NA	T9	W3 Entrance HWB Drain	HWB_drain	W3	cardiac	Eclo-ST-526	KPC-2	10058	5	IncFIA|IncFIB|IncHI2|IncHI2A|IncR	15	IS100kyp|IS102|IS150|IS1B|IS1X2|IS1X4|IS30|IS6100|IS903B|ISEc14|ISKpn2|ISKpn28|ISKpn34|ISKpn6|ISKpn7	Tn4401a-1	AGTTG	AGTTG	30	22	7020-7118	Tn4401a	none	none	none	1	eclo	8	eclo_8	266	Tn4401a-1_AGTTG_AGTTG	55	4
5a194eee-ece7-4795-b7c8-a6bf3fbfb993	SAMN25989477	Jul-16	env	1950995	1950995_12	NA	NA	NA	NA	NA	T10	W3 Day Rm CHWB Drain	CHWB	W3	cardiac	Eclo-ST-87	KPC-2	10058	3	IncFIB|IncHI2|IncHI2A	13	IS1X4|IS5075|IS6100|IS629|IS903B|ISEcl1|ISKox1|ISKpn21|ISKpn26|ISKpn6|ISKpn7|ISKpn8|ISSen4	Tn4401a-1	AGTTG	AGTTG	41	29	7020-7118	Tn4401a	none	none	none	1	eclo	20	eclo_20	312	Tn4401a-1_AGTTG_AGTTG	79	690
5a266e63-623a-4359-9d9b-aee5cc5c1274	SAMN25989476	Sep-16	pat	2216698	2216698_15	Screen	CMFT Rapid PCR (Cepheid) CPE Screen	KLEBSIELLA PNEUMONIAE	Meropenem	R			Patient	AM2	acute med	Kpne-ST-252	KPC-2	17024	2	IncFIB|IncFII	13	IS1A|IS1B|IS1F|IS1X4|IS5075|IS6100|ISEc22|ISKpn14|ISKpn24|ISKpn31|ISKpn6|ISKpn7|ISSen4	Tn4401a-1	ATTGA	ATTGA	41	47	7020-7118	Tn4401a	none	none	none	1	kpne	9	kpne_9	545	Tn4401a-1_ATTGA_ATTGA	61	277
5ab8fae0-6095-41c3-b4a5-819d57e852b7	SAMN25989475	Aug-16	env	1951467	1951467_13	NA	NA	NA	NA	NA	F113	W46 Drug Room CHWB Drain	CHWB	W46	geratology	Kpne-ST-922	KPC-2	33962	2	IncFIB|IncFII	15	IS186B|IS1F|IS1X4|IS26|IS4321R|IS5|IS5075|ISEc22|ISKpn21|ISKpn25|ISKpn28|ISKpn31|ISKpn6|ISKpn7|ISPpu12	Tn4401a-1	ATTGA	ATTGA	82	66	7020-7118	Tn4401a	none	none	none	1	kpne	2	kpne_2	62	Tn4401a-1_ATTGA_ATTGA	61	224
5abc611e-7546-4a2a-b693-71ded25e91c8	SAMN25989474	Nov-16	env	1953944	1953944_15	NA	NA	NA	NA	NA	A73	AM2 Bed 2 HWB Drain	HWB_drain	AM2	acute med	Kpne-ST-11	KPC-2	18629	2	IncFIB|IncFII	11	IS1B|IS26|IS6100|ISEc9|ISKpn14|ISKpn18|ISKpn26|ISKpn6|ISKpn7|ISKpn8|Tn5403	Tn4401a-1	AATAT	AATAT	61	64	7020-7118	Tn4401a	none	none	none	1	kpne	11	kpne_11	7	Tn4401a-1_AATAT_AATAT	61	455
5ad57aec-c74b-480c-9232-c0dd658f9192	SAMN25989473	Dec-16	env	1954469	1954469_14	NA	NA	NA	NA	NA	T7	W3W4 Dom Rm CHWB Drain	CHWB	W3_W4	cardiac	Eclo-ST-32	KPC-2	54563	5	IncFIB|IncFII|IncHI2|IncHI2A|IncR	14	IS102|IS1247|IS1B|IS1X4|IS4321R|IS5075|ISEcl1|ISEhe3|ISKpn14|ISKpn26|ISKpn31|ISKpn6|ISKpn7|ISKpn8	Tn4401a-1	ATTGA	ATTGA	225	208	7020-7118	Tn4401a	none	none	none	1	eclo	13	eclo_13	427	Tn4401a-1_ATTGA_ATTGA	69	29
5b062436-31da-4b3b-9a6d-4ce5623e43ce	SAMN25989472	Sep-16	env	1952439	1952439_15	NA	NA	NA	NA	NA	T44	W4 Treatment Rm Utility Sink	Utility_sink	W4	cardiac	Eclo-ST-252	KPC-2	59317	5	IncFIB|IncFII|IncN|IncR|IncX3	5	IS5075|IS6100|ISKpn6|ISKpn7|ISKpn8	Tn4401a-1	TTGTG	TTGTG	110	109	7020-7118	Tn4401a	none	none	none	1	eclo	9	eclo_9	691	Tn4401a-1_TTGTG_TTGTG	73	748
5b43c9f6-0336-4496-937c-984110c45fc5	SAMN25989471	Aug-16	env	1952077	1952077_12	NA	NA	NA	NA	NA	F95	W46 Bed 4 Shower Drain	Shower_bath_drain	W46	geratology	Cfre-ST-114	KPC-2	78745	2	IncFIB|IncN	7	IS1A|IS1B|IS30|ISKpn31|ISKpn6|ISKpn7|ISSen4	Tn4401a-1	ATTGA	ATTGA	76	78	7020-7118	Tn4401a	none	none	none	1	cfre	3	cfre_3	173	Tn4401a-1_ATTGA_ATTGA	84	300
5b6ed9f4-d200-447f-bd49-d91b97ae4251	SAMN25989470	Sep-16	env	1952661	1952661_12	NA	NA	NA	NA	NA	A61	AM1AM2 Dirty Util Sluice	Sluice_sluice_sink	AM1_AM2	acute med	Raoultella ornithinolytica	KPC-2	9909	5	IncFIA|IncFII|IncHI1A|IncHI1B|IncN3	15	IS1A|IS5|IS5708|IS6100|ISEc22|ISEc33|ISEc36|ISEc52|ISEcl1|ISKox1|ISKpn21|ISKpn31|ISKpn6|ISKpn7|ISVsa5	Tn4401a-1	ATAAT|ATTGA	ATAAT|ATTGA	132|240	206|218	7020-7118	Tn4401a	none	none	none	1	rorn	1	rorn_1	519	Tn4401a-1_ATAAT|ATTGA_ATAAT|ATTGA	58	395
5b810add-a475-45ee-b17f-7223e72cf7ce	SAMN25989469	Sep-16	env	1952700	1952700_12	NA	NA	NA	NA	NA	F46	W45 Drug Room Utility Sink	Utility_sink	W45	geratology	Eclo-ST-32	KPC-2	74987	2	IncFIB|IncFII	11	IS1R|IS1X4|IS5|IS5075|IS903B|ISEc9|ISKpn14|ISKpn25|ISKpn31|ISKpn6|ISKpn7	Tn4401a-1	ATTGA	ATTGA	43	56	7020-7118	Tn4401a	none	none	none	1	eclo	10	eclo_10	790	Tn4401a-1_ATTGA_ATTGA	61	585
5b82ea97-d30a-4104-932f-084e4a7a4aeb	SAMN25989468	Aug-16	env	1951879	1951879_13	NA	NA	NA	NA	NA	T77	W3W4 Dom Rm Mop Sink lower	Mop_sink	W3_W4	cardiac	Kpne-ST-1562	KPC-2	19680	2	IncFIB|IncFII	12	IS186B|IS1A|IS1B|ISEc22|ISEc52|ISEhe3|ISKpn25|ISKpn26|ISKpn31|ISKpn6|ISKpn7|ISKpn8	Tn4401a-1	ATTGA	ATTGA	95	99	7020-7118	Tn4401a	none	none	none	1	kpne	3	kpne_3	143	Tn4401a-1_ATTGA_ATTGA	61	184
5b93f3ed-47c6-4460-930a-1b679e0c5ec4	SAMN25989467	Aug-16	pat	2214766	2214766_14	Screen	CMFT Rapid PCR (Cepheid) CPE Screen	KLEBSIELLA PNEUMONIAE	Meropenem	R			Patient	AM1	acute med	Ecol-ST-349	KPC-2	21013	4	Col156|IncFIB|IncFII|IncI2	16	IS100kyp|IS1A|IS200C|IS5075|IS609|IS6100|IS629|ISEc1|ISEc16|ISEc42|ISEc46|ISKpn14|ISKpn31|ISKpn6|ISKpn7|ISVsa5	Tn4401a-1	ATTGA	ATTGA	106	107	7020-7118	Tn4401a	none	none	none	1	ecol	11	ecol_11	228	Tn4401a-1_ATTGA_ATTGA	31	20
5bb58943-592b-434f-adbb-a8ee55c99f70	SAMN25989466	Oct-16	env	1953384	1953384_23	NA	NA	NA	NA	NA	F74	W45 Beds 12 15 Shower Drain	Shower_bath_drain	W45	geratology	Cfre-ST-22	KPC-2	20222	3	IncFIA|IncFIB|IncFII	8	IS3000|ISEc33|ISEc36|ISKpn14|ISKpn26|ISKpn31|ISKpn6|ISKpn7	Tn4401a-1	ATTGA	ATTGA	291	294	7020-7118	Tn4401a	none	none	none	1	cfre	2	cfre_2	187	Tn4401a-1_ATTGA_ATTGA	46	733
5c042db8-eebc-4f1d-95a8-cbfc57ff4179	SAMN25989465	Aug-16	pat	2214996	2214996_13	Screen	CMFT Rapid PCR (Cepheid) CPE Screen	KLEBSIELLA PNEUMONIAE	Ertapenem	R			Patient	AM1	acute med	Kpne-ST-252	KPC-2	17024	2	IncFIB|IncFII	14	IS102|IS1A|IS1B|IS1F|IS1X4|IS5075|IS6100|ISEc22|ISKpn14|ISKpn24|ISKpn31|ISKpn6|ISKpn7|ISSen4	Tn4401a-1	ATTGA	ATTGA	32	38	7020-7118	Tn4401a	none	none	none	1	kpne	9	kpne_9	551	Tn4401a-1_ATTGA_ATTGA	61	75
5c33039a-32c6-43fb-8c12-284407b4f3c6	SAMN25989464	Sep-16	pat	2216698	2216698_11	Screen	CMFT Rapid PCR (Cepheid) CPE Screen	KLEBSIELLA PNEUMONIAE	Meropenem	R			Patient	AM2	acute med	Kpne-ST-252	KPC-2	17024	2	IncFIB|IncFII	13	IS1A|IS1B|IS1F|IS1X4|IS5075|IS6100|ISEc22|ISKpn14|ISKpn24|ISKpn31|ISKpn6|ISKpn7|ISSen4	Tn4401a-1	ATTGA	ATTGA	40	44	7020-7118	Tn4401a	none	none	none	1	kpne	9	kpne_9	571	Tn4401a-1_ATTGA_ATTGA	61	277
5c740e88-d37a-4301-9cd5-a1732da1cb42	SAMN25989463	Dec-16	env	1954532	1954532_14	NA	NA	NA	NA	NA	F134	W46 Beds 20 23 Shower Drain	Shower_bath_drain	W46	geratology	Eclo_newST_newAllele	KPC-2	10058	2	IncHI2|IncHI2A	8	IS1B|IS6100|IS903B|ISKpn21|ISKpn26|ISKpn6|ISKpn7|ISKpn8	Tn4401a-1	AGTTG	AGTTG	79	88	7020-7118	Tn4401a	none	none	none	1	eclo	1	eclo_1	318	Tn4401a-1_AGTTG_AGTTG	93	475
5c8843b0-3862-4b60-a91f-4778b5a93d63	SAMN25989462	Aug-16	pat	2031221	2031221_11	Screen	CMFT in house PCR (TaqMan) CPE Screen	KLEBSIELLA PNEUMONIAE	Ertapenem	R			Patient	AM2	acute med	Kpne-ST-661	KPC-2	60850	3	IncFIB|IncFII|IncR	16	IS102|IS1A|IS1F|IS5075|IS903|ISEc15|ISEcl1|ISKpn1|ISKpn14|ISKpn31|ISKpn34|ISKpn6|ISKpn7|ISKpn8|ISSen4|ISSpu2	Tn4401a-1	ATTGA	ATTGA	75	66	7020-7118	Tn4401a	none	none	none	1	kpne	44	kpne_44	50	Tn4401a-1_ATTGA_ATTGA	76	89
5c9062b7-c3f2-4a02-b587-4dc91c4d0f7b	SAMN25989461	Sep-16	env	1952417	1952417_15	NA	NA	NA	NA	NA	T27	W3 Bay C Shower Drain	Shower_bath_drain	W3	cardiac	Pluralibacter gergoviae	KPC-2	10058	5	IncFIB|IncFII|IncHI2|IncHI2A|IncN	10	IS26|IS5075|IS6100|IS903|IS903B|ISKpn24|ISKpn26|ISKpn6|ISKpn7|ISKpn8	Tn4401a-1	AGTTG	AGTTG	77	77	7020-7118	Tn4401a	none	none	none	1	plur	NA	plur_NA	396	Tn4401a-1_AGTTG_AGTTG	66	718
5ca0a89f-43fd-4316-b9d7-e8fc9cd16a33	SAMN25989460	Oct-16	env	1953300	1953300_12	NA	NA	NA	NA	NA	F30	W45 Bed 5 Toilet	Toilet	W45	geratology	Kpne-ST-2938	KPC-2	29801	4	Col|IncFIA|IncFIB|IncFII	19	IS186B|IS1A|IS1B|IS1F|IS1N|IS1R|IS1X2|IS26|IS903|ISApu1|ISAs25|ISEc33|ISEc35|ISEc8|ISKpn21|ISKpn6|ISKpn7|ISKpn8|ISPpu12	Tn4401a-unknown	ATTGA	ATATA	93	103	7020-7118	Tn4401a	none	C2046S|C2081Y|A2088M|T2090Y|C2096Y|G2100S|C2102Y|A2105R|T2123Y|C2135Y|G2153R|T2155Y|C2164S|T2291Y|C2299Y|G2303R|G2306R|C2312S|G2321R|C2330Y|A2338R|T2339Y|G2348R|T2351Y|T2364Y|T2366Y|G2369S|G2375R|T2382Y|T2453K|G2459R|C2462Y|A2469R|T2477Y|C2483S|T2489Y|G2501K|G2510R|C2528Y|G2531R|A2532R|C2537Y|C2546Y|T2554Y|C2555M|C2556S|C2558S|A2567R|G2583R|C2586Y|G2588S|C2589Y|C2596S|A2597R|A2607R|A2609R|T2618Y|…	C115,G72|C110,T81|A116,C66|T117,C65|C114,T64|G117,C65|C116,T64|A115,G63|T121,C83|C117,T81|G102,A84|T102,C83|C110,G90|T89,C32|C101,T29|G96,A32|G97,A32|C96,G38|G91,A39|C95,T39|A98,G31|T93,C30|G104,A31|T100,C31|T101,C24|T104,C24|G104,C24|G106,A24|T109,C25|T122,G35|G120,A34|C120,T34|A114,G39|T119,C40|C118,G43|T118,C45|G119,T41|G118,A44|C109,T36|G113,A39|A113,G38|C114,T41|C112,T42|T111,C31|C116,A31|C1…	unknown	kpne	10	kpne_10	103	Tn4401a-unknown_ATTGA_ATATA	9	161
5ca9ed19-d49e-47d2-b0cf-2ad5cb7c0699	SAMN25989459	Dec-16	env	1954875	1954875_12	NA	NA	NA	NA	NA	F135	W46 Beds 16 19 CHWB Drain	CHWB	W46	geratology	Kpne-ST-872	KPC-2	33767	3	IncFIB|IncFII|IncR	16	IS1A|IS1X2|IS1X4|IS2|IS26|IS4321L|IS903B|ISKpn14|ISKpn2|ISKpn21|ISKpn24|ISKpn28|ISKpn31|ISKpn6|ISKpn7|ISKpn8	Tn4401a-unknown	ATTGA	ATTGA	87	81	7020-7118	Tn4401a	C684T	none	none	unknown	kpne	41	kpne_41	40	Tn4401a-unknown_ATTGA_ATTGA	76	363
5d078f60-b460-4789-88c6-4e7615199fdf	SAMN25989458	Jul-16	env	1951265	1951265_14	NA	NA	NA	NA	NA	A128	AM2 Drug Room HWB	HWB_drain	AM2	acute med	Eclo-ST-24	KPC-2	62795	4	ColRNAI|IncA/C2|IncFIB|IncFII	14	IS1326|IS1353|IS1A|IS1X4|ISCfr1|ISEc14|ISEc52|ISEc9|ISKpn14|ISKpn25|ISKpn26|ISKpn31|ISKpn6|ISKpn7	Tn4401a-1	ATTGA	ATTGA	48	71	7020-7118	Tn4401a	none	none	none	1	eclo	11	eclo_11	979	Tn4401a-1_ATTGA_ATTGA	36	139
5d493c46-83a7-42a3-88a4-860a86a4bbef	SAMN25989457	Oct-16	env	1952980	1952980_14	NA	NA	NA	NA	NA	F138	W46 Beds 16 19 Shower Drain	Shower_bath_drain	W46	geratology	Kpne-ST-1828	KPC-2	12293	3	IncFIB|IncFII|IncR	16	IS1A|IS1R|IS1X3|IS1X4|IS5075|IS6100|IS903B|ISEc33|ISEcl1|ISKpn1|ISKpn21|ISKpn26|ISKpn31|ISKpn6|ISKpn7|ISKpn8	unknown-1	ATTGA	ATTGA	155	133	1501-1502|7020-7118	unknown	none	none	none	1	kpne	7	kpne_7	229	unknown-1_ATTGA_ATTGA	76	339
5d591138-1f90-44b4-855b-4cb0f7ba219b	SAMN25989456	Oct-16	env	1953356	1953356_11	NA	NA	NA	NA	NA	A46	AM1 Bed 22 Shower Drain	Shower_bath_drain	AM1	acute med	Kpne-ST-321	KPC-2	25631	3	IncFIB|IncFII|IncR	11	IS102|IS1A|IS1B|IS1F|IS903B|ISEc33|ISEcl1|ISKpn14|ISKpn6|ISKpn7|ISSen4	Tn4401a-1	ATTGA	ATTGA	95	100	7020-7118	Tn4401a	none	none	none	1	kpne	5	kpne_5	95	Tn4401a-1_ATTGA_ATTGA	76	79
5d9b987f-4d2f-4745-a6a3-7085c413d816	SAMN25989455	Sep-16	env	1952701	1952701_12	NA	NA	NA	NA	NA	F47	W45 Treatment Room CHWB Drain	CHWB	W45	geratology	Eclo-ST-32	KPC-2	56227	4	IncFIB|IncFII|IncHI2|IncHI2A	12	IS1R|IS1X4|IS5|IS5075|IS6100|IS903B|ISKpn14|ISKpn25|ISKpn31|ISKpn6|ISKpn7|ISKpn8	Tn4401a-1	ATTGA	ATTGA	80	60	7020-7118	Tn4401a	none	none	none	1	eclo	10	eclo_10	795	Tn4401a-1_ATTGA_ATTGA	65	582
5de278e2-6ec6-4bf2-9811-fa4e8d8fd392	SAMN25989454	Sep-16	env	1952356	1952356_12	NA	NA	NA	NA	NA	T12	W3 Side Rm 2 CHWB Drain	CHWB	W3	cardiac	Kpne-ST-268	KPC-2	10725	2	IncFIB|IncFII	14	IS5075|IS6100|IS903B|ISEc9|ISEcl1|ISKpn1|ISKpn2|ISKpn26|ISKpn28|ISKpn31|ISKpn34|ISKpn6|ISKpn7|Tn5403	unknown-1	GTTTA	ATTGA|GTTTA	38	12|44	849-1542|7020-7118	unknown	none	none	none	1	kpne	1	kpne_1	668	unknown-1_GTTTA_ATTGA|GTTTA	61	745
5e40566c-331d-492f-aade-86570753e328	SAMN25989453	Dec-16	env	1954338	1954338_15	NA	NA	NA	NA	NA	T62	W4 Shower Rm 2 Shower Drain	Shower_bath_drain	W4	cardiac	Citrobacter farmeri GTC 1319	KPC-2	48783	2	Col|ColpVC	10	IS1B|IS26|IS30H|IS5075|IS903B|ISEc9|ISKpn21|ISKpn6|ISKpn7|ISSen4	Tn4401a-1	AGAGT	AGAGT	249	211	7020-7118	Tn4401a	none	none	none	1	cfar	NA	cfar_NA	598	Tn4401a-1_AGAGT_AGAGT	6	450
5e4383e3-e8d0-47d6-bb07-417e097b3bd1	SAMN25989452	Oct-16	env	1952944	1952944_11	NA	NA	NA	NA	NA	T7	W3W4 Dom Rm CHWB Drain	CHWB	W3_W4	cardiac	Eclo-ST-24	KPC-2	71549	4	ColRNAI|IncA/C2|IncFIB|IncFII	15	IS1326|IS1353|IS1A|IS1X4|IS26|ISCfr1|ISEc14|ISEc52|ISEc9|ISKpn14|ISKpn25|ISKpn26|ISKpn31|ISKpn6|ISKpn7	Tn4401a-1	ATTGA	ATTGA	145	139	7020-7118	Tn4401a	none	none	none	1	eclo	11	eclo_11	968	Tn4401a-1_ATTGA_ATTGA	36	136
5e5f69dd-c72d-4b6e-8a53-9c30d04c8564	SAMN25989451	Mar-16	env	1950365	1950365_12	NA	NA	NA	NA	NA	T33	W3 Dirty Util Sluice	Sluice_sluice_sink	W3	cardiac	Citrobacter freundii (GCA_001022155) CAV1321	KPC-2	9908	4	IncFIB|IncFII|IncN|IncR	17	IS1A|IS1R|IS1X2|IS1X3|IS30|IS5075|IS5708|IS6100|IS903B|ISCfr1|ISEc33|ISEc36|ISKpn25|ISKpn31|ISKpn6|ISKpn7|ISSen4	Tn4401a-1	ATTAA|ATTGA	ATTAA	13|54	74	7020-7118	Tn4401a	none	none	none	1	cfre	9	cfre_9	893	Tn4401a-1_ATTAA|ATTGA_ATTAA	72	337
5e6238ed-74b5-427f-b5fb-46c60424bc30	SAMN25989450	Sep-16	pat	2035804	2035804_14	Screen	CMFT in house PCR (TaqMan) CPE Screen	KLEBSIELLA PNEUMONIAE	Ertapenem	R			Patient	AM1	acute med	Kpne-ST-252	KPC-2	17024	2	IncFIB|IncFII	14	IS102|IS1A|IS1B|IS1F|IS1X4|IS5075|IS6100|ISEc22|ISKpn14|ISKpn24|ISKpn31|ISKpn6|ISKpn7|ISSen4	Tn4401a-1	ATTGA	ATTGA	53	35	7020-7118	Tn4401a	none	none	none	1	kpne	9	kpne_9	547	Tn4401a-1_ATTGA_ATTGA	61	75
5e836719-75b9-4a67-b18c-f049de40266d	SAMN25989449	Dec-16	env	1954758	1954758_15	NA	NA	NA	NA	NA	A110	AM2 Bed 21 HWB Drain	HWB_drain	AM2	acute med	Kpne-ST-268	KPC-2	17478	2	IncFIB|IncFII	13	IS1F|IS6100|IS903B|ISEc9|ISEcl1|ISKpn1|ISKpn2|ISKpn26|ISKpn28|ISKpn31|ISKpn34|ISKpn6|ISKpn7	Tn4401a-1	ATTGA	ATTGA	55	65	7020-7118	Tn4401a	none	none	none	1	kpne	1	kpne_1	611	Tn4401a-1_ATTGA_ATTGA	61	533
5efa91a3-23ee-4eca-82eb-c9e426c7c6fd	SAMN25989448	Nov-16	pat	2048148	2048148_12	Screen	CMFT Rapid PCR (Cepheid) CPE Screen	KLEBSIELLA PNEUMONIAE	Meropenem	R			Patient	AM2	acute med	Kpne-ST-268	KPC-2	17478	2	IncFIB|IncFII	12	IS1F|IS6100|ISEc9|ISEcl1|ISKpn1|ISKpn2|ISKpn26|ISKpn28|ISKpn31|ISKpn34|ISKpn6|ISKpn7	Tn4401a-1	ATTGA	ATTGA	79	75	7020-7118	Tn4401a	none	none	none	1	kpne	1	kpne_1	638	Tn4401a-1_ATTGA_ATTGA	61	538
5f387f7e-38f2-4012-b959-113561140a01	SAMN25989447	Aug-16	pat	2214996	2214996_14	Screen	CMFT Rapid PCR (Cepheid) CPE Screen	KLEBSIELLA PNEUMONIAE	Ertapenem	R			Patient	AM1	acute med	Kpne-ST-252	KPC-2	17024	2	IncFIB|IncFII	14	IS102|IS1A|IS1B|IS1F|IS1X4|IS5075|IS6100|ISEc22|ISKpn14|ISKpn24|ISKpn31|ISKpn6|ISKpn7|ISSen4	Tn4401a-1	ATTGA	ATTGA	31	29	7020-7118	Tn4401a	none	none	none	1	kpne	9	kpne_9	592	Tn4401a-1_ATTGA_ATTGA	61	75
5f8e16d0-33b0-4ea3-bb79-a90578d1fe87	SAMN25989446	Nov-16	env	1953944	1953944_12	NA	NA	NA	NA	NA	A73	AM2 Bed 2 HWB Drain	HWB_drain	AM2	acute med	Kpne-ST-11	KPC-2	15091	2	IncFIB|IncFII	12	IS1B|IS1R|IS26|IS6100|ISEc9|ISKpn14|ISKpn18|ISKpn26|ISKpn6|ISKpn7|ISKpn8|Tn5403	unknown-1	AATAT	AATAT	68	90	1475-1503|7020-7118	unknown	none	none	none	1	kpne	11	kpne_11	7	unknown-1_AATAT_AATAT	61	419
5fc43430-48fa-4a23-b538-214aa6728f1d	SAMN25989445	Jul-16	env	1951138	1951138_13	NA	NA	NA	NA	NA	A59	AM1 Drug Room HWB	HWB_drain	AM1	acute med	Kpne-ST-11	KPC-2	13795	3	IncFIB|IncFII|IncR	14	IS102|IS5075|IS6100|IS903B|ISEc9|ISEcl1|ISKpn1|ISKpn14|ISKpn18|ISKpn26|ISKpn28|ISKpn31|ISKpn6|ISKpn7	Tn4401a-1	AAAAC|AAGAA	AAGAA|ATTGA	92|76	44|70	7020-7118	Tn4401a	none	none	none	1	kpne	11	kpne_11	459	Tn4401a-1_AAAAC|AAGAA_AAGAA|ATTGA	76	118
6010e552-59c4-487b-95d3-89cce29d56c0	SAMN25989444	Oct-16	env	1953384	1953384_25	NA	NA	NA	NA	NA	F74	W45 Beds 12 15 Shower Drain	Shower_bath_drain	W45	geratology	Cfre-ST-22	KPC-2	20223	3	IncFIA|IncFIB|IncFII	8	IS3000|ISEc33|ISEc36|ISKpn14|ISKpn26|ISKpn31|ISKpn6|ISKpn7	Tn4401a-1	ATTGA	ATTGA	689	659	7020-7118	Tn4401a	none	none	none	1	cfre	2	cfre_2	200	Tn4401a-1_ATTGA_ATTGA	46	733
606a90f7-c8e5-4cab-bb18-95ce06d3ab11	SAMN25989443	Oct-16	env	1953028	1953028_14	NA	NA	NA	NA	NA	F46	W45 Drug Room Utility Sink	Utility_sink	W45	geratology	Eclo-ST-32	KPC-2	47037	2	IncFIB|IncFII	9	IS1R|IS1X4|IS903B|ISEc9|ISKpn14|ISKpn25|ISKpn31|ISKpn6|ISKpn7	Tn4401a-1	ATTGA	ATTGA	103	119	7020-7118	Tn4401a	none	none	none	1	eclo	10	eclo_10	764	Tn4401a-1_ATTGA_ATTGA	61	612
6098a8ce-8184-4bba-bd3f-b761f90e5d1e	SAMN25989442	Aug-16	pat	2215005	2215005_15	Screen	CMFT Rapid PCR (Cepheid) CPE Screen	KLEBSIELLA PNEUMONIAE	Ertapenem	R			Patient	AM1	acute med	Kpne-ST-252	KPC-2	17024	2	IncFIB|IncFII	14	IS102|IS1A|IS1B|IS1F|IS1X4|IS5075|IS6100|ISEc22|ISKpn14|ISKpn24|ISKpn31|ISKpn6|ISKpn7|ISSen4	Tn4401a-1	ATTGA	ATTGA	40	53	7020-7118	Tn4401a	none	none	none	1	kpne	9	kpne_9	554	Tn4401a-1_ATTGA_ATTGA	61	75
60ec199f-c7b7-46da-8ca4-a534e026cc18	SAMN25989441	Oct-16	env	1953064	1953064_12	NA	NA	NA	NA	NA	A17	AM1 Beds 7 10 Shower Drain	Shower_bath_drain	AM1	acute med	Kpne-ST-1031	KPC-2	18012	2	IncFIB|IncFII	14	IS1A|IS6100|IS903B|ISEc52|ISEc9|ISEcl1|ISKpn19|ISKpn21|ISKpn24|ISKpn31|ISKpn34|ISKpn6|ISKpn7|ISSen4	Tn4401a-1	ATTGA	ATTGA	146	116	7020-7118	Tn4401a	none	none	none	1	kpne	17	kpne_17	862	Tn4401a-1_ATTGA_ATTGA	61	403
6106aac7-6ada-4020-8877-bf2f4275e163	SAMN25989440	Aug-16	env	1951596	1951596_13	NA	NA	NA	NA	NA	A107	AM2 Kitchen HWB Drain	HWB_drain	AM2	acute med	Kpne-ST-11	KPC-2	50228	2	IncFIB|IncFII	11	IS1B|IS26|IS6100|ISEc9|ISKpn14|ISKpn18|ISKpn26|ISKpn6|ISKpn7|ISKpn8|Tn5403	Tn4401a-1	AATAT	AATAT	24	26	7020-7118	Tn4401a	none	none	none	1	kpne	11	kpne_11	7	Tn4401a-1_AATAT_AATAT	61	455
611a65aa-f6b5-40ff-8bd9-8ac31655954e	SAMN25989439	Sep-16	env	1952356	1952356_11	NA	NA	NA	NA	NA	T12	W3 Side Rm 2 CHWB Drain	CHWB	W3	cardiac	Kpne-ST-268	KPC-2	10709	2	IncFIB|IncFII	11	IS6100|ISEc9|ISEcl1|ISKpn1|ISKpn2|ISKpn26|ISKpn28|ISKpn31|ISKpn34|ISKpn6|ISKpn7	unknown-1	ATTGA|GTTTA	ATTGA|GTTTA	36|71	52|81	940-1525|7020-7118	unknown	none	none	none	1	kpne	1	kpne_1	669	unknown-1_ATTGA|GTTTA_ATTGA|GTTTA	61	756
6126f90d-7607-42a4-a5e8-c8d702acc1ff	SAMN25989438	Sep-16	env	1952378	1952378_25	NA	NA	NA	NA	NA	A61	AM1AM2 Dirty Util Sluice	Sluice_sluice_sink	AM1_AM2	acute med	Raoultella ornithinolytica	KPC-2	9909	5	IncFIA|IncFIB|IncFII|IncHI1A|IncHI1B	17	IS186B|IS5|IS5708|IS609|IS6100|ISEc1|ISEc22|ISEc33|ISEc36|ISEcl1|ISKox1|ISKpn21|ISKpn31|ISKpn6|ISKpn7|ISKpn8|ISVsa5	Tn4401a-1	ATAAT|ATTGA	ATAAT|ATTGA	126|107	88|90	7020-7118	Tn4401a	none	none	none	1	rorn	1	rorn_1	449	Tn4401a-1_ATAAT|ATTGA_ATAAT|ATTGA	47	273
612df223-91e9-4ccf-be40-3281c5763522	SAMN25989437	Aug-16	env	1951638	1951638_14	NA	NA	NA	NA	NA	F47	W45 Treatment Room CHWB Drain	CHWB	W45	geratology	Eclo-ST-32	KPC-2	56227	4	IncFIB|IncFII|IncHI2|IncHI2A	12	IS1R|IS1X4|IS5075|IS6100|IS903B|ISEhe3|ISKpn14|ISKpn25|ISKpn31|ISKpn6|ISKpn7|ISKpn8	Tn4401a-1	ATTGA	ATTGA	50	39	7020-7118	Tn4401a	none	none	none	1	eclo	10	eclo_10	309	Tn4401a-1_ATTGA_ATTGA	65	597
61566518-15ae-4ef0-86cb-d1899f05ee23	SAMN25989436	Sep-16	env	1952354	1952354_11	NA	NA	NA	NA	NA	T10	W3 Day Rm CHWB Drain	CHWB	W3	cardiac	Eclo-ST-87	KPC-2	10058	3	IncFIB|IncHI2|IncHI2A	14	IS1X4|IS26|IS5075|IS6100|IS629|IS903B|ISEcl1|ISKox1|ISKpn21|ISKpn26|ISKpn6|ISKpn7|ISKpn8|ISSen4	Tn4401a-1	AGTTG	AGTTG	91	76	7020-7118	Tn4401a	none	none	none	1	eclo	20	eclo_20	312	Tn4401a-1_AGTTG_AGTTG	79	682
6169245a-9eb3-42d3-8cde-0729bf1fcd9b	SAMN25989435	Dec-16	env	1954601	1954601_13	NA	NA	NA	NA	NA	A65	AM2 Visitor ToiletHWB Drain	Toilet	AM2	acute med	Kpne-ST-268	KPC-2	17478	2	IncFIB|IncFII	13	IS1F|IS6100|IS903B|ISEc9|ISEcl1|ISKpn1|ISKpn2|ISKpn26|ISKpn28|ISKpn31|ISKpn34|ISKpn6|ISKpn7	Tn4401a-1	ATTGA	ATTGA	108	115	7020-7118	Tn4401a	none	none	none	1	kpne	1	kpne_1	645	Tn4401a-1_ATTGA_ATTGA	61	533
6181dce7-b1b6-4a85-bcc3-d8a67ff85f4d	SAMN25989434	Aug-16	pat	2215439	2215439_14	Screen	CMFT Rapid PCR (Cepheid) CPE Screen	KLEBSIELLA PNEUMONIAE	Meropenem	R			Patient	AM1	acute med	Kpne-ST-252	KPC-2	17024	2	IncFIB|IncFII	13	IS1A|IS1B|IS1F|IS1X4|IS5075|IS6100|ISEc22|ISKpn14|ISKpn24|ISKpn31|ISKpn6|ISKpn7|ISSen4	Tn4401a-1	ATTGA	ATTGA	52	64	7020-7118	Tn4401a	none	none	none	1	kpne	9	kpne_9	540	Tn4401a-1_ATTGA_ATTGA	61	277
61cad917-de2f-4809-9bc0-86d2275110dd	SAMN25989433	Aug-16	pat	2215011	2215011_15	Screen	CMFT Rapid PCR (Cepheid) CPE Screen	KLEBSIELLA PNEUMONIAE	Ertapenem	R			Patient	AM1	acute med	Kpne-ST-252	KPC-2	17024	2	IncFIB|IncFII	16	IS102|IS1A|IS1B|IS1F|IS1X4|IS5075|IS6100|IS903B|ISEc22|ISKpn14|ISKpn24|ISKpn28|ISKpn31|ISKpn6|ISKpn7|ISSen4	Tn4401a-1	ATTGA	ATTGA	25	29	7020-7118	Tn4401a	none	none	none	1	kpne	9	kpne_9	592	Tn4401a-1_ATTGA_ATTGA	61	70
61de4b34-bea6-4668-a718-75b4b8aecb98	SAMN25989432	Aug-16	env	1951772	1951772_11	NA	NA	NA	NA	NA	F83	W46 Bed 1 Shower Drain	Shower_bath_drain	W46	geratology	Kpne-ST-1820	KPC-2	14771	3	IncFIA|IncFIB|IncFII	16	IS1A|IS1F|IS1N|IS2|IS5|IS6100|ISEc36|ISEc9|ISEhe3|ISKpn14|ISKpn25|ISKpn31|ISKpn34|ISKpn6|ISKpn7|ISSen4	Tn4401a-1	ATTGA	ATTGA	38	26	7020-7118	Tn4401a	none	none	none	1	kpne	37	kpne_37	607	Tn4401a-1_ATTGA_ATTGA	46	312
61e103f3-a570-4772-9811-793a9d8b911f	SAMN25989431	Jan-16	env	2001365	2001365_13	NA	NA	NA	NA	NA	F1	REGEN Kitchen HWB	HWB_drain	W45_W46	geratology	Kpne-ST-10	KPC-2	17596	3	IncFIA|IncFIB|IncFII	13	IS186B|IS1B|IS1X2|IS4321L|IS903B|ISKpn14|ISKpn25|ISKpn28|ISKpn31|ISKpn34|ISKpn6|ISKpn7|ISSen3	Tn4401a-1	ATTGA	ATTGA	59	70	7020-7118	Tn4401a	none	none	none	1	kpne	13	kpne_13	23	Tn4401a-1_ATTGA_ATTGA	46	215
62269355-0da7-4651-bab3-db6746508e00	SAMN25989430	Sep-16	env	1952669	1952669_11	NA	NA	NA	NA	NA	F6	45 46 MF WC HWB Drain	HWB_drain	W45_W46	geratology	Kpne_newST_newAllele	KPC-2	20778	2	IncFIB|IncFII	14	IS186B|IS1R|IS1X2|IS26|ISEcl1|ISEhe3|ISKpn21|ISKpn25|ISKpn26|ISKpn28|ISKpn31|ISKpn34|ISKpn6|ISKpn7	Tn4401a-1	ATTGA	ATTGA	166	177	7020-7118	Tn4401a	none	none	none	1	kpne	3	kpne_3	135	Tn4401a-1_ATTGA_ATTGA	61	252
62319f65-68f3-4395-8a1b-118c732605f0	SAMN25989429	Aug-16	env	1952096	1952096_15	NA	NA	NA	NA	NA	F126	W46 Bed 28 Shower Drain	Shower_bath_drain	W46	geratology	Eclo-ST-45	KPC-2	10411	3	IncHI2|IncHI2A|IncN	8	IS1X4|IS5075|IS6100|ISEc36|ISEhe3|ISKpn6|ISKpn7|ISKpn8	Tn4401a-1	AGTTG	AGTTG	84	72	7020-7118	Tn4401a	none	none	none	1	eclo	7	eclo_7	289	Tn4401a-1_AGTTG_AGTTG	95	703
6249f419-6b95-45e3-b963-c2a078a72f3c	SAMN25989428	Sep-16	pat	2038190	2038190_11	Screen	CMFT in house PCR (TaqMan) CPE Screen	KLEBSIELLA PNEUMONIAE	Meropenem	R			Patient	W45	geratology	Kpne-ST-1074	KPC-2	18010	2	IncFIB|IncR	14	IS1A|IS1S|IS1X2|IS2|IS5075|IS6100|ISKox1|ISKpn21|ISKpn31|ISKpn6|ISKpn7|ISSen3|ISSpu2|ISSty2	Tn4401a-1	ATTGA	ATTGA	117	113	7020-7118	Tn4401a	none	none	none	1	kpne	20	kpne_20	241	Tn4401a-1_ATTGA_ATTGA	87	353
626135cd-169d-4467-bc77-427e6e1f0ac5	SAMN25989427	Dec-16	env	1954883	1954883_14	NA	NA	NA	NA	NA	F143	W46 Beds 8 11 CHWB Drain	CHWB	W46	geratology	Kpne-ST-872	KPC-2	31564	3	IncFIB|IncFII|IncR	18	IS102|IS1A|IS1X2|IS1X4|IS2|IS26|IS4321L|IS903B|ISKpn14|ISKpn2|ISKpn21|ISKpn24|ISKpn26|ISKpn28|ISKpn31|ISKpn6|ISKpn7|ISKpn8	Tn4401a-unknown	ATTGA	ATTGA	89	109	7020-7118	Tn4401a	C684T	none	none	unknown	kpne	41	kpne_41	39	Tn4401a-unknown_ATTGA_ATTGA	76	95
6289d024-b756-4c37-aa2e-c5f4823641d8	SAMN25989426	Nov-16	env	1953570	1953570_13	NA	NA	NA	NA	NA	F6	45 46 MF WC HWB Drain	HWB_drain	W45_W46	geratology	Kpne-ST-1562	KPC-2	15159	2	IncFIB|IncFII	14	IS186B|IS1R|IS26|IS5075|ISEcl1|ISEhe3|ISKpn14|ISKpn21|ISKpn25|ISKpn26|ISKpn31|ISKpn34|ISKpn6|ISKpn7	Tn4401a-1	AAAAA|ATTGA	AAAAA|ATTGA	222|136	227|131	7020-7118	Tn4401a	none	none	none	1	kpne	3	kpne_3	129	Tn4401a-1_AAAAA|ATTGA_AAAAA|ATTGA	61	256
6298c03d-c5de-4c3a-81eb-a0083de25bbf	SAMN25989425	Dec-16	env	1954819	1954819_13	NA	NA	NA	NA	NA	F6	45 46 MF WC HWB Drain	HWB_drain	W45_W46	geratology	Kpne-ST-1562	KPC-2	22650	2	IncFIB|IncFII	15	IS186B|IS1R|IS26|IS5075|IS903B|ISEcl1|ISEhe3|ISKpn14|ISKpn21|ISKpn25|ISKpn26|ISKpn31|ISKpn34|ISKpn6|ISKpn7	Tn4401a-1	ATTGA	ATTGA	89	120	7020-7118	Tn4401a	none	none	none	1	kpne	3	kpne_3	139	Tn4401a-1_ATTGA_ATTGA	61	253
62e3e7b9-561c-4f47-9a11-caac1c170164	SAMN25989424	Nov-16	env	1953753	1953753_23	NA	NA	NA	NA	NA	F106	W46 Bed 7 Toilet	Toilet	W46	geratology	Raoultella ornithinolytica	KPC-2	5805	2	IncFIB|IncFII	12	IS1A|IS5|IS5075|IS6100|ISEc22|ISEcl1|ISEhe3|ISKpn14|ISKpn21|ISKpn31|ISKpn7|ISSen4	unknown-1	ATTGA	ATTGA	119	118	801-1601|7020-7118|8969-8993	unknown	none	none	none	1	rorn	3	rorn_3	512	unknown-1_ATTGA_ATTGA	61	393
630cfb3b-85bd-4c9b-a235-4f70e3db59fc	SAMN25989423	Oct-16	env	1953384	1953384_22	NA	NA	NA	NA	NA	F74	W45 Beds 12 15 Shower Drain	Shower_bath_drain	W45	geratology	Cfre-ST-22	KPC-2	20221	3	IncFIA|IncFIB|IncFII	8	IS30|ISEc33|ISEc36|ISKpn14|ISKpn26|ISKpn31|ISKpn6|ISKpn7	Tn4401a-1	ATTGA	ATTGA	302	294	7020-7118	Tn4401a	none	none	none	1	cfre	2	cfre_2	202	Tn4401a-1_ATTGA_ATTGA	46	732
637ba079-1ea0-4c71-b0eb-d70279a9ac09	SAMN25989422	Nov-16	env	1953696	1953696_11	NA	NA	NA	NA	NA	T61	W4 Bay C Shower Drain	Shower_bath_drain	W4	cardiac	Leclercia adecarboxylata ATCC 23216 = NBRC 102595 ATCC 23216	KPC-2	60693	2	IncFIB|IncFII	9	IS1R|IS4321R|ISEc33|ISKpn14|ISKpn25|ISKpn31|ISKpn6|ISKpn7|ISSpr2	Tn4401a-1	ATTGA	ATTGA	141	108	7020-7118	Tn4401a	none	none	none	1	lecl	NA	lecl_NA	1	Tn4401a-1_ATTGA_ATTGA	61	619
638a4f00-0712-45c0-8bcb-136a00f74601	SAMN25989421	Oct-16	pat	2220207	2220207_15	Screen	CMFT Rapid PCR (Cepheid) CPE Screen	ESCHERICHIA COLI	Ertapenem	R			Patient	AM2	acute med	Ecol-newST	KPC-2	69368	2	IncFII|IncR	8	IS102|IS26|IS609|ISEc1|ISEc46|ISKpn31|ISKpn6|ISKpn7	Tn4401a-1	ATTGA	ATTGA	93	113	7020-7118	Tn4401a	none	none	none	1	ecol	6	ecol_6	2	Tn4401a-1_ATTGA_ATTGA	92	109
63aad5e4-530d-4c87-8f57-e2bdb0cfede4	SAMN25989420	Sep-16	env	1952383	1952383_11	NA	NA	NA	NA	NA	T10	W3 Day Rm CHWB Drain	CHWB	W3	cardiac	Eclo-ST-87	KPC-2	10058	4	IncFIB|IncFII|IncHI2|IncHI2A	13	IS1X4|IS5075|IS6100|IS629|IS903B|ISEcl1|ISKox1|ISKpn21|ISKpn26|ISKpn6|ISKpn7|ISKpn8|ISSen4	Tn4401a-1	AGTTG	AGTTG	84	101	7020-7118	Tn4401a	none	none	none	1	eclo	20	eclo_20	333	Tn4401a-1_AGTTG_AGTTG	65	690
63b8804b-ab90-4294-a87b-98a4417e9e46	SAMN25989419	Oct-16	env	1952877	1952877_12	NA	NA	NA	NA	NA	F121	W46 Dom Room Mop Sink upper	Mop_sink	W46	geratology	Kpne_newST_newAllele	KPC-2	23582	4	IncFIB|IncFII|IncN|IncR	12	IS1F|IS1X4|ISEc22|ISEc36|ISKpn14|ISKpn28|ISKpn31|ISKpn34|ISKpn6|ISKpn7|ISPpu12|ISSen4	Tn4401a-1	ATTGA	ATTGA	66	71	7020-7118	Tn4401a	none	none	none	1	kpne	23	kpne_23	133	Tn4401a-1_ATTGA_ATTGA	72	515
640b318d-d715-432f-83ef-6965c1dcdff3	SAMN25989418	Nov-16	env	1953537	1953537_23	NA	NA	NA	NA	NA	T77	W3W4 Dom Rm Mop Sink lower	Mop_sink	W3_W4	cardiac	Eclo-ST-88	KPC-2	23817	6	IncFIA|IncFIB|IncFII|IncHI2|IncHI2A|IncR	14	IS1B|IS1X2|IS1X4|IS30|IS5075|IS6100|IS903B|ISCfr1|ISEc36|ISKpn14|ISKpn31|ISKpn6|ISKpn7|ISKpn8	Tn4401a-unknown	ATTGA	ATTGA	152	133	7020-7118	Tn4401a	C4121T	none	none	unknown	eclo	2	eclo_2	877	Tn4401a-unknown_ATTGA_ATTGA	51	421
6423d354-2462-4d99-9416-b7156fbd6eb9	SAMN25989417	Nov-16	env	1953595	1953595_21	NA	NA	NA	NA	NA	F45	W45 Drug Room CHWB Drain	CHWB	W45	geratology	Cfre_newST_newAllele	KPC-2	36296	2	IncFIB|IncFII	11	IS1A|IS1R|IS1X4|IS5|ISEcl1|ISKpn14|ISKpn25|ISKpn31|ISKpn6|ISKpn7|ISSen4	Tn4401a-1	ATTGA	ATTGA	151	105	7020-7118	Tn4401a	none	none	none	1	cfre	4	cfre_4	167	Tn4401a-1_ATTGA_ATTGA	61	349
6425ae66-5ebb-4c94-98a4-8ef31d11f7ec	SAMN25989416	Aug-16	pat	2214766	2214766_13	Screen	CMFT Rapid PCR (Cepheid) CPE Screen	KLEBSIELLA PNEUMONIAE	Meropenem	R			Patient	AM1	acute med	Ecol-ST-127	KPC-2	113806	4	Col|Col156|IncFIB|IncFII	18	IS1A|IS26|IS3|IS4321R|IS682|IS903B|ISEc13|ISEc20|ISEc38|ISEc40|ISEc42|ISKpn1|ISKpn14|ISKpn25|ISKpn26|ISKpn31|ISKpn6|ISKpn7	Tn4401a-1	ATTGA	ATTGA	128	158	7020-7118	Tn4401a	none	none	none	1	ecol	14	ecol_14	806	Tn4401a-1_ATTGA_ATTGA	4	384
646bc21c-7815-4fba-98c2-d858d557c071	SAMN25989415	Dec-16	env	1954676	1954676_15	NA	NA	NA	NA	NA	F46	W45 Drug Room Utility Sink	Utility_sink	W45	geratology	Eclo-ST-32	KPC-2	55913	2	IncFIB|IncFII	9	IS1R|IS1X4|IS903B|ISEc9|ISKpn14|ISKpn25|ISKpn31|ISKpn6|ISKpn7	Tn4401a-1	ATTGA	ATTGA	80	87	7020-7118	Tn4401a	none	none	none	1	eclo	10	eclo_10	763	Tn4401a-1_ATTGA_ATTGA	61	612
64d23589-c801-45d9-8730-fc2217ba40b5	SAMN25989414	Sep-16	pat	2217119	2217119_14	Screen	CMFT Rapid PCR (Cepheid) CPE Screen	KLEBSIELLA PNEUMONIAE	Ertapenem	R			Patient	W45	geratology	Kpne-ST-1563	KPC-2	28309	3	IncFIB|IncFII|IncHI1B	13	IS102|IS186B|IS1A|IS1B|IS1R|IS5075|IS903B|ISKpn20|ISKpn6|ISKpn7|ISKpn8|ISPpu12|Tn5403	Tn4401a-1	ATTGA	ATATA	102	104	7020-7118	Tn4401a	none	none	none	1	kpne	33	kpne_33	125	Tn4401a-1_ATTGA_ATATA	64	50
64e1754e-9005-40de-bff8-958bcd4cc87e	SAMN25989413	Sep-16	pat	2038190	2038190_12	Screen	CMFT in house PCR (TaqMan) CPE Screen	KLEBSIELLA PNEUMONIAE	Meropenem	R			Patient	W45	geratology	Kpne-ST-1074	KPC-2	18010	3	IncFIB|IncFII|IncR	14	IS1A|IS1S|IS1X2|IS2|IS5075|IS6100|ISKox1|ISKpn21|ISKpn31|ISKpn6|ISKpn7|ISSen3|ISSpu2|ISSty2	Tn4401a-1	ATTGA	ATTGA	456	466	7020-7118	Tn4401a	none	none	none	1	kpne	20	kpne_20	241	Tn4401a-1_ATTGA_ATTGA	76	353
64fa52e6-5028-420c-8d3c-59ec8d604323	SAMN25989412	Nov-16	env	1953643	1953643_12	NA	NA	NA	NA	NA	A25	AM1 Beds 17 20 Shower Drain	Shower_bath_drain	AM1	acute med	Kpne-ST-11	KPC-2	22796	2	IncFIB|IncFII	12	IS1B|IS1R|IS26|IS6100|ISEc9|ISKpn14|ISKpn18|ISKpn26|ISKpn6|ISKpn7|ISKpn8|Tn5403	Tn4401a-1	AATAT	AATAT	67	59	7020-7118	Tn4401a	none	none	none	1	kpne	11	kpne_11	7	Tn4401a-1_AATAT_AATAT	61	419
65109a74-d6bf-4c58-bf96-0c9f9a083d92	SAMN25989411	Jul-16	pat	2029317	2029317_15	Screen	CMFT in house PCR (TaqMan) CPE Screen	KLEBSIELLA PNEUMONIAE	Meropenem	R			Patient	W45	geratology	Kpne-ST-252	KPC-2	17024	2	IncFIB|IncFII	13	IS1A|IS1B|IS1F|IS1X4|IS5075|IS6100|ISEc22|ISKpn14|ISKpn24|ISKpn31|ISKpn6|ISKpn7|ISSen4	Tn4401a-1	ATTGA	ATTGA	51	61	7020-7118	Tn4401a	none	none	none	1	kpne	9	kpne_9	559	Tn4401a-1_ATTGA_ATTGA	61	277
6537a04a-1164-4de3-a9ea-d6aae4a6f2f0	SAMN25989410	Nov-16	env	1953955	1953955_14	NA	NA	NA	NA	NA	T4	W3W4 M Staff WC HWB Drain	HWB_drain	W3_W4	cardiac	Kpne-newST	KPC-2	17966	3	IncFIA|IncFIB|IncFII	14	IS186B|IS1B|IS1F|IS26|IS4321L|IS5075|IS903B|ISEc33|ISKpn21|ISKpn31|ISKpn6|ISKpn7|ISKpn8|ISSen4	Tn4401a-1	ATTGA	ATTGA	115	119	7020-7118	Tn4401a	none	none	none	1	kpne	22	kpne_22	8	Tn4401a-1_ATTGA_ATTGA	46	209
65383350-b3b1-47c4-8c52-a79c357fefd5	SAMN25989409	Nov-16	env	1954125	1954125_15	NA	NA	NA	NA	NA	A110	AM2 Bed 21 HWB Drain	HWB_drain	AM2	acute med	Kpne-ST-268	KPC-2	17478	2	IncFIB|IncFII	14	IS1F|IS5075|IS6100|IS903B|ISEc9|ISEcl1|ISKpn1|ISKpn2|ISKpn26|ISKpn28|ISKpn31|ISKpn34|ISKpn6|ISKpn7	Tn4401a-1	ATTGA	ATTGA	110	99	7020-7118	Tn4401a	none	none	none	1	kpne	1	kpne_1	624	Tn4401a-1_ATTGA_ATTGA	61	526
65385157-4b9b-485c-a3fb-5f8b40cf7dbd	SAMN25989408	Dec-16	env	1954597	1954597_12	NA	NA	NA	NA	NA	A59	AM1 Drug Room HWB	HWB_drain	AM1	acute med	Kpne-ST-11	KPC-2	16886	3	IncFIB|IncFII|IncR	11	IS102|IS26|IS903B|ISEc9|ISEcl1|ISKpn1|ISKpn14|ISKpn18|ISKpn28|ISKpn6|ISKpn7	Tn4401a-1	ATTGA	TGTTA	195	238	7020-7118	Tn4401a	none	none	none	1	kpne	11	kpne_11	6	Tn4401a-1_ATTGA_TGTTA	76	115
65a1ae03-a508-47b5-80bd-79ff2461294c	SAMN25989407	Aug-16	pat	2215455	2215455_14	Screen	CMFT Rapid PCR (Cepheid) CPE Screen	KLEBSIELLA PNEUMONIAE	Meropenem	R			Patient	AM1	acute med	Kpne-ST-252	KPC-2	17024	2	IncFIB|IncFII	13	IS1A|IS1B|IS1F|IS1X4|IS5075|IS6100|ISEc22|ISKpn14|ISKpn24|ISKpn31|ISKpn6|ISKpn7|ISSen4	Tn4401a-1	ATTGA	ATTGA	69	75	7020-7118	Tn4401a	none	none	none	1	kpne	9	kpne_9	568	Tn4401a-1_ATTGA_ATTGA	61	277
65ac5a9e-500a-404c-9114-7b60fd0fc794	SAMN25989406	Sep-16	pat	2039846	2039846_13	Screen	CMFT in house PCR (TaqMan) CPE Screen	CITROBACTER FREUNDII	Meropenem	R			Patient	W3	cardiac	Cfre-ST-111	KPC-2	17567	1	IncR	10	IS1X3|IS3000|IS4321R|IS5|IS903B|ISEhe3|ISKpn14|ISKpn31|ISKpn6|ISKpn7	Tn4401a-1	ATTGA	ATTGA	301	284	7020-7118	Tn4401a	none	none	none	1	cfre	7	cfre_7	390	Tn4401a-1_ATTGA_ATTGA	101	675
65aca093-0dd3-470b-bc61-79fd22f8704d	SAMN25989405	Dec-16	env	1954775	1954775_15	NA	NA	NA	NA	NA	A128	AM2 Drug Room HWB	HWB_drain	AM2	acute med	Eclo-ST-24	KPC-2	62795	4	ColRNAI|IncA/C2|IncFIB|IncFII	14	IS1326|IS1353|IS1A|IS1X4|ISCfr1|ISEc14|ISEc52|ISEc9|ISKpn14|ISKpn25|ISKpn26|ISKpn31|ISKpn6|ISKpn7	Tn4401a-1	ATTGA	ATTGA	105	141	7020-7118	Tn4401a	none	none	none	1	eclo	11	eclo_11	971	Tn4401a-1_ATTGA_ATTGA	36	139
65ed1246-564d-458f-8608-b01e9107f265	SAMN25989404	Dec-16	env	1954529	1954529_11	NA	NA	NA	NA	NA	F130	W46 Beds 24 -27 Shower Drain	Shower_bath_drain	W46	geratology	Kpne-ST-367	KPC-2	17634	2	IncFIB|IncFII	10	IS1A|IS6100|IS903B|ISKpn14|ISKpn21|ISKpn31|ISKpn34|ISKpn6|ISKpn7|ISSen4	Tn4401a-1	ATTGA	ATTGA	96	108	7020-7118	Tn4401a	none	none	none	1	kpne	40	kpne_40	236	Tn4401a-1_ATTGA_ATTGA	61	405
65fa2c48-0e3a-4bbd-8a09-26e5ef06bc2a	SAMN25989403	Aug-16	pat	2215439	2215439_15	Screen	CMFT Rapid PCR (Cepheid) CPE Screen	KLEBSIELLA PNEUMONIAE	Meropenem	R			Patient	AM1	acute med	Kpne-ST-252	KPC-2	17024	2	IncFIB|IncFII	13	IS1A|IS1B|IS1F|IS1X4|IS5075|IS6100|ISEc22|ISKpn14|ISKpn24|ISKpn31|ISKpn6|ISKpn7|ISSen4	Tn4401a-1	ATTGA	ATTGA	86	82	7020-7118	Tn4401a	none	none	none	1	kpne	9	kpne_9	571	Tn4401a-1_ATTGA_ATTGA	61	277
6637ceff-bd92-4d5b-8b48-6ce2f6f7877f	SAMN25989401	Jul-16	env	1951202	1951202_11	NA	NA	NA	NA	NA	F138	W46 Beds 16 19 Shower Drain	Shower_bath_drain	W46	geratology	Cfre-ST-22	KPC-2	20222	3	IncFIA|IncFIB|IncFII	10	IS30|IS3000|IS4321R|ISEc33|ISEc36|ISKpn14|ISKpn26|ISKpn31|ISKpn6|ISKpn7	Tn4401a-1	ATTGA	ATTGA	129	123	7020-7118	Tn4401a	none	none	none	1	cfre	2	cfre_2	177	Tn4401a-1_ATTGA_ATTGA	46	724
66411a21-2d17-4707-b959-af2eea5d3dd5	SAMN25989400	Jul-16	env	1951138	1951138_15	NA	NA	NA	NA	NA	A59	AM1 Drug Room HWB	HWB_drain	AM1	acute med	Kpne-ST-11	KPC-2	9984	3	IncFIB|IncFII|IncR	14	IS102|IS5075|IS6100|IS903B|ISEc9|ISEcl1|ISKpn1|ISKpn14|ISKpn18|ISKpn26|ISKpn28|ISKpn31|ISKpn6|ISKpn7	Tn4401a-1	AAAAC|AAGAA	AAAAC|AAGAA|ATTGA	116|109	75|27|39	7020-7118	Tn4401a	none	none	none	1	kpne	11	kpne_11	458	Tn4401a-1_AAAAC|AAGAA_AAAAC|AAGAA|ATTGA	76	118
66538468-5ce3-4ae6-bf23-06aab8993881	SAMN25989399	Dec-16	env	1954854	1954854_12	NA	NA	NA	NA	NA	F113	W46 Drug Room CHWB Drain	CHWB	W46	geratology	Kpne-ST-922	KPC-2	29565	3	IncFIB|IncFII|IncP	17	IS1411|IS186B|IS1F|IS1X4|IS4321R|IS5075|IS6100|ISEc22|ISEc9|ISKpn21|ISKpn25|ISKpn31|ISKpn6|ISKpn7|ISPpu12|ISPpu17|ISSen4	Tn4401a-unknown	ATTGA	ATTGA	101	110	7020-7118	Tn4401a	none	C2046S|C2081Y|A2088M|T2090Y|C2096Y|G2100S|C2102Y|A2105R|T2123Y|C2135Y|G2153R|T2155Y|C2164S|A2469R|T2477Y|C2483S|T2489Y|G2501K|G2510R|C2528Y|G2531R|A2532R|C2546Y|T2554Y|C2555M|C2556S|C2558S|A2567R|G2583R|C2586Y|G2588S|C2589Y|C2596S|A2597R|A2607R|A2609R|T2618Y|A2621R|A2626R|G2628R|A2666R|C2675Y|C2684Y|A2694M|T2696Y|C2705S|T2708K|A2716R|A2717R|C2747Y|T2760W|T2777Y|G2786S|C3521Y|C3554S|A3561R|A3577R|…	C114,G17|C114,T23|A115,C21|T118,C21|C118,T20|G116,C21|C119,T20|A113,G21|T111,C33|C107,T34|G103,A32|T97,C33|C107,G33|A110,G17|T110,C16|C116,G19|T115,C19|G108,T16|G110,A19|C100,T16|G99,A17|A96,G17|C97,T18|T95,C19|C97,A19|C94,G19|C92,G20|A99,G26|G99,A18|C95,T19|G99,C19|C99,T19|C95,G19|A100,G19|A93,G26|A101,G26|T97,C25|A88,G25|A98,G28|G101,A27|A105,G28|C107,T29|C110,T30|A114,C29|T113,C29|C110,G27|T11…	unknown	kpne	2	kpne_2	813	Tn4401a-unknown_ATTGA_ATTGA	75	144
666073ee-4c2e-4c9c-981c-d6aaf979db3c	SAMN25989398	Oct-16	env	1953093	1953093_15	NA	NA	NA	NA	NA	A59	AM1 Drug Room HWB	HWB_drain	AM1	acute med	Kpne-ST-11	KPC-2	13667	3	IncFIB|IncFII|IncR	10	IS102|IS26|IS903B|ISEc9|ISEcl1|ISKpn14|ISKpn18|ISKpn28|ISKpn6|ISKpn7	Tn4401a-1	ATTGA	TGTTA	233	165	7020-7118	Tn4401a	none	none	none	1	kpne	11	kpne_11	6	Tn4401a-1_ATTGA_TGTTA	76	117
66af7751-7969-4aaa-84d5-42284fc05db4	SAMN25989397	Dec-16	env	1954883	1954883_11	NA	NA	NA	NA	NA	F143	W46 Beds 8 11 CHWB Drain	CHWB	W46	geratology	Kpne-ST-872	KPC-2	9909	3	IncFIB|IncFII|IncR	16	IS1A|IS1X2|IS1X4|IS2|IS26|IS4321L|IS903B|ISKpn2|ISKpn21|ISKpn24|ISKpn26|ISKpn28|ISKpn31|ISKpn6|ISKpn7|ISKpn8	Tn4401a-unknown	ACGTA|ATTGA	AACGT|ATTGA	164|132	190|180	7020-7118	Tn4401a	C684T	none	none	unknown	kpne	41	kpne_41	43	Tn4401a-unknown_ACGTA|ATTGA_AACGT|ATTGA	76	364
66d511dd-4f00-4777-9842-9200b7e2bd25	SAMN25989396	Sep-16	env	1952381	1952381_11	NA	NA	NA	NA	NA	A59	AM1 Drug Room HWB	HWB_drain	AM1	acute med	Kpne-ST-11	KPC-2	13667	3	IncFIB|IncFII|IncR	13	IS102|IS26|IS6100|IS903B|ISEc9|ISEcl1|ISKpn14|ISKpn18|ISKpn28|ISKpn31|ISKpn6|ISKpn7|Tn5403	Tn4401a-1	ATTGA	ATTGA|TGTTA	197	19|172	7020-7118	Tn4401a	none	none	none	1	kpne	11	kpne_11	541	Tn4401a-1_ATTGA_ATTGA|TGTTA	76	113
66f2d12e-6f0b-47b3-a5c2-ebdb5c5c7cd7	SAMN25989395	Sep-16	env	1952488	1952488_15	NA	NA	NA	NA	NA	F117	W46 Dirty Utility Sluice	Sluice_sluice_sink	W46	geratology	Raoultella ornithinolytica	KPC-2	12289	5	IncFIB|IncFII|IncHI1A|IncHI1B|IncL/M	16	IS1X2|IS30|IS5708|IS903B|ISCfr1|ISEc36|ISEc9|ISEcl1|ISKox1|ISKpn14|ISKpn21|ISKpn25|ISKpn31|ISKpn6|ISKpn7|ISKpn8	unknown-1	ATTGA	ATTGA	200	238	880-1078|1473-1506|7020-7118	unknown	none	none	none	1	rorn	2	rorn_2	910	unknown-1_ATTGA_ATTGA	62	663
673c3810-4d4f-4aca-9f7c-3e4ae5e7a601	SAMN25989394	Oct-16	env	1953308	1953308_13	NA	NA	NA	NA	NA	F44	W45 Pantry Utility Sink Drain	Utility_sink	W45	geratology	Kpne_newST_newAllele	KPC-2	17961	2	IncFIB|IncFII	12	IS186B|IS1B|IS26|IS5|ISEc36|ISKpn21|ISKpn31|ISKpn34|ISKpn6|ISKpn7|ISKpn8|ISSty2	Tn4401a-1	ATTGA	ATTGA	89	78	7020-7118	Tn4401a	none	none	none	1	kpne	48	kpne_48	104	Tn4401a-1_ATTGA_ATTGA	61	218
67604bf6-11fd-4139-953b-6212e005911d	SAMN25989393	Nov-16	env	1953537	1953537_13	NA	NA	NA	NA	NA	T77	W3W4 Dom Rm Mop Sink lower	Mop_sink	W3_W4	cardiac	Kpne-newST	KPC-2	18012	4	ColRNAI|IncFIB|IncFII|IncHI1B	11	IS2|IS6100|ISEc33|ISKpn21|ISKpn26|ISKpn28|ISKpn31|ISKpn34|ISKpn6|ISKpn7|ISSen3	Tn4401a-1	ATTGA	ATTGA	115	136	7020-7118	Tn4401a	none	none	none	1	kpne	16	kpne_16	223	Tn4401a-1_ATTGA_ATTGA	39	715
676d475d-f384-4ab2-a75a-0e71696ef67f	SAMN25989392	Aug-16	env	1951564	1951564_11	NA	NA	NA	NA	NA	T34	W3 Dirty Util Sluice Sink	Sluice_sluice_sink	W3	cardiac	Eclo-ST-526	KPC-2	10058	4	IncFIB|IncHI2|IncHI2A|IncR	14	IS100kyp|IS102|IS150|IS1X2|IS1X4|IS30|IS6100|IS903B|ISEc14|ISKpn2|ISKpn28|ISKpn34|ISKpn6|ISKpn7	Tn4401a-1	AGTTG	AGTTG	61	43	7020-7118	Tn4401a	none	none	none	1	eclo	8	eclo_8	160	Tn4401a-1_AGTTG_AGTTG	81	5
678877ea-6ce3-4816-955c-cb765f617453	SAMN25989391	Dec-16	env	1954550	1954550_13	NA	NA	NA	NA	NA	A9	AM1 Bed 2 Shower Drain	Shower_bath_drain	AM1	acute med	Kpne-ST-268	KPC-2	17478	2	IncFIB|IncFII	13	IS1F|IS6100|IS903B|ISEc9|ISEcl1|ISKpn1|ISKpn2|ISKpn26|ISKpn28|ISKpn31|ISKpn34|ISKpn6|ISKpn7	Tn4401a-1	ATTGA	ATTGA	90	68	7020-7118	Tn4401a	none	none	none	1	kpne	1	kpne_1	627	Tn4401a-1_ATTGA_ATTGA	61	533
679823b1-ca25-4b33-a57d-e344280f3120	SAMN25989390	Oct-16	env	1953384	1953384_12	NA	NA	NA	NA	NA	F74	W45 Beds 12 15 Shower Drain	Shower_bath_drain	W45	geratology	Cfre-ST-22	KPC-2	20221	3	IncFIA|IncFIB|IncFII	9	IS30|IS3000|ISEc33|ISEc36|ISKpn14|ISKpn26|ISKpn31|ISKpn6|ISKpn7	Tn4401a-1	ATTGA	ATTGA	465	531	7020-7118	Tn4401a	none	none	none	1	cfre	2	cfre_2	180	Tn4401a-1_ATTGA_ATTGA	46	728
67e6aa3d-68c0-4e01-81c4-061b679a64c4	SAMN25989389	Aug-16	env	1951659	1951659_13	NA	NA	NA	NA	NA	F70	W45 Beds 16 19 Shower Drain	Shower_bath_drain	W45	geratology	Cfre-ST-116	KPC-2	9907	3	IncFIA|IncFIB|IncFII	18	IS1B|IS1F|IS1X2|IS26|IS30|IS5|IS6100|IS903B|ISCfr1|ISEc33|ISEc36|ISEc8|ISKpn31|ISKpn6|ISKpn7|ISVsa3|ISVsa5|Tn5403	Tn4401a-1	ATTGA|TATAC	ATTGA|TATAC	66|53	58|65	7020-7118	Tn4401a	none	none	none	1	cfre	6	cfre_6	819	Tn4401a-1_ATTGA|TATAC_ATTGA|TATAC	46	408
67fd7976-81ff-40cf-9fcb-7d3130dda544	SAMN25989388	Aug-16	env	1951596	1951596_14	NA	NA	NA	NA	NA	A107	AM2 Kitchen HWB Drain	HWB_drain	AM2	acute med	Kpne-ST-11	KPC-2	22193	2	IncFIB|IncFII	11	IS1B|IS26|IS6100|ISEc9|ISKpn14|ISKpn18|ISKpn26|ISKpn6|ISKpn7|ISKpn8|Tn5403	Tn4401a-1	AATAT	AATAT	27	24	7020-7118	Tn4401a	none	none	none	1	kpne	11	kpne_11	7	Tn4401a-1_AATAT_AATAT	61	455
6843539c-f236-444e-8d11-c3b39f8bbee1	SAMN25989387	Nov-16	pat	2048441	2048441_12	Screen	CMFT Rapid PCR (Cepheid) CPE Screen	KLEBSIELLA PNEUMONIAE	Ertapenem	R			Patient	AM2	acute med	Kpne-ST-268	KPC-2	18012	2	IncFIB|IncFII	13	IS1F|IS6100|IS903B|ISEc9|ISEcl1|ISKpn1|ISKpn2|ISKpn26|ISKpn28|ISKpn31|ISKpn34|ISKpn6|ISKpn7	Tn4401a-1	ATTGA	ATTGA	87	107	7020-7118	Tn4401a	none	none	none	1	kpne	1	kpne_1	608	Tn4401a-1_ATTGA_ATTGA	61	533
684a2e76-0589-4ccd-b6ce-6938631b4f69	SAMN25989386	Oct-16	pat	2218584	2218584_13	Screen	CMFT Rapid PCR (Cepheid) CPE Screen	KLEBSIELLA PNEUMONIAE	Meropenem	R			Patient	AM1	acute med	Kpne-ST-321	KPC-2	25631	3	IncFIB|IncFII|IncR	10	IS102|IS1A|IS1F|IS903B|ISEc33|ISEcl1|ISKpn14|ISKpn6|ISKpn7|ISSen4	Tn4401a-1	ATTGA	ATTGA	132	93	7020-7118	Tn4401a	none	none	none	1	kpne	5	kpne_5	95	Tn4401a-1_ATTGA_ATTGA	76	90
6881ad0a-9c22-4175-bee6-56ea50838e58	SAMN25989385	Jun-16	pat	2022623	2022623_11	Screen	CMFT in house PCR (TaqMan) CPE Screen	KLEBSIELLA PNEUMONIAE	Ertapenem	R			Patient	AM2	acute med	Kpne-ST-1828	KPC-2	29748	3	IncFIB|IncFII|IncR	16	IS102|IS186B|IS1B|IS1R|IS1X4|IS903|IS903B|ISEc52|ISEcl1|ISKpn1|ISKpn21|ISKpn6|ISKpn7|ISKpn8|ISPpu12|Tn5403	Tn4401a-1	ATTGA	ATATA	90	86	7020-7118	Tn4401a	none	none	none	1	kpne	7	kpne_7	12	Tn4401a-1_ATTGA_ATATA	76	59
68c1defd-6ff4-4c08-984a-58c69245738c	SAMN25989384	Jul-16	pat	2213344	2213344_12	Screen	CMFT Rapid PCR (Cepheid) CPE Screen	ENTEROBACTER CLOACAE COMPLEX	Meropenem	R			Patient	W45	geratology	Eclo-ST-32	KPC-2	10058	4	IncFIB|IncFII|IncHI2|IncHI2A	13	IS1B|IS1R|IS1X4|IS30|IS5075|IS6100|IS903B|ISEc33|ISKpn26|ISKpn6|ISKpn7|ISKpn8|ISSen3												eclo	26	eclo_26	NA	__	65	417
68c59add-10f8-4179-a0bb-7f01451c9094	SAMN25989383	Apr-16	env	1950416	1950416_11	NA	NA	NA	NA	NA	T7	W3W4 Dom Rm CHWB Drain	CHWB	W3	cardiac	Kpne-newST	KPC-2	23582	3	IncFIB|IncFII|IncR	12	IS186B|IS1A|IS2|IS903B|ISEc52|ISKpn14|ISKpn21|ISKpn31|ISKpn34|ISKpn6|ISKpn7|ISSen4	Tn4401a-1	ATTGA	ATTGA	51	51	7020-7118	Tn4401a	none	none	none	1	kpne	8	kpne_8	76	Tn4401a-1_ATTGA_ATTGA	76	197
68cbc869-183d-4a7a-9a14-0f9c6116d863	SAMN25989382	Oct-16	env	1953157	1953157_13	NA	NA	NA	NA	NA	F117	W46 Dirty Utility Sluice	Sluice_sluice_sink	W46	geratology	Raoultella ornithinolytica	KPC-2	20144	5	IncFIB|IncFII|IncHI1A|IncHI1B|IncL/M	19	IS1X2|IS30|IS3000|IS5708|IS6100|IS903B|ISCfr1|ISEc36|ISEc9|ISEcl1|ISKox1|ISKpn14|ISKpn21|ISKpn25|ISKpn26|ISKpn31|ISKpn6|ISKpn7|ISKpn8	Tn4401a-1	ATTGA	ATTGA	59	71	7020-7118	Tn4401a	none	none	none	1	rorn	2	rorn_2	870	Tn4401a-1_ATTGA_ATTGA	62	661
68e4665f-8704-4e80-9593-0eb6d898562c	SAMN25989381	Apr-16	env	1950427	1950427_12	NA	NA	NA	NA	NA	T43	W4 Treatment Rm CHWB Drain	CHWB	W4	cardiac	Eclo-ST-252	KPC-2	59317	5	IncFIB|IncFII|IncN|IncR|IncX3	9	IS1R|IS1X2|IS1X4|IS5075|IS6100|IS903B|ISKpn6|ISKpn7|ISKpn8	Tn4401a-1	TTGTG	TTGTG	41	45	7020-7118	Tn4401a	none	none	none	1	eclo	9	eclo_9	693	Tn4401a-1_TTGTG_TTGTG	73	554
68ec171b-a28d-4e24-acb7-9d5b3336210a	SAMN25989380	Nov-16	env	1953532	1953532_25	NA	NA	NA	NA	NA	T33	W3 Dirty Util Sluice	Sluice_sluice_sink	W3	cardiac	Ecol-ST-12	KPC-2	10058	3	IncHI2|IncHI2A|IncQ1	19	IS100kyp|IS186B|IS200C|IS6100|IS682|IS903B|ISEc13|ISEc16|ISEc20|ISEc38|ISEc40|ISEc41|ISEc42|ISKpn21|ISKpn26|ISKpn6|ISKpn7|ISKpn8|ISSen4	Tn4401a-1	AGTTG	AGTTG	80	69	7020-7118	Tn4401a	none	none	none	1	ecol	1	ecol_1	275	Tn4401a-1_AGTTG_AGTTG	96	19
68f8de61-788b-4ad6-88ab-8faf6f2e1041	SAMN25989379	Apr-16	pat	2015589	2015589_15	Screen	CMFT in house PCR (TaqMan) CPE Screen	ESCHERICHIA COLI	Meropenem	I			Patient	W3	cardiac	Ecol-ST-401	KPC-2	10058	3	IncHI2|IncHI2A|p0111	15	IS186B|IS1F|IS1H|IS200C|IS5708|IS609|IS6100|ISEc1|ISEc33|ISEcl1|ISKpn6|ISKpn7|ISKpn8|ISSen3|ISSen4	Tn4401a-1	AGTTG	AGTTG	105	81	7020-7118	Tn4401a	none	none	none	1	ecol	9	ecol_9	254	Tn4401a-1_AGTTG_AGTTG	98	221
691fd0aa-f4bd-486a-b730-7793227d7a68	SAMN25989378	Oct-16	env	1953454	1953454_25	NA	NA	NA	NA	NA	F138	W46 Beds 16 19 Shower Drain	Shower_bath_drain	W46	geratology	Eclo-ST-88	KPC-2	23879	6	IncFIA|IncFIB|IncFII|IncHI2|IncHI2A|IncR	11	IS1X2|IS1X4|IS30|IS5075|ISCfr1|ISEc36|ISKpn14|ISKpn31|ISKpn6|ISKpn7|ISKpn8	Tn4401a-unknown	ATTGA	ATTGA	133	144	7020-7118	Tn4401a	C4121T	none	none	unknown	eclo	2	eclo_2	927	Tn4401a-unknown_ATTGA_ATTGA	51	638
69ae0128-f4a7-4a60-b623-116b265191c7	SAMN25989377	Apr-16	env	1950418	1950418_11	NA	NA	NA	NA	NA	T77	W3W4 Dom Rm Mop Sink lower	Mop_sink	W3	cardiac	Kpne-newST	KPC-2	17537	3	IncFIA|IncFIB|IncFII	16	IS186B|IS1F|IS26|IS4321L|IS4321R|IS5075|IS903|IS903B|ISEc33|ISKpn1|ISKpn21|ISKpn31|ISKpn6|ISKpn7|ISKpn8|ISSen4	Tn4401a-1	ATTGA	ATTGA	28	31	7020-7118	Tn4401a	none	none	none	1	kpne	22	kpne_22	8	Tn4401a-1_ATTGA_ATTGA	46	242
69c62314-f938-415e-8370-39e44d867694	SAMN25989376	Aug-16	env	1951999	1951999_14	NA	NA	NA	NA	NA	A25	AM1 Beds 17 20 Shower Drain	Shower_bath_drain	AM1	acute med	Eclo_newST_newAllele	KPC-2	62795	4	IncFIB|IncFII|IncHI2|IncHI2A	10	IS1B|IS30|IS6100|ISKpn14|ISKpn25|ISKpn26|ISKpn31|ISKpn6|ISKpn7|ISKpn8	Tn4401a-1	ATTGA	ATTGA	126	124	7020-7118	Tn4401a	none	none	none	1	eclo	22	eclo_22	349	Tn4401a-1_ATTGA_ATTGA	65	462
69dc459b-93bc-499a-9b9e-5a54d91643ed	SAMN25989375	Nov-16	env	1953797	1953797_13	NA	NA	NA	NA	NA	A128	AM2 Drug Room HWB	HWB_drain	AM2	acute med	Eclo-ST-24	KPC-2	62795	4	ColRNAI|IncA/C2|IncFIB|IncFII	14	IS1326|IS1353|IS1A|IS1X4|ISCfr1|ISEc14|ISEc52|ISEc9|ISKpn14|ISKpn25|ISKpn26|ISKpn31|ISKpn6|ISKpn7	Tn4401a-1	ATTGA	ATTGA	119	146	7020-7118	Tn4401a	none	none	none	1	eclo	11	eclo_11	935	Tn4401a-1_ATTGA_ATTGA	36	139
69faa5c1-b229-4aa7-9b5f-6c0e1d62d827	SAMN25989374	Dec-16	env	1954676	1954676_11	NA	NA	NA	NA	NA	F46	W45 Drug Room Utility Sink	Utility_sink	W45	geratology	Eclo-ST-88	KPC-2	23896	6	IncFIA|IncFIB|IncFII|IncHI2|IncHI2A|IncR	11	IS1X2|IS1X4|IS30|IS5075|IS6100|ISCfr1|ISEc36|ISKpn31|ISKpn6|ISKpn7|ISKpn8	Tn4401a-unknown	ATTGA	ATTGA	122	110	7020-7118	Tn4401a	C4121T	none	none	unknown	eclo	2	eclo_2	872	Tn4401a-unknown_ATTGA_ATTGA	51	635
6a456d65-e531-4be4-9f61-863da20ac882	SAMN25989373	Aug-16	env	1952096	1952096_14	NA	NA	NA	NA	NA	F126	W46 Bed 28 Shower Drain	Shower_bath_drain	W46	geratology	Eclo-ST-45	KPC-2	10411	3	IncHI2|IncHI2A|IncN	9	IS1X4|IS5075|IS6100|IS903B|ISEc36|ISEhe3|ISKpn6|ISKpn7|ISKpn8	Tn4401a-1	AGTTG	AGTTG	72	54	7020-7118	Tn4401a	none	none	none	1	eclo	7	eclo_7	337	Tn4401a-1_AGTTG_AGTTG	95	701
6a4dbf8f-6b15-42ac-9d0d-3dffd109a0c3	SAMN25989372	Jan-16	env	2001397	2001397_15	NA	NA	NA	NA	NA	T65	W4 Dirty Util Sluice	Sluice_sluice_sink	W4	cardiac	Eclo-ST-252	KPC-2	54990	7	IncFIB|IncFII|IncHI2|IncHI2A|IncN|IncR|IncX3	10	IS186B|IS1X2|IS1X4|IS5075|IS6100|IS903B|ISEc36|ISKpn6|ISKpn7|ISKpn8	Tn4401a-1	TTGTG	TTGTG	145	84	7020-7118	Tn4401a	none	none	none	1	eclo	9	eclo_9	705	Tn4401a-1_TTGTG_TTGTG	68	263
6a5a826f-40f9-4f96-b0bb-4ca469ffba13	SAMN25989371	Dec-16	env	1954292	1954292_11	NA	NA	NA	NA	NA	F62	W45 Beds 24 -27 Shower Drain	Shower_bath_drain	W45	geratology	Eclo-ST-88	KPC-2	23896	6	IncFIA|IncFIB|IncFII|IncHI2|IncHI2A|IncR	10	IS1X2|IS1X4|IS30|IS5075|ISCfr1|ISEc36|ISKpn31|ISKpn6|ISKpn7|ISKpn8	Tn4401a-unknown	ATTGA	ATTGA	152	147	7020-7118	Tn4401a	C4121T	none	none	unknown	eclo	2	eclo_2	954	Tn4401a-unknown_ATTGA_ATTGA	51	639
6a5f17b8-a1c2-44ed-926a-425051325e78	SAMN25989370	Oct-16	env	1953319	1953319_15	NA	NA	NA	NA	NA	F62	W45 Beds 24 -27 Shower Drain	Shower_bath_drain	W45	geratology	Cfre-ST-91	KPC-2	20331	4	IncFIB|IncHI2|IncHI2A|IncN	12	IS1247|IS1B|IS1X2|IS30|IS6100|IS903B|ISCfr1|ISEc36|ISKpn21|ISKpn6|ISKpn7|ISKpn8	Tn4401a-1	TATCA	TATCA	243	222	7020-7118	Tn4401a	none	none	none	1	cfre	5	cfre_5	1009	Tn4401a-1_TATCA_TATCA	80	133
6a6b9ca5-c1e4-4922-8f06-da2c21869891	SAMN25989369	Apr-16	env	1950417	1950417_22	NA	NA	NA	NA	NA	T8	W3W4 Doms Rm Mop Sink upper	Mop_sink	W3	cardiac	Eclo-newST	KPC-2	10058	4	IncFII|IncHI2|IncHI2A|IncR	11	IS1R|IS1X4|ISAhy2|ISApu1|ISAs12|ISEc33|ISEcl1|ISKpn26|ISKpn6|ISKpn7|ISKpn8	Tn4401a-1	AGTTG	AGTTG	43	36	7020-7118	Tn4401a	none	none	none	1	eclo	12	eclo_12	157	Tn4401a-1_AGTTG_AGTTG	90	613
6aad0e1b-4e7a-41ac-84e7-3bd3d06163ba	SAMN25989368	Oct-16	pat	2219541	2219541_15	NA	NA	NA	NA	NA			Patient	AM1	acute med	Ecol-ST-12	KPC-2	10058	5	Col156|IncFIB|IncFII|IncHI2|IncHI2A	21	IS100kyp|IS1F|IS200C|IS600|IS6100|IS682|IS903B|ISEc13|ISEc16|ISEc20|ISEc21|ISEc38|ISEc40|ISEc41|ISEc42|ISEc48|ISKpn26|ISKpn6|ISKpn7|ISKpn8|ISSen4	Tn4401a-1	AGTTG	AGTTG	94	83	7020-7118	Tn4401a	none	none	none	1	ecol	15	ecol_15	258	Tn4401a-1_AGTTG_AGTTG	30	21
6ae4d1e3-45b3-4aaa-a81b-a51496f8cbb0	SAMN25989367	Aug-16	env	1951765	1951765_13	NA	NA	NA	NA	NA	A45	AM1 Bed 22 HWB Drain	HWB_drain	AM1	acute med	Raoultella ornithinolytica	KPC-2	18012	2	IncFII|IncN	11	IS1A|IS4321R|IS6100|ISEc36|ISEc52|ISKpn21|ISKpn26|ISKpn28|ISKpn31|ISKpn6|ISKpn7	Tn4401a-1	ATTGA	ATTGA	68	69	7020-7118	Tn4401a	none	none	none	1	rorn	5	rorn_5	512	Tn4401a-1_ATTGA_ATTGA	91	390
6b29bea5-faba-47b9-acc7-fef02da49ac4	SAMN25989366	May-16	pat	2020790	2020790_13	NA	NA	NA	NA	NA			Patient	W4	cardiac	Kpne-ST-107	KPC-2	59853	4	IncFIA|IncFIB|IncFII|IncR	10	IS1R|IS6100|IS903B|ISEc23|ISKpn1|ISKpn14|ISKpn31|ISKpn6|ISKpn7|ISSen4	Tn4401a-1	ATTGA	ATTGA	56	52	7020-7118	Tn4401a	none	none	none	1	kpne	42	kpne_42	NA	Tn4401a-1_ATTGA_ATTGA	53	623
6b3e275e-edd8-48e3-9eb1-d8306b484191	SAMN25989365	Nov-16	env	1953983	1953983_13	NA	NA	NA	NA	NA	T34	W3 Dirty Util Sluice Sink	Sluice_sluice_sink	W3	cardiac	Kpne-newST	KPC-2	18072	3	IncFIA|IncFIB|IncFII	13	IS186B|IS1B|IS1F|IS26|IS5075|IS903B|ISEc33|ISKpn21|ISKpn31|ISKpn6|ISKpn7|ISKpn8|ISSen4	Tn4401a-1	ATTGA	ATTGA	83	95	7020-7118	Tn4401a	none	none	none	1	kpne	22	kpne_22	8	Tn4401a-1_ATTGA_ATTGA	46	211
6bbc93a8-203e-4f28-bb5e-02eafa4b9fee	SAMN25989364	Nov-16	env	1953757	1953757_15	NA	NA	NA	NA	NA	A31	AM2 Bed 12 CHWB Room	CHWB	AM2	acute med	Kpne-ST-643	KPC-2	9908	4	IncFIB|IncFII|IncHI2|IncHI2A	15	IS1A|IS1B|IS1F|IS6100|ISKox1|ISKpn1|ISKpn14|ISKpn21|ISKpn24|ISKpn28|ISKpn34|ISKpn6|ISKpn7|ISKpn8|ISSen4	Tn4401a-1	AGTTG|TTAGG	AGTTG|TTAGG	252|386	237|434	7020-7118	Tn4401a	none	none	none	1	kpne	12	kpne_12	262	Tn4401a-1_AGTTG|TTAGG_AGTTG|TTAGG	65	286
6bec10c2-0a02-46d0-bda9-c125d0e0e7ac	SAMN25989363	Aug-16	env	1951491	1951491_11	NA	NA	NA	NA	NA	F138	W46 Beds 16 19 Shower Drain	Shower_bath_drain	W46	geratology	Cfre-ST-22	KPC-2	20222	3	IncFIA|IncFIB|IncFII	9	IS30|IS3000|ISEc33|ISEc36|ISKpn14|ISKpn26|ISKpn31|ISKpn6|ISKpn7	Tn4401a-1	ATTGA	ATTGA	124	154	7020-7118	Tn4401a	none	none	none	1	cfre	2	cfre_2	205	Tn4401a-1_ATTGA_ATTGA	46	728
6cb8c314-daf4-4457-831f-cb8a2097045f	SAMN25989362	Sep-16	pat	2216698	2216698_12	Screen	CMFT Rapid PCR (Cepheid) CPE Screen	KLEBSIELLA PNEUMONIAE	Meropenem	R			Patient	AM2	acute med	Kpne-ST-252	KPC-2	17085	2	IncFIB|IncFII	13	IS1A|IS1B|IS1F|IS1X4|IS5075|IS6100|ISEc22|ISKpn14|ISKpn24|ISKpn31|ISKpn6|ISKpn7|ISSen4	Tn4401a-1	ATTGA	ATTGA	70	67	7020-7118	Tn4401a	none	none	none	1	kpne	9	kpne_9	575	Tn4401a-1_ATTGA_ATTGA	61	277
6cc28976-09fc-4d20-9de8-86c9de3422ca	SAMN25989361	Aug-16	env	1952193	1952193_15	NA	NA	NA	NA	NA	F83	W46 Bed 1 Shower Drain	Shower_bath_drain	W46	geratology	Kpne-ST-1820	KPC-2	14083	3	IncFIA|IncFIB|IncFII	14	IS1F|IS1N|IS2|IS5|IS6100|ISEc9|ISEhe3|ISKpn14|ISKpn25|ISKpn31|ISKpn34|ISKpn6|ISKpn7|ISSen4	Tn4401a-1	ATTGA	ATTGA	128	119	7020-7118	Tn4401a	none	none	none	1	kpne	37	kpne_37	606	Tn4401a-1_ATTGA_ATTGA	46	483
6cdb744b-9c97-4a7d-ab12-02c980a954a5	SAMN25989360	Sep-16	pat	2035791	2035791_13	Screen	CMFT in house PCR (TaqMan) CPE Screen	KLEBSIELLA PNEUMONIAE	Ertapenem	R			Patient	AM1	acute med	Kpne-ST-252	KPC-2	17085	2	IncFIB|IncFII	13	IS1A|IS1B|IS1F|IS1X4|IS5075|IS6100|ISEc22|ISKpn14|ISKpn24|ISKpn31|ISKpn6|ISKpn7|ISSen4	Tn4401a-1	ATTGA	ATTGA	52	80	7020-7118	Tn4401a	none	none	none	1	kpne	9	kpne_9	575	Tn4401a-1_ATTGA_ATTGA	61	277
6cefed53-da6a-4d61-88e5-0d0de69e21c0	SAMN25989359	Nov-16	env	1953847	1953847_14	NA	NA	NA	NA	NA	F47	W45 Treatment Room CHWB Drain	CHWB	W45	geratology	Eclo-ST-32	KPC-2	56227	4	IncFIB|IncFII|IncHI2|IncHI2A	10	IS1R|IS1X4|IS6100|IS903B|ISKpn14|ISKpn25|ISKpn31|ISKpn6|ISKpn7|ISKpn8	Tn4401a-1	ATTGA	ATTGA	68	68	7020-7118	Tn4401a	none	none	none	1	eclo	10	eclo_10	303	Tn4401a-1_ATTGA_ATTGA	65	609
6d070b18-2cf9-4417-8975-8a3514db7318	SAMN25989358	Aug-16	env	1951467	1951467_12	NA	NA	NA	NA	NA	F113	W46 Drug Room CHWB Drain	CHWB	W46	geratology	Kpne-ST-922	KPC-2	29465	2	IncFIB|IncFII	17	IS102|IS186B|IS1F|IS1X4|IS4321R|IS5|IS5075|IS903|IS903B|ISEc22|ISEc9|ISKpn21|ISKpn25|ISKpn31|ISKpn6|ISKpn7|ISPpu12	Tn4401a-1	ATTGA	ATTGA	59	63	7020-7118	Tn4401a	none	none	none	1	kpne	2	kpne_2	489	Tn4401a-1_ATTGA_ATTGA	61	62
6d137090-b4f0-4d66-81d0-37da76c12d9d	SAMN25989357	Aug-16	env	1951596	1951596_11	NA	NA	NA	NA	NA	A107	AM2 Kitchen HWB Drain	HWB_drain	AM2	acute med	Kpne-ST-11	KPC-2	24238	2	IncFIB|IncFII	12	IS1B|IS26|IS6100|ISEc9|ISKpn1|ISKpn14|ISKpn18|ISKpn26|ISKpn6|ISKpn7|ISKpn8|Tn5403	Tn4401a-1	AATAT	AATAT	28	22	7020-7118	Tn4401a	none	none	none	1	kpne	11	kpne_11	7	Tn4401a-1_AATAT_AATAT	61	454
6d1855fa-beb9-465a-b867-a0edc362c05b	SAMN25989356	Aug-16	pat	2031724	2031724_13	Screen	CMFT in house PCR (TaqMan) CPE Screen	KLEBSIELLA PNEUMONIAE	Ertapenem	R			Patient	AM1	acute med	Kpne-ST-252	KPC-2	17024	2	IncFIB|IncFII	13	IS1A|IS1B|IS1F|IS1X4|IS5075|IS6100|ISEc22|ISKpn14|ISKpn24|ISKpn31|ISKpn6|ISKpn7|ISSen4	Tn4401a-1	ATTGA	ATTGA	35	36	7020-7118	Tn4401a	none	none	none	1	kpne	9	kpne_9	581	Tn4401a-1_ATTGA_ATTGA	61	277
6d23a10c-eefe-43b6-855a-877d7c6dff50	SAMN25989355	Aug-16	pat	2214724	2214724_11	Screen	CMFT Rapid PCR (Cepheid) CPE Screen	KLEBSIELLA PNEUMONIAE	Meropenem	R			Patient	AM2	acute med	Kpne-ST-661	KPC-2	57908	3	IncFIB|IncFII|IncR	15	IS1A|IS1F|IS5075|IS903|ISEc15|ISEcl1|ISKpn1|ISKpn14|ISKpn31|ISKpn34|ISKpn6|ISKpn7|ISKpn8|ISSen4|ISSpu2	Tn4401a-1	ATTGA	ATTGA	121	98	7020-7118	Tn4401a	none	none	none	1	kpne	44	kpne_44	49	Tn4401a-1_ATTGA_ATTGA	76	330
6d56568b-f428-4bd7-abbc-128a5d5cba99	SAMN25989354	Oct-16	env	1952986	1952986_14	NA	NA	NA	NA	NA	A70	AM2 Bed 1 Shower Drain	Shower_bath_drain	AM2	acute med	Kpne-ST-1828	KPC-2	18065	3	IncFIB|IncFII|IncR	16	IS1A|IS1R|IS1X3|IS1X4|IS5075|IS6100|ISEc33|ISEc52|ISEcl1|ISKpn1|ISKpn21|ISKpn26|ISKpn31|ISKpn6|ISKpn7|ISKpn8	Tn4401a-1	ATTGA	ATTGA	130	107	7020-7118	Tn4401a	none	none	none	1	kpne	7	kpne_7	229	Tn4401a-1_ATTGA_ATTGA	76	342
6d573fea-6e79-41ae-b78f-4c26753cce9d	SAMN25989353	Sep-16	env	1952511	1952511_11	NA	NA	NA	NA	NA	A31	AM2 Bed 12 CHWB Room	CHWB	AM2	acute med	Kpne-ST-268	KPC-2	12286	2	IncFIB|IncFII	11	IS6100|ISEc9|ISEcl1|ISKpn1|ISKpn2|ISKpn26|ISKpn28|ISKpn31|ISKpn34|ISKpn6|ISKpn7	unknown-1	ATTGA	ATTGA	133	158	900-905|1490-1509|7020-7118	unknown	none	none	none	1	kpne	1	kpne_1	505	unknown-1_ATTGA_ATTGA	61	756
6d75327a-1484-4ed2-9322-3f896ee9fd11	SAMN25989352	Aug-16	env	1951468	1951468_13	NA	NA	NA	NA	NA	F114	W46 Drug Room Utility Sink	Utility_sink	W46	geratology	Eclo-ST-32	KPC-2	10058	4	IncFII|IncHI2|IncHI2A|IncR	13	IS1F|IS1X4|IS26|IS5075|IS903B|ISEc33|ISEcl1|ISKpn26|ISKpn6|ISKpn7|ISKpn8|ISSen4|Tn5403	Tn4401a-1	AGTTG	AGTTG	53	49	7020-7118	Tn4401a	none	none	none	1	eclo	23	eclo_23	801	Tn4401a-1_AGTTG_AGTTG	90	503
6dac779a-a4a0-44e8-9176-ce821accfa19	SAMN25989351	Nov-16	env	1953923	1953923_13	NA	NA	NA	NA	NA	A46	AM1 Bed 22 Shower Drain	Shower_bath_drain	AM1	acute med	Kpne-ST-321	KPC-2	31701	3	IncFIB|IncFII|IncR	12	IS102|IS1A|IS1B|IS1F|IS903B|ISEc33|ISEcl1|ISKpn1|ISKpn14|ISKpn6|ISKpn7|ISSen4	Tn4401a-1	ATTGA	ATTGA	103	115	7020-7118	Tn4401a	none	none	none	1	kpne	5	kpne_5	95	Tn4401a-1_ATTGA_ATTGA	76	78
6de1ecea-86f9-401a-b0ba-a4ca10e29848	SAMN25989350	Dec-16	env	1954399	1954399_15	NA	NA	NA	NA	NA	A61	AM1AM2 Dirty Util Sluice	Sluice_sluice_sink	AM1_AM2	acute med	Raoultella ornithinolytica	KPC-2	9909	4	IncFIA|IncFII|IncHI1A|IncHI1B	16	IS1A|IS1B|IS5|IS5708|IS6100|ISEc22|ISEc33|ISEc36|ISEcl1|ISKox1|ISKpn21|ISKpn31|ISKpn6|ISKpn7|ISKpn8|ISVsa5	Tn4401a-1	ATAAT|ATTGA	ATAAT|ATTGA	123|129	130|119	7020-7118	Tn4401a	none	none	none	1	rorn	1	rorn_1	512	Tn4401a-1_ATAAT|ATTGA_ATAAT|ATTGA	57	302
6e0a9aa1-38ca-446b-a7b3-bc639f8c59ec	SAMN25989349	Sep-16	env	1952286	1952286_13	NA	NA	NA	NA	NA	F45	W45 Drug Room CHWB Drain	CHWB	W45	geratology	Eclo-ST-32	KPC-2	13662	2	IncFIB|IncFII	10	IS1R|IS1X4|IS5|IS6100|IS903B|ISKpn14|ISKpn25|ISKpn31|ISKpn6|ISKpn7	unknown-1	ATTGA	ATTGA	110	133	736-1570|3066-3073|7020-7118	unknown	none	none	none	1	eclo	10	eclo_10	756	unknown-1_ATTGA_ATTGA	61	588
6e282e41-d041-48a6-b1a6-c9b20b6b2b0b	SAMN25989348	Nov-16	env	1953954	1953954_13	NA	NA	NA	NA	NA	T10	W3 Day Rm CHWB Drain	CHWB	W3	cardiac	Eclo-ST-87	KPC-2	10058	3	IncFIB|IncHI2|IncHI2A	13	IS1X4|IS5075|IS6100|IS629|IS903B|ISEcl1|ISKox1|ISKpn21|ISKpn26|ISKpn6|ISKpn7|ISKpn8|ISSen4	Tn4401a-1	AGTTG	AGTTG	105	108	7020-7118	Tn4401a	none	none	none	1	eclo	20	eclo_20	312	Tn4401a-1_AGTTG_AGTTG	79	690
6e3a8099-4628-4b44-b677-42f38cbbbfdf	SAMN25989347	Sep-16	pat	2217353	2217353_15	Screen	CMFT Rapid PCR (Cepheid) CPE Screen	KLEBSIELLA PNEUMONIAE	Ertapenem	R			Patient	AM1	acute med	Kpne-ST-268	KPC-2	18012	2	IncFIB|IncFII	13	IS1F|IS6100|IS903B|ISEc9|ISEcl1|ISKpn1|ISKpn2|ISKpn26|ISKpn28|ISKpn31|ISKpn34|ISKpn6|ISKpn7	Tn4401a-1	ATTGA	ATTGA	97	99	7020-7118	Tn4401a	none	none	none	1	kpne	1	kpne_1	632	Tn4401a-1_ATTGA_ATTGA	61	533
6e4bd674-540d-4410-9ec4-c8afd795e2e8	SAMN25989346	Nov-16	env	1954018	1954018_15	NA	NA	NA	NA	NA	T44	W4 Treatment Rm Utility Sink	Utility_sink	W4	cardiac	Eclo-ST-252	KPC-2	44592	5	IncFIB|IncFII|IncN|IncR|IncX3	7	IS1R|IS1X4|IS5075|IS6100|ISKpn6|ISKpn7|ISKpn8	Tn4401a-1	TTGTG	TTGTG	159	150	7020-7118	Tn4401a	none	none	none	1	eclo	9	eclo_9	691	Tn4401a-1_TTGTG_TTGTG	73	599
6e6eea5b-598b-42a5-adaa-0e62f6b3a0be	SAMN25989345	Oct-16	env	1953157	1953157_23	NA	NA	NA	NA	NA	F117	W46 Dirty Utility Sluice	Sluice_sluice_sink	W46	geratology	Citrobacter freundii (GCA_001022155) CAV1321	KPC-2	55695	3	IncFIB|IncFII|IncN	15	IS1X2|IS30|IS3000|IS5708|IS6100|ISCfr1|ISEc33|ISEc36|ISKpn14|ISKpn25|ISKpn31|ISKpn6|ISKpn7|ISSen4|Tn5403	Tn4401a-1	ATTGA	ATTGA	92	83	7020-7118	Tn4401a	none	none	none	1	cfre	9	cfre_9	904	Tn4401a-1_ATTGA_ATTGA	71	662
6ea1b533-f6f6-4c68-a524-3f636b2a9925	SAMN25989344	Sep-16	pat	2037812	2037812_15	Screen	CMFT in house PCR (TaqMan) CPE Screen	KLEBSIELLA PNEUMONIAE	Ertapenem	R			Patient	W45	geratology	Kpne-ST-1828	KPC-2	18065	3	IncFIB|IncFII|IncR	14	IS1R|IS1X3|IS1X4|IS5075|IS6100|ISEc33|ISEc52|ISKpn1|ISKpn21|ISKpn26|ISKpn31|ISKpn6|ISKpn7|ISKpn8	Tn4401a-1	ATTGA	ATTGA	106	86	7020-7118	Tn4401a	none	none	none	1	kpne	7	kpne_7	229	Tn4401a-1_ATTGA_ATTGA	76	565
6f26d8b1-44ef-43f0-95e1-deae01cb6aaa	SAMN25989343	Nov-16	env	1953983	1953983_15	NA	NA	NA	NA	NA	T34	W3 Dirty Util Sluice Sink	Sluice_sluice_sink	W3	cardiac	Kpne-newST	KPC-2	12293	3	IncFIA|IncFIB|IncFII	13	IS186B|IS1F|IS26|IS5075|IS903|IS903B|ISEc33|ISKpn21|ISKpn31|ISKpn6|ISKpn7|ISKpn8|ISSen4	Tn4401a-1	ATTGA	ATTGA	134	135	7020-7118	Tn4401a	none	none	none	1	kpne	22	kpne_22	8	Tn4401a-1_ATTGA_ATTGA	46	246
6f31d379-593a-4b7c-87d3-2b31f05b9d60	SAMN25989342	Oct-16	env	1951911	1951911_14	NA	NA	NA	NA	NA	A90	AM2 Beds 17 20 Shower Drain	Shower_bath_drain	AM2	acute med	Eclo-ST-24	KPC-2	62795	4	ColRNAI|IncA/C2|IncFIB|IncFII	13	IS1326|IS1353|IS1X4|ISCfr1|ISEc14|ISEc52|ISEc9|ISKpn14|ISKpn25|ISKpn26|ISKpn31|ISKpn6|ISKpn7	Tn4401a-1	ATTGA	ATTGA	106	114	7020-7118	Tn4401a	none	none	none	1	eclo	11	eclo_11	968	Tn4401a-1_ATTGA_ATTGA	36	142
6f50372b-72a4-4edb-ad2e-10af803edb8f	SAMN25989341	Oct-16	env	1953216	1953216_11	NA	NA	NA	NA	NA	A128	AM2 Drug Room HWB	HWB_drain	AM2	acute med	Eclo-ST-24	KPC-2	62795	4	ColRNAI|IncA/C2|IncFIB|IncFII	14	IS1326|IS1353|IS1A|IS1X4|ISCfr1|ISEc14|ISEc52|ISEc9|ISKpn14|ISKpn25|ISKpn26|ISKpn31|ISKpn6|ISKpn7	Tn4401a-1	ATTGA	ATTGA	85	92	7020-7118	Tn4401a	none	none	none	1	eclo	11	eclo_11	972	Tn4401a-1_ATTGA_ATTGA	36	139
6f660a39-12eb-4bd7-b375-a06c23654ec5	SAMN25989340	Jul-16	pat	2214240	2214240_13	Screen	CMFT Rapid PCR (Cepheid) CPE Screen	KLEBSIELLA PNEUMONIAE	Ertapenem	R			Patient	AM1	acute med	Kpne-ST-252	KPC-2	17024	3	IncFIA|IncFIB|IncFII	15	IS102|IS1A|IS1B|IS1F|IS1X4|IS5075|IS6100|ISEc22|ISKpn14|ISKpn24|ISKpn31|ISKpn6|ISKpn7|ISKpn8|ISSen4	Tn4401a-1	ATTGA	ATTGA	34	33	7020-7118	Tn4401a	none	none	none	1	kpne	9	kpne_9	685	Tn4401a-1_ATTGA_ATTGA	46	74
6fed342b-1771-4a6d-8e0e-99a5727fb003	SAMN25989339	Aug-16	env	1951967	1951967_23	NA	NA	NA	NA	NA	F62	W45 Beds 24 -27 Shower Drain	Shower_bath_drain	W45	geratology	Kpne-ST-252	KPC-2	12399	3	IncFIB|IncFII|IncR	11	IS1F|IS5075|IS6100|IS903B|ISKpn14|ISKpn21|ISKpn24|ISKpn34|ISKpn6|ISKpn7|ISSen4	Tn4401a-1	ATTGA	TGTAG	53	57	7020-7118	Tn4401a	none	none	none	1	kpne	21	kpne_21	577	Tn4401a-1_ATTGA_TGTAG	76	527
70425c73-9069-4f2c-b600-aea02b0f2e2b	SAMN25989338	Aug-16	env	1951867	1951867_14	NA	NA	NA	NA	NA	A128	AM2 Drug Room HWB	HWB_drain	AM2	acute med	Eclo-ST-24	KPC-2	62795	4	ColRNAI|IncA/C2|IncFIB|IncFII	14	IS1326|IS1353|IS1A|IS1X4|ISCfr1|ISEc14|ISEc52|ISEc9|ISKpn14|ISKpn25|ISKpn26|ISKpn31|ISKpn6|ISKpn7	Tn4401a-1	ATTGA	ATTGA	58	68	7020-7118	Tn4401a	none	none	none	1	eclo	11	eclo_11	946	Tn4401a-1_ATTGA_ATTGA	36	139
707bd73a-5221-47c8-8eae-c2c7b183c203	SAMN25989337	Sep-16	pat	2217119	2217119_15	Screen	CMFT Rapid PCR (Cepheid) CPE Screen	KLEBSIELLA PNEUMONIAE	Ertapenem	R			Patient	W45	geratology	Kpne-ST-1563	KPC-2	51612	3	IncFIB|IncFII|IncHI1B	14	IS102|IS186B|IS1A|IS1B|IS1R|IS5075|IS903B|ISKpn20|ISKpn24|ISKpn6|ISKpn7|ISKpn8|ISPpu12|Tn5403	Tn4401a-1	ATTGA	ATATA	138	101	7020-7118	Tn4401a	none	none	none	1	kpne	33	kpne_33	127	Tn4401a-1_ATTGA_ATATA	64	49
71320c62-b3d1-4622-ad99-06831c889d8c	SAMN25989336	Dec-16	env	1954614	1954614_12	NA	NA	NA	NA	NA	T61	W4 Bay C Shower Drain	Shower_bath_drain	W4	cardiac	Enterobacter asburiae	KPC-2	29796	4	IncFIB|IncFII|IncN|IncR	13	IS1X2|IS1X3|IS30|IS5|IS5075|IS6100|IS903B|ISKpn21|ISKpn24|ISKpn31|ISKpn6|ISKpn7|ISSen4	Tn4401a-1	ATTGA	ATTGA	168	146	7020-7118	Tn4401a	none	none	none	1	easb	NA	easb_NA	520	Tn4401a-1_ATTGA_ATTGA	72	629
715016b7-242b-4748-b09d-e52baf9d31a7	SAMN25989335	Jul-16	env	1951283	1951283_14	NA	NA	NA	NA	NA	T43	W4 Treatment Rm CHWB Drain	CHWB	W4	cardiac	Eclo-ST-252	KPC-2	59317	7	Col|IncFIB|IncFIC|IncFII|IncN|IncR|IncX3	9	IS1R|IS1X2|IS1X4|IS200C|IS5075|IS6100|ISKpn6|ISKpn7|ISKpn8	Tn4401a-1	TTGTG	TTGTG	71	51	7020-7118	Tn4401a	none	none	none	1	eclo	9	eclo_9	695	Tn4401a-1_TTGTG_TTGTG	15	546
722eb5f1-7f0e-49ba-8b39-49e9a7d02f85	SAMN25989334	Aug-16	env	1951952	1951952_25	NA	NA	NA	NA	NA	F45	W45 Drug Room CHWB Drain	CHWB	W45	geratology	Cfre_newST_newAllele	KPC-2	14393	2	IncFIB|IncFII	11	IS1X4|IS5|IS6100|IS903B|ISEc9|ISEcl1|ISKpn14|ISKpn25|ISKpn31|ISKpn6|ISKpn7	Tn4401a-1	ATTGA	ATTGA	89	81	7020-7118	Tn4401a	none	none	none	1	cfre	4	cfre_4	675	Tn4401a-1_ATTGA_ATTGA	61	688
723bfc3d-26cd-4ac8-a7ca-9673fd02390d	SAMN25989333	Nov-16	env	1954125	1954125_13	NA	NA	NA	NA	NA	A110	AM2 Bed 21 HWB Drain	HWB_drain	AM2	acute med	Kpne-ST-268	KPC-2	18012	2	IncFIB|IncFII	13	IS1F|IS6100|IS903B|ISEc9|ISEcl1|ISKpn1|ISKpn2|ISKpn26|ISKpn28|ISKpn31|ISKpn34|ISKpn6|ISKpn7	Tn4401a-1	ATTGA	ATTGA	98	79	7020-7118	Tn4401a	none	none	none	1	kpne	1	kpne_1	626	Tn4401a-1_ATTGA_ATTGA	61	533
7273ea6f-6e8f-421e-bf12-46f263cc3e4d	SAMN25989332	Jun-16	env	1950819	1950819_11	NA	NA	NA	NA	NA	T7	W3W4 Dom Rm CHWB Drain	CHWB	W4	cardiac	Kpne-ST-1562	KPC-2	18796	2	IncFIB|IncFII	13	IS186B|IS1A|IS1B|ISEc22|ISEc52|ISEhe3|ISKpn14|ISKpn25|ISKpn26|ISKpn31|ISKpn6|ISKpn7|ISKpn8	Tn4401a-1	ATTGA	ATTGA	77	76	7020-7118	Tn4401a	none	none	none	1	kpne	3	kpne_3	137	Tn4401a-1_ATTGA_ATTGA	61	183
7295b0d3-c5c1-4d62-9d87-78dc4235c39d	SAMN25989331	Sep-16	pat	2035791	2035791_15	Screen	CMFT in house PCR (TaqMan) CPE Screen	KLEBSIELLA PNEUMONIAE	Ertapenem	R			Patient	AM1	acute med	Kpne-ST-252	KPC-2	17024	2	IncFIB|IncFII	13	IS1A|IS1B|IS1F|IS1X4|IS5075|IS6100|ISEc22|ISKpn14|ISKpn24|ISKpn31|ISKpn6|ISKpn7|ISSen4	Tn4401a-1	ATTGA	ATTGA	59	66	7020-7118	Tn4401a	none	none	none	1	kpne	9	kpne_9	571	Tn4401a-1_ATTGA_ATTGA	61	277
72b7db2c-1acb-4da5-baff-eabbb7f8f308	SAMN25989330	Jun-16	pat	2024485	2024485_11	Screen	CMFT in house PCR (TaqMan) CPE Screen	ENTEROBACTER CLOACAE COMPLEX	Ertapenem	R			Patient	W45	geratology	Eclo_newST_newAllele	KPC-2	10058	2	IncHI2|IncHI2A	7	IS1B|IS6100|IS903B|ISKpn26|ISKpn6|ISKpn7|ISKpn8	Tn4401a-1	AGTTG	AGTTG	106	96	7020-7118	Tn4401a	none	none	none	1	eclo	3	eclo_3	333	Tn4401a-1_AGTTG_AGTTG	93	477
72c13965-54bc-4b2e-a153-2bf23dfcbe8b	SAMN25989329	Oct-16	env	1953457	1953457_24	NA	NA	NA	NA	NA	F144	W46 Beds 8 11 HWB Drain	HWB_drain	W46	geratology	Enterobacter asburiae	KPC-2	10058	5	Col|IncFIB|IncFII|IncHI2|IncHI2A	9	IS1F|IS1R|IS1X4|IS6100|IS903B|ISKox1|ISKpn6|ISKpn7|ISKpn8	Tn4401a-1	AGTTG	AGTTG	127	135	7020-7118	Tn4401a	none	none	none	1	easb	NA	easb_NA	335	Tn4401a-1_AGTTG_AGTTG	17	489
72d5afdb-06a6-4126-87a9-edf10286bc6d	SAMN25989328	Dec-16	env	1954471	1954471_15	NA	NA	NA	NA	NA	T77	W3W4 Dom Rm Mop Sink lower	Mop_sink	W3_W4	cardiac	Koxy-ST-50	KPC-2	10058	5	IncFIB|IncFII|IncHI2|IncHI2A|IncN	10	IS1A|IS1B|IS5075|IS6100|IS903B|ISEcl1|ISKpn21|ISKpn6|ISKpn7|Tn5403	Tn4401a-1	AGTTG	AGTTG	130	111	7020-7118	Tn4401a	none	none	none	1	koxy	NA	koxy_NA	277	Tn4401a-1_AGTTG_AGTTG	66	305
72e8246f-5ed4-4e9a-9467-d7a3fb934b48	SAMN25989327	Sep-16	env	1952439	1952439_13	NA	NA	NA	NA	NA	T44	W4 Treatment Rm Utility Sink	Utility_sink	W4	cardiac	Eclo-ST-252	KPC-2	59317	5	IncFIB|IncFII|IncN|IncR|IncX3	6	IS1X2|IS5075|IS6100|ISKpn6|ISKpn7|ISKpn8	Tn4401a-1	TTGTG	TTGTG	122	111	7020-7118	Tn4401a	none	none	none	1	eclo	9	eclo_9	693	Tn4401a-1_TTGTG_TTGTG	73	671
72fda58b-10b6-4983-8914-20064337385c	SAMN25989326	Nov-16	env	1953536	1953536_12	NA	NA	NA	NA	NA	T8	W3W4 Doms Rm Mop Sink upper	Mop_sink	W3_W4	cardiac	Kpne-ST-478	KPC-2	14771	3	IncFIB|IncFII|IncR	10	IS1X2|IS5075|IS6100|ISKox1|ISKpn2|ISKpn31|ISKpn6|ISKpn7|ISSen3|ISSen4	Tn4401a-1	ATTGA	ATTGA	131	134	7020-7118	Tn4401a	none	none	none	1	kpne	14	kpne_14	542	Tn4401a-1_ATTGA_ATTGA	76	669
7311ceb3-8641-4d69-8e5b-cb89f3a8d1f7	SAMN25989325	Sep-16	env	1952779	1952779_15	NA	NA	NA	NA	NA	F74	W45 Beds 12 15 Shower Drain	Shower_bath_drain	W45	geratology	Cfre-ST-114	KPC-2	76889	2	IncFIB|IncN	8	IS1B|IS6100|ISCfr1|ISEc36|ISKpn31|ISKpn6|ISKpn7|ISSen4	Tn4401a-1	ATTGA	ATTGA	73	57	7020-7118	Tn4401a	none	none	none	1	cfre	3	cfre_3	845	Tn4401a-1_ATTGA_ATTGA	84	478
731f8954-196d-4899-be76-e46cbb566faf	SAMN25989324	Nov-16	pat	2047338	2047338_12	Screen	CMFT Rapid PCR (Cepheid) CPE Screen	ENTEROBACTER CLOACAE COMPLEX	Meropenem	R			Patient	AM1	acute med	Eclo-ST-90	KPC-2	10212	2	IncHI2|IncHI2A	5	IS6100|IS903B|ISKpn26|ISKpn6|ISKpn7	Tn4401a-1	AGTTG	AGTTG	67	86	7020-7118	Tn4401a	none	none	none	1	eclo	18	eclo_18	292	Tn4401a-1_AGTTG_AGTTG	93	755
7396edf1-abae-4a96-8f9b-41f3e3e4677e	SAMN25989323	Oct-16	env	1952895	1952895_15	NA	NA	NA	NA	NA	F146	W46 Beds 8 11 Shower Drain	Shower_bath_drain	W46	geratology	Eclo-ST-32	KPC-2	56664	5	IncFIB|IncFII|IncHI2|IncHI2A|IncR	15	IS102|IS1247|IS1B|IS1R|IS1X4|IS4321R|ISEcl1|ISEhe3|ISKpn14|ISKpn26|ISKpn31|ISKpn6|ISKpn7|ISKpn8|ISSen4	Tn4401a-1	ATTGA	ATTGA	114	144	7020-7118	Tn4401a	none	none	none	1	eclo	13	eclo_13	429	Tn4401a-1_ATTGA_ATTGA	69	27
7397d6b1-4888-47cf-8506-2c8ed642c61a	SAMN25989322	Aug-16	env	1951762	1951762_11	NA	NA	NA	NA	NA	F45	W45 Drug Room CHWB Drain	CHWB	W45	geratology	Eclo-ST-32	KPC-2	26967	2	IncFIB|IncFII	12	IS1R|IS1X4|IS26|IS5|IS5075|IS6100|IS903B|ISKpn14|ISKpn25|ISKpn31|ISKpn6|ISKpn7	Tn4401a-1	ATTGA	ATTGA	43	43	7020-7118	Tn4401a	none	none	none	1	eclo	10	eclo_10	711	Tn4401a-1_ATTGA_ATTGA	61	571
73e8dfd0-73ef-45c2-afb7-d4d372547809	SAMN25989321	Aug-16	env	1951916	1951916_13	NA	NA	NA	NA	NA	T44	W4 Treatment Rm Utility Sink	Utility_sink	W4	cardiac	Eclo-ST-252	KPC-2	44592	5	IncFIB|IncFII|IncN|IncR|IncX3	6	IS1R|IS1X4|IS6100|ISKpn6|ISKpn7|ISKpn8	Tn4401a-1	TTGTG	TTGTG	75	75	7020-7118	Tn4401a	none	none	none	1	eclo	9	eclo_9	694	Tn4401a-1_TTGTG_TTGTG	73	610
743fbe64-7a9a-4e7b-a102-8ce239c3b699	SAMN25989320	Aug-16	env	1951879	1951879_11	NA	NA	NA	NA	NA	T77	W3W4 Dom Rm Mop Sink lower	Mop_sink	W3_W4	cardiac	Kpne-ST-1031	KPC-2	17478	3	IncFIB|IncFII|IncR	19	IS1A|IS1F|IS6100|IS903B|ISEc33|ISEc9|ISEcl1|ISKpn1|ISKpn14|ISKpn19|ISKpn21|ISKpn24|ISKpn28|ISKpn31|ISKpn6|ISKpn7|ISKpn8|ISSen4|Tn3	Tn4401a-1	ATTGA	ATTGA	95	108	7020-7118	Tn4401a	none	none	none	1	kpne	17	kpne_17	903	Tn4401a-1_ATTGA_ATTGA	76	332
747d94f2-4c3e-4ced-99d3-9d9ed2a5548a	SAMN25989319	Nov-16	env	1954141	1954141_11	NA	NA	NA	NA	NA	A129	AM2 Treatment Room CHWB	CHWB	AM2	acute med	Eclo-ST-24	KPC-2	62795	4	ColRNAI|IncA/C2|IncFIB|IncFII	14	IS1326|IS1353|IS1A|IS1X4|ISCfr1|ISEc14|ISEc52|ISEc9|ISKpn14|ISKpn25|ISKpn26|ISKpn31|ISKpn6|ISKpn7	Tn4401a-1	ATTGA	ATTGA	115	105	7020-7118	Tn4401a	none	none	none	1	eclo	11	eclo_11	944	Tn4401a-1_ATTGA_ATTGA	36	139
74d5c063-8ff9-4ba0-96e9-060b90bd325f	SAMN25989318	Sep-16	env	1952700	1952700_15	NA	NA	NA	NA	NA	F46	W45 Drug Room Utility Sink	Utility_sink	W45	geratology	Eclo-ST-32	KPC-2	69404	2	IncFIB|IncFII	10	IS1R|IS1X4|IS5075|IS903B|ISEc9|ISKpn14|ISKpn25|ISKpn31|ISKpn6|ISKpn7	Tn4401a-1	ATTGA	ATTGA	79	102	7020-7118	Tn4401a	none	none	none	1	eclo	10	eclo_10	730	Tn4401a-1_ATTGA_ATTGA	61	601
75028047-e971-4f02-a268-7388358cfb96	SAMN25989317	Aug-16	env	1951762	1951762_13	NA	NA	NA	NA	NA	F45	W45 Drug Room CHWB Drain	CHWB	W45	geratology	Eclo-ST-32	KPC-2	26967	2	IncFIB|IncFII	9	IS1R|IS1X4|IS6100|IS903B|ISKpn14|ISKpn25|ISKpn31|ISKpn6|ISKpn7	Tn4401a-1	ATTGA	ATTGA	76	75	7020-7118	Tn4401a	none	none	none	1	eclo	10	eclo_10	785	Tn4401a-1_ATTGA_ATTGA	61	608
75231038-f6a0-42b0-8cc9-fe76ec213850	SAMN25989316	Oct-16	pat	2219921	2219921_14	Screen	CMFT Rapid PCR (Cepheid) CPE Screen	KLEBSIELLA PNEUMONIAE	Ertapenem	R			Patient	AM1	acute med	Kpne-ST-643	KPC-2	10058	4	IncFIB|IncFII|IncHI2|IncHI2A	15	IS1A|IS1B|IS1F|IS6100|IS903B|ISKox1|ISKpn1|ISKpn14|ISKpn21|ISKpn24|ISKpn28|ISKpn34|ISKpn6|ISKpn7|ISSen4	Tn4401a-1	AGTTG	AGTTG	86	87	7020-7118	Tn4401a	none	none	none	1	kpne	12	kpne_12	261	Tn4401a-1_AGTTG_AGTTG	65	284
75616364-82ab-46b8-9458-bd0ebc7fac96	SAMN25989315	Aug-16	pat	2214766	2214766_12	Screen	CMFT Rapid PCR (Cepheid) CPE Screen	KLEBSIELLA PNEUMONIAE	Meropenem	R			Patient	AM1	acute med	Kpne-ST-252	KPC-2	17024	2	IncFIB|IncFII	12	IS1397|IS1A|IS1B|IS1F|IS1X4|IS5075|IS6100|ISKpn14|ISKpn31|ISKpn6|ISKpn7|ISSen4	Tn4401a-1	ATTGA	ATTGA	105	87	7020-7118	Tn4401a	none	none	none	1	kpne	9	kpne_9	548	Tn4401a-1_ATTGA_ATTGA	61	143
7571ec8b-8436-41cf-b73a-62c9899349e6	SAMN25989314	Dec-16	env	1954318	1954318_13	NA	NA	NA	NA	NA	T4	W3W4 M Staff WC HWB Drain	HWB_drain	W3_W4	cardiac	Kpne-newST	KPC-2	22683	3	IncFIB|IncFII|IncR	13	IS186B|IS1A|IS2|IS903B|ISEc52|ISKpn14|ISKpn21|ISKpn26|ISKpn31|ISKpn34|ISKpn6|ISKpn7|ISSen4	Tn4401a-1	ATTGA	ATTGA	92	96	7020-7118	Tn4401a	none	none	none	1	kpne	8	kpne_8	72	Tn4401a-1_ATTGA_ATTGA	76	196
7575c782-9672-4f3a-9c53-8269dd3060c0	SAMN25989313	Sep-16	pat	2037484	2037484_11	Screen	CMFT in house PCR (TaqMan) CPE Screen	KLEBSIELLA PNEUMONIAE	Meropenem	R			Patient	W46	geratology	Kpne-ST-1828	KPC-2	18065	3	IncFIB|IncFII|IncR	16	IS1B|IS1R|IS1X3|IS1X4|IS5075|IS6100|ISEc33|ISEc52|ISEcl1|ISKpn1|ISKpn21|ISKpn26|ISKpn31|ISKpn6|ISKpn7|ISKpn8	Tn4401a-1	ATTGA	ATTGA	111	124	7020-7118	Tn4401a	none	none	none	1	kpne	7	kpne_7	229	Tn4401a-1_ATTGA_ATTGA	76	416
75c6f27e-8b2a-44a6-9915-5de83d6c5ba0	SAMN25989312	Sep-16	env	1952556	1952556_12	NA	NA	NA	NA	NA	F83	W46 Bed 1 Shower Drain	Shower_bath_drain	W46	geratology	Kpne_newST_newAllele	KPC-2	12854	3	Col|IncFIB|IncFII	12	IS1N|IS1X4|IS2|IS5|IS6100|IS903B|ISKpn21|ISKpn26|ISKpn31|ISKpn6|ISKpn7|ISSen3	unknown-1	ATTGA	ATTGA	218	228	935-941|7020-7118	unknown	none	none	none	1	kpne	50	kpne_50	543	unknown-1_ATTGA_ATTGA	16	543
7603e6c1-ec19-4c32-bccd-b8be62212115	SAMN25989311	Jul-16	env	1951102	1951102_14	NA	NA	NA	NA	NA	A14	AM1 Beds 7 10 CHWB	CHWB	AM1	acute med	Kpne-ST-461	KPC-2	27893	3	IncFIB|IncFII|IncR	18	IS102|IS1A|IS1R|IS1X4|IS26|IS4321L|IS903B|ISKpn1|ISKpn14|ISKpn21|ISKpn28|ISKpn31|ISKpn34|ISKpn6|ISKpn7|ISKpn8|ISSen4|ISSty2	Tn4401a-unknown	ATTGA	ATTGA	58	60	7020-7118	Tn4401a	T6736A	none	none	unknown	kpne	24	kpne_24	63	Tn4401a-unknown_ATTGA_ATTGA	76	91
76253166-0215-4016-99c9-075759866542	SAMN25989310	Aug-16	pat	2035302	2035302_15	Screen	CMFT in house PCR (TaqMan) CPE Screen	KLEBSIELLA PNEUMONIAE	Ertapenem	R			Patient	W45	geratology	Kpne-ST-27	KPC-2	21830	4	IncFIB|IncFII|IncN|IncR	13	IS186B|IS1A|IS1X2|IS6100|IS903B|ISKpn14|ISKpn21|ISKpn28|ISKpn31|ISKpn6|ISKpn7|ISPpu12|ISSen3	Tn4401a-1	ATTGA	ATTGA	42	51	7020-7118	Tn4401a	none	none	none	1	kpne	31	kpne_31	536	Tn4401a-1_ATTGA_ATTGA	72	192
762c63fe-02bd-4049-890b-eaf3dbb50afb	SAMN25989309	Aug-16	env	1952203	1952203_13	NA	NA	NA	NA	NA	F121	W46 Dom Room Mop Sink upper	Mop_sink	W46	geratology	Kpne-ST-841	KPC-2	42656	3	IncFIB|IncFII|IncR	12	IS186B|IS1S|IS1X4|IS26|ISEc36|ISKpn24|ISKpn28|ISKpn34|ISKpn6|ISKpn7|ISPpu12|ISSpu2	Tn4401a-1	ATTGA	ATATA	112	146	7020-7118	Tn4401a	none	none	none	1	kpne	29	kpne_29	112	Tn4401a-1_ATTGA_ATATA	76	261
7648577d-9d82-4329-96fc-6beaa4ceec7b	SAMN25989308	May-16	pat	2020790	2020790_11	NA	NA	NA	NA	NA			Patient	W4	cardiac	Kpne-ST-107	KPC-2	59853	4	IncFIA|IncFIB|IncFII|IncR	11	IS1R|IS6100|IS903B|ISEc23|ISKpn1|ISKpn14|ISKpn25|ISKpn31|ISKpn6|ISKpn7|ISSen4	Tn4401a-1	ATTGA	ATTGA	93	81	7020-7118	Tn4401a	none	none	none	1	kpne	42	kpne_42	603	Tn4401a-1_ATTGA_ATTGA	53	622
76571590-e82c-4fa3-9ecf-217f0162cd37	SAMN25989307	Apr-16	env	1950417	1950417_13	NA	NA	NA	NA	NA	T8	W3W4 Doms Rm Mop Sink upper	Mop_sink	W3	cardiac	Kpne-ST-10	KPC-2	17596	3	IncFIA|IncFIB|IncFII	14	IS186B|IS1B|IS1X2|IS903B|ISKpn1|ISKpn14|ISKpn25|ISKpn28|ISKpn31|ISKpn34|ISKpn6|ISKpn7|ISPpu12|ISSen3	Tn4401a-1	ATTGA	ATTGA	36	44	7020-7118	Tn4401a	none	none	none	1	kpne	13	kpne_13	28	Tn4401a-1_ATTGA_ATTGA	46	216
766756f6-6335-45d0-90a1-5dec58508d31	SAMN25989306	Sep-16	pat	2038190	2038190_14	Screen	CMFT in house PCR (TaqMan) CPE Screen	KLEBSIELLA PNEUMONIAE	Meropenem	R			Patient	W45	geratology	Ecol-ST-216	KPC-2	14771	5	IncFIB|IncFII|IncHI1A|IncHI1B|p0111	13	IS150|IS2|IS21|IS5075|IS609|IS6100|ISEc33|ISKpn31|ISKpn6|ISKpn7|ISPpu12|ISPpu21|ISSen3	Tn4401a-1	ATTGA	ATTGA	94	107	7020-7118	Tn4401a	none	none	none	1	ecol	7	ecol_7	225	Tn4401a-1_ATTGA_ATTGA	63	152
7676d9e8-ba66-4674-a2a6-c24d2cd4f91d	SAMN25989305	Aug-16	env	1951725	1951725_12	NA	NA	NA	NA	NA	T10	W3 Day Rm CHWB Drain	CHWB	W3	cardiac	Eclo-ST-87	KPC-2	10058	3	IncFIB|IncHI2|IncHI2A	13	IS1X4|IS5075|IS6100|IS629|IS903B|ISEcl1|ISKox1|ISKpn21|ISKpn26|ISKpn6|ISKpn7|ISKpn8|ISSen4	Tn4401a-1	AGTTG	AGTTG	54	54	7020-7118	Tn4401a	none	none	none	1	eclo	20	eclo_20	312	Tn4401a-1_AGTTG_AGTTG	79	690
7679e951-468b-4076-9d3a-4e0f83949e77	SAMN25989304	Sep-16	env	1952661	1952661_13	NA	NA	NA	NA	NA	A61	AM1AM2 Dirty Util Sluice	Sluice_sluice_sink	AM1_AM2	acute med	Raoultella ornithinolytica	KPC-2	9909	5	IncFIA|IncFII|IncHI1A|IncHI1B|IncN3	16	IS1A|IS5|IS5075|IS5708|IS6100|ISEc22|ISEc33|ISEc36|ISEcl1|ISKox1|ISKpn21|ISKpn31|ISKpn6|ISKpn7|ISKpn8|ISVsa5	Tn4401a-1	ATAAT|ATTGA	ATAAT|ATTGA	175|173	179|158	7020-7118	Tn4401a	none	none	none	1	rorn	1	rorn_1	515	Tn4401a-1_ATAAT|ATTGA_ATAAT|ATTGA	58	392
76f40735-b901-4214-89e9-38ab416f4e9c	SAMN25989303	Dec-16	env	1954676	1954676_14	NA	NA	NA	NA	NA	F46	W45 Drug Room Utility Sink	Utility_sink	W45	geratology	Eclo-ST-32	KPC-2	47160	2	IncFIB|IncFII	9	IS1R|IS1X4|IS903B|ISEc9|ISKpn14|ISKpn25|ISKpn31|ISKpn6|ISKpn7	Tn4401a-1	ATTGA	ATTGA	71	102	7020-7118	Tn4401a	none	none	none	1	eclo	10	eclo_10	737	Tn4401a-1_ATTGA_ATTGA	61	612
775270ac-cf9b-4e4a-98ce-0cdf9cf8a525	SAMN25989302	Oct-16	pat	2219047	2219047_11	Screen	CMFT Rapid PCR (Cepheid) CPE Screen	KLEBSIELLA PNEUMONIAE	Meropenem	R			Patient	AM1	acute med	Kpne-ST-643	KPC-2	10058	4	IncFIB|IncFII|IncHI2|IncHI2A	14	IS1A|IS1B|IS1F|IS6100|ISKox1|ISKpn1|ISKpn14|ISKpn21|ISKpn24|ISKpn28|ISKpn34|ISKpn6|ISKpn7|ISSen4	Tn4401a-1	AGTTG	AGTTG	102	85	7020-7118	Tn4401a	none	none	none	1	kpne	12	kpne_12	261	Tn4401a-1_AGTTG_AGTTG	65	287
776342f5-9067-4d7b-b172-58dee403ad0f	SAMN25989301	Aug-16	env	1952026	1952026_11	NA	NA	NA	NA	NA	A61	AM1AM2 Dirty Util Sluice	Sluice_sluice_sink	AM1_AM2	acute med	Raoultella ornithinolytica	KPC-2	9909	4	IncFIA|IncFII|IncHI1A|IncHI1B	16	IS1A|IS5|IS5708|IS6100|ISEc22|ISEc33|ISEc36|ISEc52|ISEcl1|ISKox1|ISKpn21|ISKpn31|ISKpn6|ISKpn7|ISKpn8|ISVsa5	Tn4401a-1	ATAAT|ATTGA	ATAAT|ATTGA	55|73	73|71	7020-7118	Tn4401a	none	none	none	1	rorn	1	rorn_1	512	Tn4401a-1_ATAAT|ATTGA_ATAAT|ATTGA	57	394
7795fca1-0526-4866-acf6-9a799c50ca77	SAMN25989300	Nov-16	env	1953983	1953983_12	NA	NA	NA	NA	NA	T34	W3 Dirty Util Sluice Sink	Sluice_sluice_sink	W3	cardiac	Kpne-newST	KPC-2	12289	3	IncFIA|IncFIB|IncFII	14	IS186B|IS1B|IS1F|IS26|IS5075|IS903|IS903B|ISEc33|ISKpn21|ISKpn31|ISKpn6|ISKpn7|ISKpn8|ISSen4	unknown-1	ATTGA	ATTGA	66	75	1481-1506|7020-7118	unknown	none	none	none	1	kpne	22	kpne_22	8	unknown-1_ATTGA_ATTGA	46	210
77b41570-4e39-4582-87e7-18ec1fceac5b	SAMN25989299	Aug-16	env	1951572	1951572_11	NA	NA	NA	NA	NA	T43	W4 Treatment Rm CHWB Drain	CHWB	W4	cardiac	Eclo-ST-252	KPC-2	59317	5	IncFIB|IncFII|IncN|IncR|IncX3	7	IS1R|IS1X2|IS5075|IS6100|ISKpn6|ISKpn7|ISKpn8	Tn4401a-1	TTGTG	TTGTG	52	62	7020-7118	Tn4401a	none	none	none	1	eclo	9	eclo_9	693	Tn4401a-1_TTGTG_TTGTG	73	560
78049f05-3c33-47b2-a508-8e640c63e17d	SAMN25989298	May-16	pat	2020416	2020416_13	Screen	CMFT in house PCR (TaqMan) CPE Screen	ESCHERICHIA COLI	Meropenem	R			Patient	W3	cardiac	Ecol-ST-401	KPC-2	10058	3	IncHI2|IncHI2A|p0111	14	IS1F|IS1H|IS200C|IS5708|IS609|IS6100|ISEc1|ISEc33|ISEcl1|ISKpn6|ISKpn7|ISKpn8|ISSen3|ISSen4	Tn4401a-1	AGTTG	AGTTG	96	82	7020-7118	Tn4401a	none	none	none	1	ecol	9	ecol_9	254	Tn4401a-1_AGTTG_AGTTG	98	482
780dca08-8fc0-439a-b9b2-4b7d0b0abf1a	SAMN25989297	Sep-16	env	1952485	1952485_23	NA	NA	NA	NA	NA	F114	W46 Drug Room Utility Sink	Utility_sink	W46	geratology	Kpne-ST-922	KPC-2	25047	2	IncFIB|IncFII	14	IS186B|IS1F|IS1X4|IS4321R|IS5|IS5075|ISEc22|ISEc9|ISKpn21|ISKpn25|ISKpn31|ISKpn6|ISKpn7|ISPpu12	Tn4401a-1	ATTGA	ATTGA	225	190	7020-7118	Tn4401a	none	none	none	1	kpne	2	kpne_2	484	Tn4401a-1_ATTGA_ATTGA	61	234
7857d2aa-c850-45a8-9615-1fd2706311c5	SAMN25989296	Aug-16	env	1951953	1951953_11	NA	NA	NA	NA	NA	F46	W45 Drug Room Utility Sink	Utility_sink	W45	geratology	Eclo-ST-32	KPC-2	47034	2	IncFIB|IncFII	11	IS1R|IS1X4|IS5|IS5075|IS903B|ISEc9|ISKpn14|ISKpn25|ISKpn31|ISKpn6|ISKpn7	Tn4401a-1	ATTGA	ATTGA	51	68	7020-7118	Tn4401a	none	none	none	1	eclo	10	eclo_10	738	Tn4401a-1_ATTGA_ATTGA	61	585
78863e61-4b10-4086-905c-18696ab28f54	SAMN25989295	Sep-16	pat	2217353	2217353_13	Screen	CMFT Rapid PCR (Cepheid) CPE Screen	KLEBSIELLA PNEUMONIAE	Ertapenem	R			Patient	AM1	acute med	Kpne-ST-268	KPC-2	18033	2	IncFIB|IncFII	13	IS1F|IS6100|IS903B|ISEc9|ISEcl1|ISKpn1|ISKpn2|ISKpn26|ISKpn28|ISKpn31|ISKpn34|ISKpn6|ISKpn7	Tn4401a-1	ATTGA	ATTGA	73	84	7020-7118	Tn4401a	none	none	none	1	kpne	1	kpne_1	646	Tn4401a-1_ATTGA_ATTGA	61	533
78ccdd92-da2b-42f5-b6a9-fd38150edc00	SAMN25989294	Sep-16	pat	2036782	2036782_11	NA	NA	NA	NA	NA			Patient	AM1	acute med	Kpne-ST-252	KPC-2	17024	2	IncFIB|IncFII	13	IS1A|IS1B|IS1F|IS1X4|IS5075|IS6100|ISEc22|ISKpn14|ISKpn24|ISKpn31|ISKpn6|ISKpn7|ISSen4	Tn4401a-1	ATTGA	ATTGA	50	65	7020-7118	Tn4401a	none	none	none	1	kpne	9	kpne_9	572	Tn4401a-1_ATTGA_ATTGA	61	277
78d1bfb2-0915-4dba-a983-3fc72391e1a6	SAMN25989293	Mar-16	env	1950344	1950344_11	NA	NA	NA	NA	NA	T8	W3W4 Doms Rm Mop Sink upper	Mop_sink	W3_W4	cardiac	Kpne-ST-2938	KPC-2	29801	4	Col|IncFIA|IncFIB|IncFII	18	IS186B|IS1A|IS1B|IS1F|IS1N|IS1R|IS26|IS903|ISApu1|ISAs25|ISEc33|ISEc35|ISEc8|ISKpn21|ISKpn6|ISKpn7|ISKpn8|ISPpu12	Tn4401a-unknown	ATTGA	ATATA	45	55	7020-7118	Tn4401a	none	C2046S|C2081Y|A2088M|T2090Y|C2096Y|G2100S|C2102Y|A2105R|T2123Y|C2135Y|G2153R|T2155Y|C2164S|T2291Y|C2299Y|G2303R|G2306R|C2312S|G2321R|C2330Y|A2338R|T2339Y|G2348R|T2351Y|T2364Y|T2366Y|G2369S|G2375R|T2382Y|T2453K|G2459R|C2462Y|A2469R|T2477Y|C2483S|T2489Y|G2501K|G2510R|C2528Y|G2531R|A2532R|C2537Y|C2546Y|T2554Y|C2555M|C2556S|C2558S|A2567R|G2583R|C2586Y|G2588S|C2589Y|C2596S|A2597R|A2607R|A2609R|T2618Y|…	C75,G49|C70,T64|A76,C56|T73,C54|C81,T50|G80,C55|C79,T51|A72,G56|T80,C62|C80,T57|G77,A51|T68,C55|C71,G58|T65,C22|C73,T18|G75,A20|G75,A22|C76,G28|G80,A28|C70,T28|A66,G28|T67,C28|G70,A24|T61,C28|T62,C22|T64,C20|G66,C22|G74,A20|T68,C22|T81,G23|G77,A22|C75,T22|A67,G30|T67,C28|C72,G33|T67,C31|G71,T28|G74,A26|C69,T21|G69,A24|A63,G25|C69,T24|C71,T24|T58,C20|C65,A21|C67,G21|C67,G21|A63,G40|G64,A35|C72,T34…	unknown	kpne	10	kpne_10	100	Tn4401a-unknown_ATTGA_ATATA	9	165
792bb7ef-6237-410d-adf4-cc0a24888b92	SAMN25989292	Jul-16	env	1951265	1951265_13	NA	NA	NA	NA	NA	A128	AM2 Drug Room HWB	HWB_drain	AM2	acute med	Eclo-ST-24	KPC-2	62795	4	ColRNAI|IncA/C2|IncFIB|IncFII	14	IS1326|IS1353|IS1A|IS1X4|ISCfr1|ISEc14|ISEc52|ISEc9|ISKpn14|ISKpn25|ISKpn26|ISKpn31|ISKpn6|ISKpn7	Tn4401a-1	ATTGA	ATTGA	64	54	7020-7118	Tn4401a	none	none	none	1	eclo	11	eclo_11	983	Tn4401a-1_ATTGA_ATTGA	36	139
79d77213-4d3d-4e27-b2a4-eba3e535ec42	SAMN25989291	Nov-16	env	1953537	1953537_12	NA	NA	NA	NA	NA	T77	W3W4 Dom Rm Mop Sink lower	Mop_sink	W3_W4	cardiac	Kpne-ST-1429	KPC-2	23174	2	IncFIB|IncFII	14	IS102|IS186B|IS1F|IS903B|ISEc22|ISEhe3|ISKox1|ISKpn21|ISKpn24|ISKpn26|ISKpn34|ISKpn6|ISKpn7|ISPpu12	Tn4401a-1	ATTGA	ATATA	101	97	7020-7118	Tn4401a	none	none	none	1	kpne	15	kpne_15	17	Tn4401a-1_ATTGA_ATATA	61	64
79d7f5d0-1c55-43ee-96ed-4111cf983bf6	SAMN25989290	Oct-16	env	1953454	1953454_23	NA	NA	NA	NA	NA	F138	W46 Beds 16 19 Shower Drain	Shower_bath_drain	W46	geratology	Eclo-ST-88	KPC-2	23817	6	IncFIA|IncFIB|IncFII|IncHI2|IncHI2A|IncR	11	IS1X2|IS1X4|IS30|IS5075|ISCfr1|ISEc36|ISKpn14|ISKpn31|ISKpn6|ISKpn7|ISKpn8	Tn4401a-unknown	ATTGA	ATTGA	168	192	7020-7118	Tn4401a	C4121T	none	none	unknown	eclo	2	eclo_2	923	Tn4401a-unknown_ATTGA_ATTGA	51	638
79d9dae5-1920-4c52-b1c9-40657c93b771	SAMN25989289	Aug-16	pat	2214766	2214766_15	Screen	CMFT Rapid PCR (Cepheid) CPE Screen	KLEBSIELLA PNEUMONIAE	Meropenem	R			Patient	AM1	acute med	Ecol-ST-73	KPC-2	102749	3	Col|Col156|IncFII	17	IS100kyp|IS1203|IS1A|IS21|IS26|IS30|ISEc20|ISEc38|ISEc39|ISEc40|ISEc41|ISEc45|ISKpn14|ISKpn31|ISKpn6|ISKpn7|ISKpn8	Tn4401a-1	ATTGA	ATTGA	96	101	7020-7118	Tn4401a	none	none	none	1	ecol	12	ecol_12	4	Tn4401a-1_ATTGA_ATTGA	5	8
79f2884f-364c-4682-b55c-fd4b13197c5d	SAMN25989288	Oct-16	env	1953064	1953064_11	NA	NA	NA	NA	NA	A17	AM1 Beds 7 10 Shower Drain	Shower_bath_drain	AM1	acute med	Kpne-ST-1031	KPC-2	18012	2	IncFIB|IncFII	14	IS1A|IS6100|IS903B|ISEc52|ISEc9|ISEcl1|ISKpn19|ISKpn21|ISKpn24|ISKpn31|ISKpn34|ISKpn6|ISKpn7|ISSen4	Tn4401a-1	ATTGA	ATTGA	144	139	7020-7118	Tn4401a	none	none	none	1	kpne	17	kpne_17	862	Tn4401a-1_ATTGA_ATTGA	61	403
7a2cc1ca-b2ff-4b76-bfa3-617863f0accd	SAMN25989287	Oct-16	env	1952886	1952886_12	NA	NA	NA	NA	NA	F134	W46 Beds 20 23 Shower Drain	Shower_bath_drain	W46	geratology	Eclo_newST_newAllele	KPC-2	10236	2	IncHI2|IncHI2A	7	IS1B|IS6100|ISKpn21|ISKpn26|ISKpn6|ISKpn7|ISKpn8	Tn4401a-1	AGTTG	AGTTG	76	80	7020-7118	Tn4401a	none	none	none	1	eclo	1	eclo_1	318	Tn4401a-1_AGTTG_AGTTG	93	479
7a5ee542-a77a-416f-bd62-6edf479835c6	SAMN25989286	May-16	env	1950616	1950616_14	NA	NA	NA	NA	NA	T77	W3W4 Dom Rm Mop Sink lower	Mop_sink	W3_W4	cardiac	Kpne-ST-1562	KPC-2	18796	2	IncFIB|IncFII	13	IS186B|IS1A|IS1B|ISEc22|ISEc52|ISEhe3|ISKpn14|ISKpn25|ISKpn26|ISKpn31|ISKpn6|ISKpn7|ISKpn8	Tn4401a-1	ATTGA	ATTGA	167	176	7020-7118	Tn4401a	none	none	none	1	kpne	3	kpne_3	118	Tn4401a-1_ATTGA_ATTGA	61	183
7a637b83-b55f-4cd1-bab0-cb2698caea08	SAMN25989285	Oct-16	env	1952937	1952937_11	NA	NA	NA	NA	NA	A127	AM2 Beds 25 28 Shower Drain	Shower_bath_drain	AM2	acute med	Eclo-ST-24	KPC-2	71671	4	ColRNAI|IncA/C2|IncFIB|IncFII	14	IS1326|IS1353|IS1A|IS1X4|ISCfr1|ISEc14|ISEc52|ISEc9|ISKpn14|ISKpn25|ISKpn26|ISKpn31|ISKpn6|ISKpn7	Tn4401a-1	ATTGA	ATTGA	123	102	7020-7118	Tn4401a	none	none	none	1	eclo	11	eclo_11	947	Tn4401a-1_ATTGA_ATTGA	36	139
7adef8b1-176b-4c38-89cc-018db377a095	SAMN25989284	Aug-16	env	1952140	1952140_13	NA	NA	NA	NA	NA	A100	AM2 Bed 12 Shower Drain	Shower_bath_drain	AM2	acute med	Eclo-ST-141	KPC-2	10058	3	IncFIB|IncFII|IncL/M	8	IS1X4|IS5075|IS6100|IS903B|ISEc14|ISKpn26|ISKpn6|ISKpn7	Tn4401a-unknown	AGTTG	AGTTG	110	98	7020-7118	Tn4401a	C4082T	none	none	unknown	eclo	5	eclo_5	286	Tn4401a-unknown_AGTTG_AGTTG	70	697
7b3f60d5-f23b-406f-93aa-b257864f9748	SAMN25989283	Nov-16	env	1953540	1953540_13	NA	NA	NA	NA	NA	T43	W4 Treatment Rm CHWB Drain	CHWB	W4	cardiac	Eclo-ST-252	KPC-2	59317	5	IncFIB|IncFII|IncN|IncR|IncX3	7	IS1R|IS1X4|IS5075|IS6100|ISKpn6|ISKpn7|ISKpn8	Tn4401a-1	TTGTG	TTGTG	161	164	7020-7118	Tn4401a	none	none	none	1	eclo	9	eclo_9	691	Tn4401a-1_TTGTG_TTGTG	73	599
7b795884-bc33-41b0-a8ee-99ad2be68a2a	SAMN25989282	Nov-16	env	1954018	1954018_11	NA	NA	NA	NA	NA	T44	W4 Treatment Rm Utility Sink	Utility_sink	W4	cardiac	Eclo-ST-252	KPC-2	44592	5	IncFIB|IncFII|IncN|IncR|IncX3	7	IS1R|IS1X4|IS5075|IS6100|ISKpn6|ISKpn7|ISKpn8	Tn4401a-1	TTGTG	TTGTG	216	228	7020-7118	Tn4401a	none	none	none	1	eclo	9	eclo_9	691	Tn4401a-1_TTGTG_TTGTG	73	599
7baed671-d2ea-4338-ba4c-3c8fde41de25	SAMN25989281	Sep-16	pat	2217334	2217334_11	Screen	CMFT Rapid PCR (Cepheid) CPE Screen	KLEBSIELLA PNEUMONIAE	Ertapenem	R			Patient	W45	geratology	Kpne-ST-1828	KPC-2	18065	3	IncFIB|IncFII|IncR	15	IS1A|IS1R|IS1X3|IS1X4|IS5075|IS6100|ISEc33|ISEcl1|ISKpn1|ISKpn21|ISKpn26|ISKpn31|ISKpn6|ISKpn7|ISKpn8	Tn4401a-1	ATTGA	ATTGA	64	71	7020-7118	Tn4401a	none	none	none	1	kpne	7	kpne_7	229	Tn4401a-1_ATTGA_ATTGA	76	345
7bce5b45-5e92-43c4-9039-3b528bb5113f	SAMN25989280	Aug-16	pat	2215010	2215010_15	Screen	CMFT Rapid PCR (Cepheid) CPE Screen	KLEBSIELLA PNEUMONIAE	Meropenem	R			Patient	AM1	acute med	Kpne-ST-252	KPC-2	17024	2	IncFIB|IncFII	13	IS1A|IS1B|IS1F|IS1X4|IS5075|IS6100|ISEc22|ISKpn14|ISKpn24|ISKpn31|ISKpn6|ISKpn7|ISSen4	Tn4401a-1	ATTGA	ATTGA	70	73	7020-7118	Tn4401a	none	none	none	1	kpne	9	kpne_9	571	Tn4401a-1_ATTGA_ATTGA	61	277
7befa644-833c-4571-af60-9b37d81eb099	SAMN25989279	Dec-16	env	1954356	1954356_14	NA	NA	NA	NA	NA	A14	AM1 Beds 7 10 CHWB	CHWB	AM1	acute med	Kpne-ST-461	KPC-2	27893	3	IncFIB|IncFII|IncR	16	IS1A|IS1X4|IS26|IS4321L|IS903B|ISKpn1|ISKpn14|ISKpn21|ISKpn28|ISKpn31|ISKpn34|ISKpn6|ISKpn7|ISKpn8|ISSen4|ISSty2	Tn4401a-unknown	ATTGA	ATTGA	138	130	7020-7118	Tn4401a	T6736A	none	none	unknown	kpne	24	kpne_24	36	Tn4401a-unknown_ATTGA_ATTGA	76	373
7bfd97a0-0148-474b-bf95-3a20add08f21	SAMN25989278	Aug-16	env	1951772	1951772_13	NA	NA	NA	NA	NA	F83	W46 Bed 1 Shower Drain	Shower_bath_drain	W46	geratology	Kpne-ST-1820	KPC-2	14393	3	IncFIA|IncFIB|IncFII	12	IS1F|IS1N|IS2|IS5|ISEhe3|ISKpn14|ISKpn25|ISKpn31|ISKpn34|ISKpn6|ISKpn7|ISSen4	Tn4401a-1	ATTGA	ATTGA	84	73	7020-7118	Tn4401a	none	none	none	1	kpne	37	kpne_37	499	Tn4401a-1_ATTGA_ATTGA	46	484
7c03e5de-9704-482e-a103-735546d9a9c7	SAMN25989277	Oct-16	env	1953279	1953279_15	NA	NA	NA	NA	NA	F6	45 46 MF WC HWB Drain	HWB_drain	W45_W46	geratology	Kpne-ST-1562	KPC-2	23583	2	IncFIB|IncFII	14	IS186B|IS1R|IS26|IS5075|ISEcl1|ISEhe3|ISKpn14|ISKpn21|ISKpn25|ISKpn26|ISKpn31|ISKpn34|ISKpn6|ISKpn7	Tn4401a-1	ATTGA	ATTGA	89	78	7020-7118	Tn4401a	none	none	none	1	kpne	3	kpne_3	142	Tn4401a-1_ATTGA_ATTGA	61	256
7c27b15c-3afa-4c5c-8281-6b47b7c1f776	SAMN25989276	Feb-16	env	1950037	1950037_21	NA	NA	NA	NA	NA	T61	W4 Bay C Shower Drain	Shower_bath_drain	W4	cardiac	Eclo-ST-88	KPC-2	35583	7	IncFIA|IncFIB|IncFII|IncHI2|IncHI2A|IncL/M|IncR	12	IS1X2|IS1X4|IS30|IS5075|IS903B|ISCfr1|ISEc36|ISKpn14|ISKpn31|ISKpn6|ISKpn7|ISKpn8	Tn4401a-unknown	ATTGA	ATTGA	145	128	7020-7118	Tn4401a	C4121T	none	none	unknown	eclo	2	eclo_2	883	Tn4401a-unknown_ATTGA_ATTGA	49	636
7cabc2f2-4343-4c98-b932-4f7e60d36f64	SAMN25989275	Sep-16	env	1952288	1952288_12	NA	NA	NA	NA	NA	F47	W45 Treatment Room CHWB Drain	CHWB	W45	geratology	Eclo-ST-32	KPC-2	15199	4	IncFIB|IncFII|IncHI2|IncHI2A	11	IS1R|IS1X4|IS5|IS6100|IS903B|ISKpn14|ISKpn25|ISKpn31|ISKpn6|ISKpn7|ISKpn8	unknown-1	ATTGA	ATTGA	105	123	788-1536|7020-7118	unknown	none	none	none	1	eclo	10	eclo_10	356	unknown-1_ATTGA_ATTGA	65	589
7cc74cb8-ffe4-44b8-8b43-19778e4aba96	SAMN25989274	Nov-16	env	1953595	1953595_12	NA	NA	NA	NA	NA	F45	W45 Drug Room CHWB Drain	CHWB	W45	geratology	Eclo-ST-32	KPC-2	24972	2	IncFIB|IncFII	11	IS1R|IS1X4|IS5|IS5075|IS903B|ISEhe3|ISKpn14|ISKpn25|ISKpn31|ISKpn6|ISKpn7	Tn4401a-1	ATTGA	ATTGA	134	103	7020-7118	Tn4401a	none	none	none	1	eclo	10	eclo_10	712	Tn4401a-1_ATTGA_ATTGA	61	586
7d567845-d5eb-4583-985e-3dcd897421e0	SAMN25989273	Dec-16	env	1954242	1954242_11	NA	NA	NA	NA	NA	A62	AM1AM2 Dirty Util Sluice Sink	Sluice_sluice_sink	AM1_AM2	acute med	Kpne-ST-268	KPC-2	17478	2	IncFIB|IncFII	13	IS1F|IS6100|IS903B|ISEc9|ISEcl1|ISKpn1|ISKpn2|ISKpn26|ISKpn28|ISKpn31|ISKpn34|ISKpn6|ISKpn7	Tn4401a-1	ATTGA	ATTGA	91	109	7020-7118	Tn4401a	none	none	none	1	kpne	1	kpne_1	649	Tn4401a-1_ATTGA_ATTGA	61	533
7dbc7b0b-1127-4157-86a6-d319855b001d	SAMN25989272	Sep-16	pat	2217307	2217307_11	Screen	CMFT Rapid PCR (Cepheid) CPE Screen	KLEBSIELLA VARIICOLA	Ertapenem	R			Patient	W45	geratology	Kpne-ST-347	KPC-2	10058	5	IncFIB|IncFII|IncHI2|IncHI2A|IncR	12	IS102|IS1X2|IS1X4|IS6100|IS903|IS903B|ISEc36|ISKpn21|ISKpn34|ISKpn6|ISKpn7|ISKpn8	Tn4401a-1	AGTTG	AGTTG	98	72	7020-7118	Tn4401a	none	none	none	1	kpne	32	kpne_32	379	Tn4401a-1_AGTTG_AGTTG	69	104
7df3fb90-c526-437c-a8dd-d928ebabfe9a	SAMN25989271	Oct-16	env	1953279	1953279_11	NA	NA	NA	NA	NA	F6	45 46 MF WC HWB Drain	HWB_drain	W45_W46	geratology	Kpne-ST-1562	KPC-2	23583	2	IncFIB|IncFII	14	IS186B|IS1R|IS26|IS5075|ISEcl1|ISEhe3|ISKpn14|ISKpn21|ISKpn25|ISKpn26|ISKpn31|ISKpn34|ISKpn6|ISKpn7	Tn4401a-1	ATTGA	ATTGA	114	123	7020-7118	Tn4401a	none	none	none	1	kpne	3	kpne_3	124	Tn4401a-1_ATTGA_ATTGA	61	256
7e75077a-4a9c-4808-9f45-6b38887041c8	SAMN25989270	Aug-16	env	1951595	1951595_11	NA	NA	NA	NA	NA	A95	AM2 Bed 11 Shower Drain	Shower_bath_drain	AM2	acute med	Eclo-ST-88	KPC-2	28656	6	IncFIA|IncFIB|IncFII|IncHI2|IncHI2A|IncR	13	IS1B|IS1X2|IS1X4|IS30|IS5075|ISCfr1|ISEc36|ISKpn14|ISKpn31|ISKpn6|ISKpn7|ISKpn8|ISSen4	Tn4401a-unknown	ATTGA	ATTGA	66	51	7020-7118	Tn4401a	C4121T	none	none	unknown	eclo	2	eclo_2	989	Tn4401a-unknown_ATTGA_ATTGA	51	428
7e784431-5668-40f3-b0f5-06748952f4b6	SAMN25989269	Aug-16	env	1951526	1951526_15	NA	NA	NA	NA	NA	A94	AM2 Bed 11 HWB Drain	HWB_drain	AM2	acute med	Eclo-ST-88	KPC-2	35483	6	IncFIA|IncFIB|IncFII|IncHI2|IncHI2A|IncR	11	IS1X2|IS1X4|IS30|IS5075|ISCfr1|ISEc36|ISKpn14|ISKpn31|ISKpn6|ISKpn7|ISKpn8	Tn4401a-unknown	ATTGA	ATTGA	43	62	7020-7118	Tn4401a	C4121T	none	none	unknown	eclo	2	eclo_2	991	Tn4401a-unknown_ATTGA_ATTGA	51	638
7e7f9819-bf70-4389-b709-0e7f77478164	SAMN25989268	Oct-16	env	1953309	1953309_12	NA	NA	NA	NA	NA	F45	W45 Drug Room CHWB Drain	CHWB	W45	geratology	Eclo-ST-32	KPC-2	25047	2	IncFIB|IncFII	11	IS1R|IS1X4|IS5|IS5075|IS6100|IS903B|ISKpn14|ISKpn25|ISKpn31|ISKpn6|ISKpn7	Tn4401a-1	ATTGA	ATTGA	86	94	7020-7118	Tn4401a	none	none	none	1	eclo	10	eclo_10	779	Tn4401a-1_ATTGA_ATTGA	61	581
7edb7c5e-be1f-48d8-8d84-e232a7ed316f	SAMN25989267	Oct-16	env	1953457	1953457_25	NA	NA	NA	NA	NA	F144	W46 Beds 8 11 HWB Drain	HWB_drain	W46	geratology	Enterobacter asburiae	KPC-2	10058	5	Col|IncFIB|IncFII|IncHI2|IncHI2A	9	IS1F|IS1R|IS1X4|IS6100|IS903B|ISKox1|ISKpn6|ISKpn7|ISKpn8	Tn4401a-1	AGTTG	AGTTG	98	85	7020-7118	Tn4401a	none	none	none	1	easb	NA	easb_NA	253	Tn4401a-1_AGTTG_AGTTG	17	489
7f31a9b8-aa64-4865-8c28-1563abddda73	SAMN25989266	Feb-16	env	1950263	1950263_11	NA	NA	NA	NA	NA	T61	W4 Bay C Shower Drain	Shower_bath_drain	W4	cardiac	Kpne-ST-1828	KPC-2	42656	3	IncFIB|IncFII|IncR	18	IS102|IS186B|IS1B|IS1F|IS1R|IS1X4|IS903|IS903B|ISEc52|ISEcl1|ISKpn1|ISKpn21|ISKpn24|ISKpn6|ISKpn7|ISKpn8|ISPpu12|Tn5403	Tn4401a-1	ATTGA	ATATA	91	81	7020-7118	Tn4401a	none	none	none	1	kpne	7	kpne_7	12	Tn4401a-1_ATTGA_ATATA	76	58
7f9e53a9-a803-49a9-a984-f41ee754005c	SAMN25989265	Aug-16	env	1951596	1951596_15	NA	NA	NA	NA	NA	A107	AM2 Kitchen HWB Drain	HWB_drain	AM2	acute med	Kpne-ST-11	KPC-2	100345	2	IncFIB|IncFII	13	IS1B|IS1R|IS26|IS6100|ISEc9|ISKpn1|ISKpn14|ISKpn18|ISKpn26|ISKpn6|ISKpn7|ISKpn8|Tn5403	Tn4401a-1	AATAT	AATAT	27	31	7020-7118	Tn4401a	none	none	none	1	kpne	11	kpne_11	7	Tn4401a-1_AATAT_AATAT	61	418
7fcb8e25-54d2-4334-a92c-5b296a0f45e4	SAMN25989264	Dec-16	env	1954597	1954597_13	NA	NA	NA	NA	NA	A59	AM1 Drug Room HWB	HWB_drain	AM1	acute med	Kpne-ST-11	KPC-2	16886	3	IncFIB|IncFII|IncR	11	IS102|IS26|IS903B|ISEc9|ISEcl1|ISKpn1|ISKpn14|ISKpn18|ISKpn28|ISKpn6|ISKpn7	Tn4401a-1	ATTGA	TGTTA	194	203	7020-7118	Tn4401a	none	none	none	1	kpne	11	kpne_11	6	Tn4401a-1_ATTGA_TGTTA	76	115
7fe2d0fe-6d86-47b3-9ea1-32b7ebadf8d9	SAMN25989263	Aug-16	env	1951801	1951801_13	NA	NA	NA	NA	NA	F113	W46 Drug Room CHWB Drain	CHWB	W46	geratology	Kpne-ST-922	KPC-2	20796	2	IncFIB|IncFII	14	IS186B|IS1F|IS1X4|IS4321R|IS5|IS5075|ISEc22|ISEc9|ISKpn21|ISKpn25|ISKpn31|ISKpn6|ISKpn7|ISPpu12	Tn4401a-1	ATTGA	ATTGA	104	97	7020-7118	Tn4401a	none	none	none	1	kpne	2	kpne_2	490	Tn4401a-1_ATTGA_ATTGA	61	234
7ff5d797-4b3c-4c28-bcb8-689df620bbb3	SAMN25989262	Dec-16	env	1954532	1954532_13	NA	NA	NA	NA	NA	F134	W46 Beds 20 23 Shower Drain	Shower_bath_drain	W46	geratology	Eclo_newST_newAllele	KPC-2	10236	2	IncHI2|IncHI2A	7	IS1B|IS6100|ISKpn21|ISKpn26|ISKpn6|ISKpn7|ISKpn8	Tn4401a-1	AGTTG	AGTTG	80	81	7020-7118	Tn4401a	none	none	none	1	eclo	1	eclo_1	318	Tn4401a-1_AGTTG_AGTTG	93	479
8021c6f5-08ad-4b41-ad51-75910a7b0933	SAMN25989261	Oct-16	env	1953454	1953454_24	NA	NA	NA	NA	NA	F138	W46 Beds 16 19 Shower Drain	Shower_bath_drain	W46	geratology	Eclo-ST-88	KPC-2	23879	6	IncFIA|IncFIB|IncFII|IncHI2|IncHI2A|IncR	11	IS1X2|IS1X4|IS30|IS5075|ISCfr1|ISEc36|ISKpn14|ISKpn31|ISKpn6|ISKpn7|ISKpn8	Tn4401a-unknown	ATTGA	ATTGA	165	154	7020-7118	Tn4401a	C4121T	none	none	unknown	eclo	2	eclo_2	916	Tn4401a-unknown_ATTGA_ATTGA	51	638
803e8cdc-de63-400b-90a5-21919f6a42e8	SAMN25989260	Dec-16	env	1954397	1954397_11	NA	NA	NA	NA	NA	A59	AM1 Drug Room HWB	HWB_drain	AM1	acute med	Kpne-ST-11	KPC-2	14047	3	IncFIB|IncFII|IncR	12	IS102|IS26|IS5075|IS903B|ISEc9|ISEcl1|ISKpn1|ISKpn14|ISKpn18|ISKpn28|ISKpn6|ISKpn7	Tn4401a-1	ATTGA	TGTTA	355	317	7020-7118	Tn4401a	none	none	none	1	kpne	11	kpne_11	453	Tn4401a-1_ATTGA_TGTTA	76	108
80814032-aad2-4157-a4fb-9520b1713e1e	SAMN25989259	Aug-16	env	1951526	1951526_12	NA	NA	NA	NA	NA	A94	AM2 Bed 11 HWB Drain	HWB_drain	AM2	acute med	Eclo-ST-88	KPC-2	35484	7	IncFIA|IncFIB|IncFII|IncHI2|IncHI2A|IncN|IncR	10	IS1X4|IS30|IS4321R|ISCfr1|ISKpn14|ISKpn31|ISKpn6|ISKpn7|ISKpn8|ISPa37	Tn4401a-unknown	ATTGA	ATTGA	58	57	7020-7118	Tn4401a	C4121T	none	none	unknown	eclo	2	eclo_2	990	Tn4401a-unknown_ATTGA_ATTGA	50	685
80a165a3-2c80-4282-882c-34b0446bf056	SAMN25989258	Nov-16	env	1954103	1954103_15	NA	NA	NA	NA	NA	A90	AM2 Beds 17 20 Shower Drain	Shower_bath_drain	AM2	acute med	Kpne-ST-268	KPC-2	18012	2	IncFIB|IncFII	13	IS1F|IS6100|IS903B|ISEc9|ISEcl1|ISKpn1|ISKpn2|ISKpn26|ISKpn28|ISKpn31|ISKpn34|ISKpn6|ISKpn7	Tn4401a-1	ATTGA	ATTGA	105	85	7020-7118	Tn4401a	none	none	none	1	kpne	1	kpne_1	622	Tn4401a-1_ATTGA_ATTGA	61	533
80c9f043-dd7b-4d83-bb2a-9635aaf10bc0	SAMN25989257	Jun-16	env	1950849	1950849_15	NA	NA	NA	NA	NA	T27	W3 Bay C Shower Drain	Shower_bath_drain	W4	cardiac	Eclo-ST-32	KPC-2	9981	5	IncFIB|IncFII|IncHI2|IncHI2A|IncN	17	IS1F|IS1X4|IS5075|IS6100|IS903B|ISEc14|ISEc33|ISEc52|ISKpn14|ISKpn25|ISKpn26|ISKpn31|ISKpn6|ISKpn7|ISKpn8|ISPpu12|ISSen3	Tn4401a-1	AGTTG	AGTTG	32	32	7020-7118	Tn4401a	none	none	none	1	eclo	4	eclo_4	312	Tn4401a-1_AGTTG_AGTTG	66	507
80e9976b-02ca-4bdd-b025-91e30102e632	SAMN25989256	Nov-16	env	1953670	1953670_15	NA	NA	NA	NA	NA	A61	AM1AM2 Dirty Util Sluice	Sluice_sluice_sink	AM1_AM2	acute med	Raoultella ornithinolytica	KPC-2	9909	4	IncFIA|IncFII|IncHI1A|IncHI1B	16	IS1A|IS5|IS5708|IS6100|ISEc22|ISEc33|ISEc36|ISEc52|ISEcl1|ISKox1|ISKpn21|ISKpn31|ISKpn6|ISKpn7|ISKpn8|ISVsa5	Tn4401a-1	ATAAT|ATTGA	ATAAT|ATTGA	118|104	113|100	7020-7118	Tn4401a	none	none	none	1	rorn	1	rorn_1	512	Tn4401a-1_ATAAT|ATTGA_ATAAT|ATTGA	57	394
8115669a-09b0-4b02-8255-3d521454e285	SAMN25989255	Nov-16	env	1953955	1953955_11	NA	NA	NA	NA	NA	T4	W3W4 M Staff WC HWB Drain	HWB_drain	W3_W4	cardiac	Kpne-newST	KPC-2	12288	3	IncFIA|IncFIB|IncFII	13	IS186B|IS1B|IS1F|IS26|IS5075|IS903B|ISEc33|ISKpn21|ISKpn31|ISKpn6|ISKpn7|ISKpn8|ISSen4	unknown-1	ATTGA	ATTGA	124	127	1489-1507|7020-7118	unknown	none	none	none	1	kpne	22	kpne_22	8	unknown-1_ATTGA_ATTGA	46	211
8134c129-acb5-4a56-bb64-6dc202e0903d	SAMN25989254	Oct-16	env	1953300	1953300_14	NA	NA	NA	NA	NA	F30	W45 Bed 5 Toilet	Toilet	W45	geratology	Kpne-newST	KPC-2	17966	3	IncFIA|IncFIB|IncFII	13	IS186B|IS1A|IS1B|IS1F|IS26|IS5075|ISEc33|ISKpn21|ISKpn31|ISKpn6|ISKpn7|ISKpn8|ISSen4	Tn4401a-1	ATTGA	ATTGA	75	95	7020-7118	Tn4401a	none	none	none	1	kpne	22	kpne_22	8	Tn4401a-1_ATTGA_ATTGA	46	173
813a2fef-dd8d-43f4-9cdf-76797c3f76dc	SAMN25989253	Aug-16	env	1951467	1951467_11	NA	NA	NA	NA	NA	F113	W46 Drug Room CHWB Drain	CHWB	W46	geratology	Kpne-ST-922	KPC-2	34268	2	IncFIB|IncFII	14	IS186B|IS1F|IS1X4|IS26|IS4321R|IS5075|IS903B|ISEc22|ISKpn21|ISKpn25|ISKpn31|ISKpn6|ISKpn7|ISPpu12	Tn4401a-1	ATTGA	ATTGA	67	69	7020-7118	Tn4401a	none	none	none	1	kpne	2	kpne_2	61	Tn4401a-1_ATTGA_ATTGA	61	227
819fe532-48e2-4a30-9a99-65cc375ee2c1	SAMN25989252	Sep-16	pat	2217353	2217353_12	Screen	CMFT Rapid PCR (Cepheid) CPE Screen	KLEBSIELLA PNEUMONIAE	Ertapenem	R			Patient	AM1	acute med	Kpne-ST-268	KPC-2	19809	2	IncFIB|IncFII	12	IS5075|IS6100|ISEc9|ISEcl1|ISKpn1|ISKpn2|ISKpn26|ISKpn28|ISKpn31|ISKpn34|ISKpn6|ISKpn7	Tn4401a-1	ATTGA	ATTGA	79	91	7020-7118	Tn4401a	none	none	none	1	kpne	1	kpne_1	643	Tn4401a-1_ATTGA_ATTGA	61	746
81ad3a33-fd3b-4554-b465-7016ab51a9c9	SAMN25989251	Aug-16	pat	2215010	2215010_14	Screen	CMFT Rapid PCR (Cepheid) CPE Screen	KLEBSIELLA PNEUMONIAE	Meropenem	R			Patient	AM1	acute med	Kpne-ST-252	KPC-2	17024	2	IncFIB|IncFII	14	IS102|IS1A|IS1B|IS1F|IS1X4|IS5075|IS6100|ISEc22|ISKpn14|ISKpn24|ISKpn31|ISKpn6|ISKpn7|ISSen4	Tn4401a-1	ATTGA	ATTGA	35	36	7020-7118	Tn4401a	none	none	none	1	kpne	9	kpne_9	592	Tn4401a-1_ATTGA_ATTGA	61	75
81af2e90-a87c-4df0-af05-a6e3a57ec49c	SAMN25989250	Aug-16	env	1951953	1951953_12	NA	NA	NA	NA	NA	F46	W45 Drug Room Utility Sink	Utility_sink	W45	geratology	Eclo-ST-32	KPC-2	47160	2	IncFIB|IncFII	11	IS1R|IS1X4|IS5|IS5075|IS903B|ISEc9|ISKpn14|ISKpn25|ISKpn31|ISKpn6|ISKpn7	Tn4401a-1	ATTGA	ATTGA	51	51	7020-7118	Tn4401a	none	none	none	1	eclo	10	eclo_10	798	Tn4401a-1_ATTGA_ATTGA	61	585
81dd0bb1-3bce-400f-8202-de5ebd856a39	SAMN25989249	Aug-16	env	1951659	1951659_14	NA	NA	NA	NA	NA	F70	W45 Beds 16 19 Shower Drain	Shower_bath_drain	W45	geratology	Cfre-ST-116	KPC-2	9907	3	IncFIA|IncFIB|IncFII	16	IS1F|IS1X2|IS26|IS30|IS6100|IS903B|ISCfr1|ISEc33|ISEc36|ISEc8|ISKpn31|ISKpn6|ISKpn7|ISVsa3|ISVsa5|Tn5403	Tn4401a-1	ATTGA|TATAC	ATTGA|TATAC	51|47	50|45	7020-7118	Tn4401a	none	none	none	1	cfre	6	cfre_6	828	Tn4401a-1_ATTGA|TATAC_ATTGA|TATAC	46	500
81fc0faf-aa3e-4006-8fce-f41d272e75b8	SAMN25989248	Apr-16	env	1950407	1950407_12	NA	NA	NA	NA	NA	T9	W3 Entrance HWB Drain	HWB_drain	W3	cardiac	Eclo-ST-526	KPC-2	10058	5	IncFIA|IncFIB|IncHI2|IncHI2A|IncR	14	IS100kyp|IS102|IS150|IS1X2|IS1X4|IS30|IS6100|IS903B|ISEc14|ISKpn2|ISKpn28|ISKpn34|ISKpn6|ISKpn7	Tn4401a-1	AGTTG	AGTTG	47	41	7020-7118	Tn4401a	none	none	none	1	eclo	8	eclo_8	266	Tn4401a-1_AGTTG_AGTTG	55	5
82433289-788b-4132-a86a-4c9bf9c40fb5	SAMN25989247	Nov-16	env	1954123	1954123_14	NA	NA	NA	NA	NA	A108	AM2 Bed 21 CHWB	CHWB	AM2	acute med	Kpne-ST-268	KPC-2	17478	2	IncFIB|IncFII	13	IS1F|IS6100|IS903B|ISEc9|ISEcl1|ISKpn1|ISKpn2|ISKpn26|ISKpn28|ISKpn31|ISKpn34|ISKpn6|ISKpn7	Tn4401a-1	ATTGA	ATTGA	87	92	7020-7118	Tn4401a	none	none	none	1	kpne	1	kpne_1	651	Tn4401a-1_ATTGA_ATTGA	61	533
82e3e856-65ad-47bc-9606-1c3db8a54b12	SAMN25989246	Aug-16	pat	2215011	2215011_13	Screen	CMFT Rapid PCR (Cepheid) CPE Screen	KLEBSIELLA PNEUMONIAE	Ertapenem	R			Patient	AM1	acute med	Kpne-ST-252	KPC-2	17024	2	IncFIB|IncFII	14	IS102|IS1A|IS1F|IS1X4|IS5075|IS6100|ISEc22|ISKpn14|ISKpn24|ISKpn26|ISKpn31|ISKpn6|ISKpn7|ISSen4	Tn4401a-1	ATTGA	ATTGA	33	35	7020-7118	Tn4401a	none	none	none	1	kpne	9	kpne_9	587	Tn4401a-1_ATTGA_ATTGA	61	84
834945a5-5895-4977-87dc-f5df5fc24c4f	SAMN25989245	Dec-16	env	1954882	1954882_12	NA	NA	NA	NA	NA	F142	W46 Beds 12 15 Shower Drain	Shower_bath_drain	W46	geratology	Kpne-ST-11	KPC-2	22193	2	IncFIB|IncFII	12	IS1B|IS26|IS6100|ISEc9|ISKpn1|ISKpn14|ISKpn18|ISKpn26|ISKpn6|ISKpn7|ISKpn8|Tn5403	Tn4401a-1	AATAT	AATAT	52	65	7020-7118	Tn4401a	none	none	none	1	kpne	11	kpne_11	7	Tn4401a-1_AATAT_AATAT	61	454
83495dd5-557a-41ac-a815-79cc06e722fc	SAMN25989244	Dec-16	env	1954345	1954345_12	NA	NA	NA	NA	NA	T61	W4 Bay C Shower Drain	Shower_bath_drain	W4	cardiac	Citrobacter farmeri GTC 1319	KPC-2	17370	2	Col|IncFII	10	IS1B|IS26|IS30|IS30H|IS903B|ISEc33|ISKpn21|ISKpn6|ISKpn7|ISSen4	Tn4401a-unknown	TTCTT	TTCTT	127	106	7020-7118	Tn4401a	C2630A	none	none	unknown	cfar	NA	cfar_NA	445	Tn4401a-unknown_TTCTT_TTCTT	22	446
836a57ed-9a7b-4bf9-bb40-252d43132376	SAMN25989243	Aug-16	pat	2031564	2031564_13	Screen	CMFT in house PCR (TaqMan) CPE Screen	KLEBSIELLA PNEUMONIAE	Ertapenem	R			Patient	AM1	acute med	Kpne-ST-252	KPC-2	17024	2	IncFIB|IncFII	13	IS102|IS1A|IS1F|IS1X4|IS5075|IS6100|ISEc22|ISKpn14|ISKpn24|ISKpn31|ISKpn6|ISKpn7|ISSen4	Tn4401a-1	ATTGA	ATTGA	36	41	7020-7118	Tn4401a	none	none	none	1	kpne	9	kpne_9	551	Tn4401a-1_ATTGA_ATTGA	61	86
83861b2a-3900-4717-aecf-bb0b44131872	SAMN25989242	Oct-16	env	1953521	1953521_25	NA	NA	NA	NA	NA	A127	AM2 Beds 25 28 Shower Drain	Shower_bath_drain	AM2	acute med	Cfre-ST-114	KPC-2	18709	2	IncFIB|IncN	13	IS1B|IS30|IS6100|IS903B|ISAhy2|ISAs15|ISAs2|ISCfr1|ISEc36|ISKpn31|ISKpn6|ISKpn7|ISSen4	Tn4401a-1	ATTGA	ATTGA	287	280	7020-7118	Tn4401a	none	none	none	1	cfre	3	cfre_3	847	Tn4401a-1_ATTGA_ATTGA	84	458
83998eb8-82c8-469a-b0d4-91d9753d833f	SAMN25989241	Apr-16	env	1950528	1950528_13	NA	NA	NA	NA	NA	T44	W4 Treatment Rm Utility Sink	Utility_sink	W4	cardiac	Eclo-ST-252	KPC-2	59317	5	IncFIB|IncFII|IncN|IncR|IncX3	9	IS1R|IS1X2|IS1X4|IS5075|IS6100|IS903B|ISKpn6|ISKpn7|ISKpn8	Tn4401a-1	TTGTG	TTGTG	56	68	7020-7118	Tn4401a	none	none	none	1	eclo	9	eclo_9	691	Tn4401a-1_TTGTG_TTGTG	73	554
839c1c44-2e44-4b4a-bca8-dbfcdbc49473	SAMN25989240	Oct-16	env	1952862	1952862_13	NA	NA	NA	NA	NA	F99	W46 Bed 5 Shower Drain	Shower_bath_drain	W46	geratology	Kpne-ST-2938	KPC-2	29801	4	Col|IncFIA|IncFIB|IncFII	20	IS186B|IS1A|IS1B|IS1F|IS1N|IS1R|IS1X2|IS26|IS903|IS903B|ISApu1|ISAs25|ISEc33|ISEc35|ISEc8|ISKpn21|ISKpn26|ISKpn6|ISKpn7|ISPpu12	Tn4401a-unknown	ATTGA	ATATA	86	76	7020-7118	Tn4401a	none	C2046S|C2081Y|A2088M|T2090Y|C2096Y|G2100S|C2102Y|A2105R|T2123Y|C2135Y|G2153R|T2155Y|C2164S|T2291Y|C2299Y|G2303R|G2306R|C2312S|G2321R|C2330Y|A2338R|T2339Y|G2348R|T2351Y|T2364Y|T2366Y|G2369S|G2375R|T2382Y|T2453K|G2459R|C2462Y|A2469R|T2477Y|C2483S|T2489Y|G2501K|G2510R|C2528Y|G2531R|A2532R|C2537Y|C2546Y|T2554Y|C2555M|C2556S|C2558S|A2567R|G2583R|C2586Y|G2588S|C2589Y|C2596S|A2597R|A2607R|A2609R|T2618Y|…	C118,G85|C135,T93|A131,C81|T128,C77|C131,T79|G133,C79|C135,T78|A124,G79|T130,C87|C130,T90|G122,A83|T121,C84|C122,G91|T109,C36|C116,T36|G112,A36|G113,A36|C114,G48|G110,A48|C112,T49|A106,G43|T105,C42|G112,A43|T116,C43|T107,C33|T105,C33|G108,C33|G111,A32|T106,C33|T114,G30|G122,A30|C122,T30|A118,G34|T123,C36|C121,G40|T121,C39|G118,T38|G120,A44|C116,T42|G119,A42|A118,G41|C117,T42|C109,T42|T112,C38|C11…	unknown	kpne	10	kpne_10	101	Tn4401a-unknown_ATTGA_ATATA	9	157
8402056a-ab95-4e9c-970d-ca49ae8b5397	SAMN25989239	Dec-16	env	1954849	1954849_11	NA	NA	NA	NA	NA	F107	W46 Bed 7 Shower Drain	Shower_bath_drain	W46	geratology	Cfre-ST-114	KPC-2	75927	2	IncFIB|IncN	9	IS1B|IS30|IS6100|ISCfr1|ISEc36|ISKpn31|ISKpn6|ISKpn7|ISSen4	Tn4401a-1	ATTGA	ATTGA	94	109	7020-7118	Tn4401a	none	none	none	1	cfre	3	cfre_3	839	Tn4401a-1_ATTGA_ATTGA	84	461
8407ad04-8c1d-4834-a371-c95223cac2c4	SAMN25989238	Oct-16	env	1953384	1953384_15	NA	NA	NA	NA	NA	F74	W45 Beds 12 15 Shower Drain	Shower_bath_drain	W45	geratology	Cfre-ST-22	KPC-2	20222	3	IncFIA|IncFIB|IncFII	9	IS30|IS3000|ISEc33|ISEc36|ISKpn14|ISKpn26|ISKpn31|ISKpn6|ISKpn7	Tn4401a-1	ATTGA	ATTGA	258	263	7020-7118	Tn4401a	none	none	none	1	cfre	2	cfre_2	207	Tn4401a-1_ATTGA_ATTGA	46	728
8410edf1-47bb-477b-9303-2ab36a5fc744	SAMN25989237	Oct-16	env	1951911	1951911_13	NA	NA	NA	NA	NA	A90	AM2 Beds 17 20 Shower Drain	Shower_bath_drain	AM2	acute med	Eclo-ST-32	KPC-2	56664	4	IncFII|IncHI2|IncHI2A|IncR	13	IS102|IS1247|IS1B|IS1X4|IS4321R|IS903B|ISKpn14|ISKpn26|ISKpn31|ISKpn6|ISKpn7|ISKpn8|ISSen4	Tn4401a-1	ATTGA	ATTGA	90	81	7020-7118	Tn4401a	none	none	none	1	eclo	13	eclo_13	430	Tn4401a-1_ATTGA_ATTGA	90	34
842412ab-a74d-4c71-b0f5-3b9427b0eb94	SAMN25989236	Aug-16	env	1951994	1951994_14	NA	NA	NA	NA	NA	A17	AM1 Beds 7 10 Shower Drain	Shower_bath_drain	AM1	acute med	Eclo_newST_newAllele	KPC-2	10254	7	IncFIA|IncFIB|IncFII|IncHI2|IncHI2A|IncL/M|IncR	18	IS1247|IS1B|IS1X4|IS30|IS5075|ISCfr1|ISEc14|ISEc33|ISEc36|ISEc52|ISKpn14|ISKpn21|ISKpn26|ISKpn31|ISKpn6|ISKpn7|ISKpn8|ISVsa5	unknown-1	none	ATTGA	none	165	1-3629|7020-7118	unknown	none	none	none	1	eclo	16	eclo_16	1001	unknown-1_none_ATTGA	49	134
84414260-9db1-432c-b0ba-e0102c1481eb	SAMN25989235	Oct-16	pat	2220206	2220206_22	Screen	CMFT Rapid PCR (Cepheid) CPE Screen	KLEBSIELLA PNEUMONIAE	Meropenem	R			Patient	AM2	acute med	Kpne-newST	KPC-2	18012	2	ColRNAI|IncFII	7	IS1R|IS5075|IS6100|ISKpn1|ISKpn31|ISKpn6|ISKpn7	Tn4401a-1	ATTGA	ATTGA	104	118	7020-7118	Tn4401a	none	none	none	1	kpne	28	kpne_28	251	Tn4401a-1_ATTGA_ATTGA	42	621
8472f7dc-7f23-4bc1-a68d-f42da95a2534	SAMN25989234	Jun-16	env	1950819	1950819_15	NA	NA	NA	NA	NA	T7	W3W4 Dom Rm CHWB Drain	CHWB	W4	cardiac	Kpne-ST-1562	KPC-2	18796	2	IncFIB|IncFII	13	IS186B|IS1A|IS1B|ISEc22|ISEc52|ISEhe3|ISKpn14|ISKpn25|ISKpn26|ISKpn31|ISKpn6|ISKpn7|ISKpn8	Tn4401a-1	ATTGA	ATTGA	59	75	7020-7118	Tn4401a	none	none	none	1	kpne	3	kpne_3	151	Tn4401a-1_ATTGA_ATTGA	61	183
8478f01d-15c2-467b-b893-401858f87442	SAMN25989233	Oct-16	env	1953454	1953454_13	NA	NA	NA	NA	NA	F138	W46 Beds 16 19 Shower Drain	Shower_bath_drain	W46	geratology	Koxy_newST_newAllele	KPC-2	73006	2	IncFIA|IncR	9	IS1X3|IS6100|IS903B|ISEc22|ISKpn31|ISKpn6|ISKpn7|Tn3|Tn5403	Tn4401a-1	ATTGA	ATTGA	105	108	7020-7118	Tn4401a	none	none	none	1	koxy	NA	koxy_NA	214	Tn4401a-1_ATTGA_ATTGA	60	678
847c3a1d-d5b6-45ca-a39d-d45c65d2947e	SAMN25989232	Oct-16	env	1952986	1952986_11	NA	NA	NA	NA	NA	A70	AM2 Bed 1 Shower Drain	Shower_bath_drain	AM2	acute med	Cfre-ST-22	KPC-2	20223	3	IncFIA|IncFIB|IncFII	9	IS30|IS3000|ISEc33|ISEc36|ISKpn14|ISKpn26|ISKpn31|ISKpn6|ISKpn7	Tn4401a-1	ATTGA	ATTGA	375	404	7020-7118	Tn4401a	none	none	none	1	cfre	2	cfre_2	185	Tn4401a-1_ATTGA_ATTGA	46	728
84bc4834-7e95-499b-a334-85466c21d406	SAMN25989231	Dec-16	env	1954614	1954614_13	NA	NA	NA	NA	NA	T61	W4 Bay C Shower Drain	Shower_bath_drain	W4	cardiac	Enterobacter asburiae	KPC-2	29785	4	IncFIB|IncFII|IncN|IncR	10	IS1X2|IS1X3|IS30|IS5075|IS6100|ISKpn21|ISKpn24|ISKpn31|ISKpn6|ISKpn7	Tn4401a-1	ATTGA	ATTGA	187	194	7020-7118	Tn4401a	none	none	none	1	easb	NA	easb_NA	521	Tn4401a-1_ATTGA_ATTGA	72	630
84cbe148-db12-453e-a42f-05fbb31301c6	SAMN25989230	May-16	pat	2020790	2020790_14	NA	NA	NA	NA	NA			Patient	W4	cardiac	Kpne-ST-107	KPC-2	68606	4	IncFIA|IncFIB|IncFII|IncR	11	IS1R|IS6100|IS903B|ISEc23|ISKpn1|ISKpn14|ISKpn25|ISKpn31|ISKpn6|ISKpn7|ISSen4	Tn4401a-1	ATTGA	ATTGA	83	94	7020-7118	Tn4401a	none	none	none	1	kpne	42	kpne_42	NA	Tn4401a-1_ATTGA_ATTGA	53	622
84e3eb87-16df-4658-8a3e-7ec8f6a93f6e	SAMN25989229	Aug-16	pat	2031724	2031724_14	Screen	CMFT in house PCR (TaqMan) CPE Screen	KLEBSIELLA PNEUMONIAE	Ertapenem	R			Patient	AM1	acute med	Kpne-ST-252	KPC-2	17024	2	IncFIB|IncFII	15	IS102|IS1A|IS1B|IS1F|IS1X4|IS5075|IS6100|IS903B|ISEc22|ISKpn14|ISKpn24|ISKpn31|ISKpn6|ISKpn7|ISSen4	Tn4401a-1	ATTGA	ATTGA	34	42	7020-7118	Tn4401a	none	none	none	1	kpne	9	kpne_9	573	Tn4401a-1_ATTGA_ATTGA	61	71
84f5bbbe-de13-4e38-9a18-f4a200d92345	SAMN25989228	Dec-16	env	1954503	1954503_12	NA	NA	NA	NA	NA	F93	W46 Bed 4 HWB Drain	HWB_drain	W46	geratology	Eclo_newST_newAllele	KPC-2	56665	4	IncFII|IncHI2|IncHI2A|IncR	11	IS102|IS1247|IS1B|IS4321R|ISKpn14|ISKpn26|ISKpn31|ISKpn6|ISKpn7|ISKpn8|ISSen4	Tn4401a-1	ATTGA	ATTGA	116	123	7020-7118	Tn4401a	none	none	none	1	eclo	13	eclo_13	420	Tn4401a-1_ATTGA_ATTGA	90	40
8520e51a-aaf6-4c6e-b9a5-fe7171d66680	SAMN25989227	Sep-16	pat	2039656	2039656_11	Screen	CMFT Rapid PCR (Cepheid) CPE Screen	KLEBSIELLA PNEUMONIAE	Meropenem	R			Patient	W46	geratology	Kpne-ST-641	KPC-2	18012	2	IncFIB|IncFII	10	IS1A|IS5075|IS6100|IS903|ISEc33|ISKpn14|ISKpn21|ISKpn31|ISKpn6|ISKpn7	Tn4401a-1	ATTGA	ATTGA	64	61	7020-7118	Tn4401a	none	none	none	1	kpne	53	kpne_53	807	Tn4401a-1_ATTGA_ATTGA	61	397
8537172c-3562-4edf-856d-ca66166371e1	SAMN25989226	Sep-16	pat	2039655	2039655_13	Screen	CMFT in house PCR (TaqMan) CPE Screen	KLEBSIELLA PNEUMONIAE	Meropenem	R			Patient	W46	geratology	Kpne-ST-1828	KPC-2	18065	3	IncFIB|IncFII|IncR	15	IS1R|IS1X3|IS1X4|IS5075|IS6100|IS903B|ISEc33|ISEcl1|ISKpn1|ISKpn21|ISKpn26|ISKpn31|ISKpn6|ISKpn7|ISKpn8	Tn4401a-1	ATTGA	ATTGA	96	82	7020-7118	Tn4401a	none	none	none	1	kpne	7	kpne_7	229	Tn4401a-1_ATTGA_ATTGA	76	562
85396242-fb8a-40e4-a838-792734a35471	SAMN25989225	Aug-16	env	1951675	1951675_12	NA	NA	NA	NA	NA	A13	AM1 Beds 3 6 Shower Drain	Shower_bath_drain	AM1	acute med	Eclo-ST-88	KPC-2	35484	6	IncFIA|IncFIB|IncFII|IncHI2|IncHI2A|IncR	12	IS1B|IS1X2|IS1X4|IS30|IS5075|ISCfr1|ISEc36|ISKpn14|ISKpn31|ISKpn6|ISKpn7|ISKpn8	Tn4401a-unknown	ATTGA	ATTGA	56	64	7020-7118	Tn4401a	C4121T	none	none	unknown	eclo	2	eclo_2	886	Tn4401a-unknown_ATTGA_ATTGA	51	427
853dd8d6-b1d0-43eb-8adc-da91270e3504	SAMN25989224	Dec-16	env	1954471	1954471_14	NA	NA	NA	NA	NA	T77	W3W4 Dom Rm Mop Sink lower	Mop_sink	W3_W4	cardiac	Koxy-ST-50	KPC-2	19096	5	IncFIB|IncFII|IncHI2|IncHI2A|IncN	11	IS1A|IS1B|IS5075|IS6100|IS903B|ISEc52|ISEcl1|ISKpn21|ISKpn6|ISKpn7|Tn5403	Tn4401a-1	AGTTG	AGTTG	73	70	7020-7118	Tn4401a	none	none	none	1	koxy	NA	koxy_NA	276	Tn4401a-1_AGTTG_AGTTG	66	304
85436a55-0215-4b87-a08c-c575218afe8f	SAMN25989223	Aug-16	env	1952193	1952193_14	NA	NA	NA	NA	NA	F83	W46 Bed 1 Shower Drain	Shower_bath_drain	W46	geratology	Kpne-ST-1820	KPC-2	14393	3	IncFIA|IncFIB|IncFII	14	IS1F|IS1N|IS2|IS5|IS6100|ISEc9|ISEhe3|ISKpn14|ISKpn25|ISKpn31|ISKpn34|ISKpn6|ISKpn7|ISSen4	Tn4401a-1	ATTGA	ATTGA	86	75	7020-7118	Tn4401a	none	none	none	1	kpne	37	kpne_37	663	Tn4401a-1_ATTGA_ATTGA	46	483
85712005-f1ab-4e3f-9ba1-a61490a15dc5	SAMN25989222	Nov-16	env	1953844	1953844_13	NA	NA	NA	NA	NA	F45	W45 Drug Room CHWB Drain	CHWB	W45	geratology	Eclo-ST-32	KPC-2	24973	2	IncFIB|IncFII	11	IS1R|IS1X4|IS5|IS5075|IS6100|IS903B|ISKpn14|ISKpn25|ISKpn31|ISKpn6|ISKpn7	Tn4401a-1	ATTGA	ATTGA	136	122	7020-7118	Tn4401a	none	none	none	1	eclo	10	eclo_10	748	Tn4401a-1_ATTGA_ATTGA	61	581
857c6413-6c5f-4459-a650-6d0d5b210c43	SAMN25989221	Aug-16	pat	2031694	2031694_12	Screen	CMFT in house PCR (TaqMan) CPE Screen	KLEBSIELLA PNEUMONIAE	Ertapenem	R			Patient	AM1	acute med	Kpne-ST-252	KPC-2	17024	2	IncFIB|IncFII	14	IS102|IS1A|IS1B|IS1F|IS1X4|IS5075|IS6100|ISEc22|ISKpn14|ISKpn24|ISKpn31|ISKpn6|ISKpn7|ISSen4	Tn4401a-1	ATTGA	ATTGA	35	46	7020-7118	Tn4401a	none	none	none	1	kpne	9	kpne_9	579	Tn4401a-1_ATTGA_ATTGA	61	75
857d5ccc-3755-48a7-8ea4-7bf7338d166d	SAMN25989220	Dec-16	env	1954338	1954338_25	NA	NA	NA	NA	NA	T62	W4 Shower Rm 2 Shower Drain	Shower_bath_drain	W4	cardiac	Citrobacter farmeri GTC 1319 (blue z-score)	KPC-2	17370	3	Col|IncFIB|IncFII	14	IS1X2|IS30H|IS6100|IS903B|ISCfr1|ISEc33|ISEc36|ISEc8|ISEcl1|ISKpn21|ISKpn6|ISKpn7|ISSen4|ISVsa3	Tn4401a-unknown	TAAAT|TTCTT	TTCTT	12|123	136	7020-7118	Tn4401a	C2630A	none	none	unknown	cfar	NA	cfar_NA	890	Tn4401a-unknown_TAAAT|TTCTT_TTCTT	16	664
8589dd17-13ff-4aed-a576-b85065c08458	SAMN25989219	Aug-16	env	1951595	1951595_12	NA	NA	NA	NA	NA	A95	AM2 Bed 11 Shower Drain	Shower_bath_drain	AM2	acute med	Eclo-ST-88	KPC-2	35483	6	IncFIA|IncFIB|IncFII|IncHI2|IncHI2A|IncR	12	IS1X2|IS1X4|IS30|IS5075|IS903B|ISCfr1|ISEc36|ISKpn14|ISKpn31|ISKpn6|ISKpn7|ISKpn8	Tn4401a-unknown	ATTGA	ATTGA	59	47	7020-7118	Tn4401a	C4121T	none	none	unknown	eclo	2	eclo_2	987	Tn4401a-unknown_ATTGA_ATTGA	51	636
85942d20-640e-4cd2-bbc8-33b4b0b60e6f	SAMN25989218	Jul-16	env	1951413	1951413_12	NA	NA	NA	NA	NA	T10	W3 Day Rm CHWB Drain	CHWB	W3	cardiac	Eclo-ST-87	KPC-2	9981	3	IncFIB|IncHI2|IncHI2A	13	IS1X4|IS5075|IS6100|IS629|IS903B|ISEcl1|ISKox1|ISKpn21|ISKpn26|ISKpn6|ISKpn7|ISKpn8|ISSen4	Tn4401a-1	AGAAC|AGTTG	AGAAC|AGTTG	30|59	30|42	7020-7118	Tn4401a	none	none	none	1	eclo	20	eclo_20	312	Tn4401a-1_AGAAC|AGTTG_AGAAC|AGTTG	79	690
85d916ed-6e53-4bd8-9547-7f0de7215c26	SAMN25989217	Sep-16	env	1952661	1952661_33	NA	NA	NA	NA	NA	A61	AM1AM2 Dirty Util Sluice	Sluice_sluice_sink	AM1_AM2	acute med	Raoultella ornithinolytica	KPC-2	15281	5	IncFIA|IncFII|IncHI1A|IncHI1B|IncN3	14	IS5|IS5708|IS6100|ISEc22|ISEc33|ISEc36|ISEc52|ISEcl1|ISKox1|ISKpn21|ISKpn31|ISKpn6|ISKpn7|ISVsa5	Tn4401a-1	ATAAT|ATTGA	ATAAT|ATTGA	157|262	186|232	7020-7118	Tn4401a	none	none	none	1	rorn	1	rorn_1	519	Tn4401a-1_ATAAT|ATTGA_ATAAT|ATTGA	58	736
8617219b-e96e-4ad3-8227-27412692e18b	SAMN25989216	Sep-16	pat	2218023	2218023_14	Screen	CMFT Rapid PCR (Cepheid) CPE Screen	KLEBSIELLA PNEUMONIAE	Meropenem	R			Patient	AM2	acute med	Kpne-ST-1828	KPC-2	30825	3	IncFIB|IncFII|IncR	13	IS1R|IS1X3|IS26|IS5075|IS6100|ISEc33|ISKpn1|ISKpn21|ISKpn26|ISKpn31|ISKpn6|ISKpn7|ISKpn8	Tn4401a-1	ATTGA	ATTGA	98	117	7020-7118	Tn4401a	none	none	none	1	kpne	7	kpne_7	229	Tn4401a-1_ATTGA_ATTGA	76	568
861f0b68-0e55-4846-8778-6ab77ebff42f	SAMN25989215	Jul-16	env	1951138	1951138_14	NA	NA	NA	NA	NA	A59	AM1 Drug Room HWB	HWB_drain	AM1	acute med	Kpne-ST-11	KPC-2	13795	4	Col156|IncFIB|IncFII|IncR	13	IS102|IS5075|IS6100|IS903B|ISEc9|ISEcl1|ISKpn14|ISKpn18|ISKpn26|ISKpn28|ISKpn31|ISKpn6|ISKpn7	Tn4401a-1	AAAAC|AAGAA	AAGAA|ATTGA	74|78	29|67	7020-7118	Tn4401a	none	none	none	1	kpne	11	kpne_11	465	Tn4401a-1_AAAAC|AAGAA_AAGAA|ATTGA	32	119
868a7e80-59f0-4cc7-b8a4-079be34479fa	SAMN25989214	Oct-16	env	1953215	1953215_23	NA	NA	NA	NA	NA	A127	AM2 Beds 25 28 Shower Drain	Shower_bath_drain	AM2	acute med	Cfre-ST-114	KPC-2	76300	2	IncFIB|IncN	9	IS1A|IS1B|IS6100|ISCfr1|ISEc36|ISKpn31|ISKpn6|ISKpn7|ISSen4	Tn4401a-1	ATTGA	ATTGA	115	117	7020-7118	Tn4401a	none	none	none	1	cfre	3	cfre_3	846	Tn4401a-1_ATTGA_ATTGA	84	308
86cd6d35-8410-4683-b33a-dac6886fdc7e	SAMN25989213	Nov-16	env	1954017	1954017_11	NA	NA	NA	NA	NA	T43	W4 Treatment Rm CHWB Drain	CHWB	W4	cardiac	Eclo-ST-32	KPC-2	24852	3	IncFIB|IncFII|IncR	13	IS186B|IS1X4|IS5075|ISKpn14|ISKpn21|ISKpn26|ISKpn31|ISKpn34|ISKpn6|ISKpn7|ISSen3|ISSen4|ISSpu2	Tn4401a-1	ATTGA	ATTGA	136	162	7020-7118	Tn4401a	none	none	none	1	eclo	19	eclo_19	325	Tn4401a-1_ATTGA_ATTGA	76	271
86d0e87e-f975-4a2b-a4b9-dff5cb250c9b	SAMN25989212	Aug-16	env	1952203	1952203_12	NA	NA	NA	NA	NA	F121	W46 Dom Room Mop Sink upper	Mop_sink	W46	geratology	Kpne-ST-841	KPC-2	29365	3	IncFIB|IncFII|IncR	13	IS186B|IS1A|IS1R|IS1S|IS26|ISEc36|ISKpn28|ISKpn34|ISKpn6|ISKpn7|ISPpu12|ISSen4|ISSpu2	Tn4401a-1	AGCGG|ATTGA	AGCGG|ATATA	23|136	13|137	7020-7118	Tn4401a	none	none	none	1	kpne	29	kpne_29	155	Tn4401a-1_AGCGG|ATTGA_AGCGG|ATATA	76	188
87201bbb-dca0-4244-976d-5bcf4fd1a354	SAMN25989211	Dec-16	env	1954277	1954277_11	NA	NA	NA	NA	NA	F47	W45 Treatment Room CHWB Drain	CHWB	W45	geratology	Eclo-ST-32	KPC-2	56227	4	IncFIB|IncFII|IncHI2|IncHI2A	10	IS1R|IS1X4|IS6100|IS903B|ISKpn14|ISKpn25|ISKpn31|ISKpn6|ISKpn7|ISKpn8	Tn4401a-1	ATTGA	ATTGA	74	90	7020-7118	Tn4401a	none	none	none	1	eclo	10	eclo_10	310	Tn4401a-1_ATTGA_ATTGA	65	609
87226c29-bf7a-486e-a916-905aa86d0bde	SAMN25989210	Oct-16	env	1953309	1953309_14	NA	NA	NA	NA	NA	F45	W45 Drug Room CHWB Drain	CHWB	W45	geratology	Eclo-ST-32	KPC-2	24921	2	IncFIB|IncFII	9	IS1R|IS1X4|IS6100|IS903B|ISKpn14|ISKpn25|ISKpn31|ISKpn6|ISKpn7	Tn4401a-1	ATTGA	ATTGA	83	76	7020-7118	Tn4401a	none	none	none	1	eclo	10	eclo_10	721	Tn4401a-1_ATTGA_ATTGA	61	608
877aba71-9256-45f9-8b60-b750528bfa77	SAMN25989209	Dec-16	env	1954503	1954503_15	NA	NA	NA	NA	NA	F93	W46 Bed 4 HWB Drain	HWB_drain	W46	geratology	Eclo-ST-32	KPC-2	56664	4	IncFII|IncHI2|IncHI2A|IncR	13	IS102|IS1247|IS1B|IS1X4|IS4321R|IS903B|ISKpn14|ISKpn26|ISKpn31|ISKpn6|ISKpn7|ISKpn8|ISSen4	Tn4401a-1	ATTGA	ATTGA	117	113	7020-7118	Tn4401a	none	none	none	1	eclo	13	eclo_13	421	Tn4401a-1_ATTGA_ATTGA	90	34
8782b261-1d8f-4761-95f1-bd90a7069def	SAMN25989208	Oct-16	env	1953365	1953365_13	NA	NA	NA	NA	NA	A59	AM1 Drug Room HWB	HWB_drain	AM1	acute med	Kpne-ST-11	KPC-2	13667	3	IncFIB|IncFII|IncR	11	IS102|IS26|IS903B|ISEc9|ISEcl1|ISKpn14|ISKpn18|ISKpn26|ISKpn28|ISKpn6|ISKpn7	Tn4401a-1	ATTGA	TGTTA	215	239	7020-7118	Tn4401a	none	none	none	1	kpne	11	kpne_11	442	Tn4401a-1_ATTGA_TGTTA	76	116
87e32c45-5ab4-4794-94f8-ffdbed7961df	SAMN25989207	Aug-16	pat	2215455	2215455_13	Screen	CMFT Rapid PCR (Cepheid) CPE Screen	KLEBSIELLA PNEUMONIAE	Meropenem	R			Patient	AM1	acute med	Kpne-ST-252	KPC-2	17024	2	IncFIB|IncFII	13	IS1A|IS1B|IS1F|IS1X4|IS5075|IS6100|ISEc22|ISKpn14|ISKpn24|ISKpn31|ISKpn6|ISKpn7|ISSen4	Tn4401a-1	ATTGA	ATTGA	74	73	7020-7118	Tn4401a	none	none	none	1	kpne	9	kpne_9	557	Tn4401a-1_ATTGA_ATTGA	61	277
87e4ce41-6e52-47b0-a8c6-d0d5671dcd2f	SAMN25989206	Dec-16	env	1954870	1954870_13	NA	NA	NA	NA	NA	F130	W46 Beds 24 -27 Shower Drain	Shower_bath_drain	W46	geratology	Eclo-ST-45	KPC-2	10058	3	IncHI2|IncHI2A|IncN	10	IS1X4|IS5075|IS6100|IS903B|ISEc36|ISEhe3|ISKpn26|ISKpn6|ISKpn7|ISKpn8	Tn4401a-1	AGTTG	AGTTG	72	76	7020-7118	Tn4401a	none	none	none	1	eclo	7	eclo_7	337	Tn4401a-1_AGTTG_AGTTG	95	700
8836f16a-5c87-4ea1-8e3a-8699cb1bb7ea	SAMN25989205	Dec-16	env	1954145	1954145_15	NA	NA	NA	NA	NA	T44	W4 Treatment Rm Utility Sink	Utility_sink	W4	cardiac	Eclo-ST-252	KPC-2	59317	5	IncFIB|IncFII|IncN|IncR|IncX3	6	IS1X2|IS5075|IS6100|ISKpn6|ISKpn7|ISKpn8	Tn4401a-1	TTGTG	TTGTG	162	191	7020-7118	Tn4401a	none	none	none	1	eclo	9	eclo_9	693	Tn4401a-1_TTGTG_TTGTG	73	671
8890b0d2-a30a-455c-b28d-ef2d9075b102	SAMN25989204	Sep-16	pat	2218023	2218023_15	Screen	CMFT Rapid PCR (Cepheid) CPE Screen	KLEBSIELLA PNEUMONIAE	Meropenem	R			Patient	AM2	acute med	Kpne-ST-1828	KPC-2	18065	3	IncFIB|IncFII|IncR	16	IS1A|IS1R|IS1X3|IS1X4|IS5075|IS6100|ISEc33|ISEc52|ISEcl1|ISKpn1|ISKpn21|ISKpn26|ISKpn31|ISKpn6|ISKpn7|ISKpn8	Tn4401a-1	ATTGA	ATTGA	73	105	7020-7118	Tn4401a	none	none	none	1	kpne	7	kpne_7	229	Tn4401a-1_ATTGA_ATTGA	76	342
88a62eee-5302-4d23-9740-082b97f7e9e3	SAMN25989203	Jun-16	env	1950801	1950801_14	NA	NA	NA	NA	NA	T44	W4 Treatment Rm Utility Sink	Utility_sink	W4	cardiac	Eclo-ST-252	KPC-2	59317	5	IncFIB|IncFII|IncN|IncR|IncX3	8	IS1R|IS1X2|IS1X4|IS5075|IS6100|ISKpn6|ISKpn7|ISKpn8	Tn4401a-1	TTGTG	TTGTG	56	57	7020-7118	Tn4401a	none	none	none	1	eclo	9	eclo_9	693	Tn4401a-1_TTGTG_TTGTG	73	555
88b51af8-060f-4db4-a04a-13342703bb10	SAMN25989202	Sep-16	pat	2035766	2035766_13	Screen	CMFT in house PCR (TaqMan) CPE Screen	KLEBSIELLA PNEUMONIAE	Meropenem	R			Patient	AM1	acute med	Kpne-ST-252	KPC-2	17024	2	IncFIB|IncFII	13	IS1A|IS1B|IS1F|IS1X4|IS5075|IS6100|ISEc22|ISKpn14|ISKpn24|ISKpn31|ISKpn6|ISKpn7|ISSen4	Tn4401a-1	ATTGA	ATTGA	51	58	7020-7118	Tn4401a	none	none	none	1	kpne	9	kpne_9	572	Tn4401a-1_ATTGA_ATTGA	61	277
88d5739c-066d-43d9-bb7b-48d35c2a2c87	SAMN25989201	Apr-16	env	1950513	1950513_15	NA	NA	NA	NA	NA	T7	W3W4 Dom Rm CHWB Drain	CHWB	W4	cardiac	Raoultella ornithinolytica	KPC-2	17650	2	IncFII|IncR	9	IS1X4|IS4321R|IS6100|IS903B|ISEc36|ISKpn21|ISKpn31|ISKpn6|ISKpn7	Tn4401a-1	ATTGA	ATTGA	38	42	7020-7118	Tn4401a	none	none	none	1	rorn	6	rorn_6	373	Tn4401a-1_ATTGA_ATTGA	92	687
89003b43-6acf-43c3-aa4b-1dccecaa0863	SAMN25989200	Sep-16	pat	2039656	2039656_12	Screen	CMFT Rapid PCR (Cepheid) CPE Screen	KLEBSIELLA PNEUMONIAE	Meropenem	R			Patient	W46	geratology	Kpne-ST-641	KPC-2	18012	2	IncFIB|IncFII	10	IS1A|IS5075|IS6100|IS903|ISEc33|ISKpn14|ISKpn21|ISKpn31|ISKpn6|ISKpn7	Tn4401a-1	ATTGA	ATTGA	29	37	7020-7118	Tn4401a	none	none	none	1	kpne	53	kpne_53	807	Tn4401a-1_ATTGA_ATTGA	61	397
892ecaf4-f4b9-4c28-b3b1-d5aff508c4a4	SAMN25989199	Jul-16	env	1951406	1951406_15	NA	NA	NA	NA	NA	A61	AM1AM2 Dirty Util Sluice	Sluice_sluice_sink	AM1	acute med	Eclo-ST-87	KPC-2	13952	3	IncFIB|IncHI2|IncHI2A	13	IS1X4|IS5075|IS6100|IS629|IS903B|ISEcl1|ISKox1|ISKpn21|ISKpn26|ISKpn6|ISKpn7|ISKpn8|ISSen4	Tn4401a-1	AATAC|AGTTG	AATAC|AGTTG	66|59	47|60	7020-7118	Tn4401a	none	none	none	1	eclo	20	eclo_20	333	Tn4401a-1_AATAC|AGTTG_AATAC|AGTTG	79	690
895225ef-1a2a-4451-82c0-5329ea991346	SAMN25989198	Dec-16	env	1954399	1954399_13	NA	NA	NA	NA	NA	A61	AM1AM2 Dirty Util Sluice	Sluice_sluice_sink	AM1_AM2	acute med	Raoultella ornithinolytica	KPC-2	9909	5	IncFIA|IncFII|IncHI1A|IncHI1B|IncN3	14	IS1B|IS5708|IS6100|ISEc22|ISEc33|ISEc36|ISEc52|ISEcl1|ISKox1|ISKpn21|ISKpn31|ISKpn6|ISKpn7|ISVsa5	Tn4401a-1	ATAAT|ATTGA	ATAAT|ATTGA	79|120	77|145	7020-7118	Tn4401a	none	none	none	1	rorn	1	rorn_1	518	Tn4401a-1_ATAAT|ATTGA_ATAAT|ATTGA	58	472
898120b2-cc86-447f-8efd-796e1cc0d956	SAMN25989197	Dec-16	env	1954846	1954846_13	NA	NA	NA	NA	NA	F104	W46 Bed 7 CHWB Drain	CHWB	W46	geratology	Enterobacter asburiae	KPC-2	83119	3	IncFIB|IncFII|IncR	12	IS1F|IS1X2|IS1X4|IS30H|IS5075|ISEc19|ISKox1|ISKpn26|ISKpn31|ISKpn6|ISKpn7|ISKpn8	Tn4401a-1	ATTGA	ATTGA	143	156	7020-7118	Tn4401a	none	none	none	1	easb	NA	easb_NA	1	Tn4401a-1_ATTGA_ATTGA	76	491
899c01f3-4051-4f12-8d88-d989a3ea5d39	SAMN25989196	Aug-16	env	1951572	1951572_14	NA	NA	NA	NA	NA	T43	W4 Treatment Rm CHWB Drain	CHWB	W4	cardiac	Eclo-ST-252	KPC-2	59317	5	IncFIB|IncFII|IncN|IncR|IncX3	7	IS1R|IS1X2|IS5075|IS6100|ISKpn6|ISKpn7|ISKpn8	Tn4401a-1	TTGTG	TTGTG	71	64	7020-7118	Tn4401a	none	none	none	1	eclo	9	eclo_9	694	Tn4401a-1_TTGTG_TTGTG	73	560
8a112821-dbd0-4581-9b5e-275ab279fbb3	SAMN25989195	Sep-16	pat	2038190	2038190_13	Screen	CMFT in house PCR (TaqMan) CPE Screen	KLEBSIELLA PNEUMONIAE	Meropenem	R			Patient	W45	geratology	Ecol-ST-216	KPC-2	14771	5	IncFIB|IncFII|IncHI1A|IncHI1B|p0111	14	IS150|IS2|IS21|IS5|IS5075|IS609|IS6100|ISEc33|ISKpn31|ISKpn6|ISKpn7|ISPpu12|ISPpu21|ISSen3	Tn4401a-1	ATTGA	ATTGA	98	104	7020-7118	Tn4401a	none	none	none	1	ecol	7	ecol_7	225	Tn4401a-1_ATTGA_ATTGA	63	150
8a1c3826-85dc-4bbe-91ab-19c1f5712c8a	SAMN25989194	Oct-16	env	1953279	1953279_13	NA	NA	NA	NA	NA	F6	45 46 MF WC HWB Drain	HWB_drain	W45_W46	geratology	Kpne-ST-1562	KPC-2	20701	2	IncFIB|IncFII	14	IS186B|IS1R|IS26|IS5075|IS903B|ISEcl1|ISEhe3|ISKpn21|ISKpn25|ISKpn26|ISKpn31|ISKpn34|ISKpn6|ISKpn7	Tn4401a-1	ATTGA	ATTGA	153	151	7020-7118	Tn4401a	none	none	none	1	kpne	3	kpne_3	113	Tn4401a-1_ATTGA_ATTGA	61	254
8a38191e-f63a-46bb-93ca-db2d518dbcd0	SAMN25989193	Sep-16	pat	2217185	2217185_15	Screen	CMFT Rapid PCR (Cepheid) CPE Screen	KLEBSIELLA PNEUMONIAE	Meropenem	R			Patient	W45	geratology	Kpne-ST-1828	KPC-2	18065	3	IncFIB|IncFII|IncR	15	IS1R|IS1X3|IS1X4|IS5075|IS6100|ISEc33|ISEc52|ISEcl1|ISKpn1|ISKpn21|ISKpn26|ISKpn31|ISKpn6|ISKpn7|ISKpn8	Tn4401a-1	ATTGA	ATTGA	165	158	7020-7118	Tn4401a	none	none	none	1	kpne	7	kpne_7	229	Tn4401a-1_ATTGA_ATTGA	76	564
8a448aee-2314-42bd-8489-caa01c0fa513	SAMN25989192	Oct-16	env	1953174	1953174_13	NA	NA	NA	NA	NA	F142	W46 Beds 12 15 Shower Drain	Shower_bath_drain	W46	geratology	Kpne-newST	KPC-2	17966	3	IncFIA|IncFIB|IncFII	14	IS186B|IS1B|IS1F|IS26|IS4321L|IS5075|IS903B|ISEc33|ISKpn21|ISKpn31|ISKpn6|ISKpn7|ISKpn8|ISSen4	Tn4401a-1	ATTGA	ATTGA	81	92	7020-7118	Tn4401a	none	none	none	1	kpne	22	kpne_22	8	Tn4401a-1_ATTGA_ATTGA	46	209
8a8e4080-7488-4b50-8555-5d2ebb0ffd10	SAMN25989191	Oct-16	pat	2219541	2219541_14	NA	NA	NA	NA	NA			Patient	AM1	acute med	Ecol-ST-12	KPC-2	10058	5	Col156|IncFIB|IncFII|IncHI2|IncHI2A	21	IS100kyp|IS1F|IS200C|IS600|IS6100|IS682|IS903B|ISEc13|ISEc16|ISEc20|ISEc21|ISEc38|ISEc40|ISEc41|ISEc42|ISEc48|ISKpn26|ISKpn6|ISKpn7|ISKpn8|ISSen4	Tn4401a-1	AGTTG	AGTTG	76	72	7020-7118	Tn4401a	none	none	none	1	ecol	15	ecol_15	257	Tn4401a-1_AGTTG_AGTTG	30	21
8ad984ae-7621-40ca-90a6-fc5af74db257	SAMN25989190	Apr-16	pat	2015589	2015589_12	Screen	CMFT in house PCR (TaqMan) CPE Screen	ESCHERICHIA COLI	Meropenem	I			Patient	W3	cardiac	Ecol-ST-401	KPC-2	10647	3	IncHI2|IncHI2A|p0111	20	IS186B|IS1A|IS1B|IS1F|IS1H|IS1R|IS1X4|IS200C|IS30|IS5708|IS609|IS6100|IS903B|ISEc33|ISEcl1|ISKpn6|ISKpn7|ISKpn8|ISSen3|ISSen4	Tn4401a-1	AGTTG	AGTTG	45	36	7020-7118	Tn4401a	none	none	none	1	ecol	9	ecol_9	254	Tn4401a-1_AGTTG_AGTTG	98	154
8b01d548-4d3e-45c1-8a82-b9b78dd23a72	SAMN25989189	Dec-16	env	1954187	1954187_15	NA	NA	NA	NA	NA	A5	AM1 Bed 1 Shower Drain	Shower_bath_drain	AM1	acute med	Kpne-ST-268	KPC-2	18012	2	IncFIB|IncFII	11	IS1F|IS6100|IS903B|ISEcl1|ISKpn1|ISKpn2|ISKpn28|ISKpn31|ISKpn34|ISKpn6|ISKpn7	Tn4401a-1	ATTGA	ATTGA	105	93	7020-7118	Tn4401a	none	none	none	1	kpne	1	kpne_1	563	Tn4401a-1_ATTGA_ATTGA	61	534
8b0756c3-f66e-497c-8c5c-bbf325079fde	SAMN25989188	Jul-16	env	1951405	1951405_14	NA	NA	NA	NA	NA	A60	AM1 Treatment Room CHWB	CHWB	AM1	acute med	Kpne-ST-461	KPC-2	15260	6	Col|IncFIA|IncFIB|IncFII|IncN|IncR	13	IS102|IS186B|IS1A|IS6100|IS903B|ISEhe3|ISKpn1|ISKpn24|ISKpn31|ISKpn34|ISKpn6|ISKpn7|ISKpn8	Tn4401a-1	ATTGA	ATTGA	57	43	7020-7118	Tn4401a	none	none	none	1	kpne	6	kpne_6	525	Tn4401a-1_ATTGA_ATTGA	11	55
8b304b88-1b80-4a30-811f-5152c0f3c5e2	SAMN25989187	Jul-16	env	1951064	1951064_15	NA	NA	NA	NA	NA	F45	W45 Drug Room CHWB Drain	CHWB	W45	geratology	Eclo-ST-32	KPC-2	39539	2	IncFIB|IncFII	10	IS1R|IS1X4|IS6100|IS903B|ISEhe3|ISKpn14|ISKpn25|ISKpn31|ISKpn6|ISKpn7	Tn4401a-1	ATTGA	ATTGA	73	75	7020-7118	Tn4401a	none	none	none	1	eclo	10	eclo_10	715	Tn4401a-1_ATTGA_ATTGA	61	604
8b491ed0-d138-4337-879d-b22ccafc093e	SAMN25989186	Oct-16	env	1952990	1952990_15	NA	NA	NA	NA	NA	A128	AM2 Drug Room HWB	HWB_drain	AM2	acute med	Cfre-ST-22	KPC-2	20222	3	IncFIA|IncFIB|IncFII	9	IS30|IS3000|ISEc33|ISEc36|ISKpn14|ISKpn26|ISKpn31|ISKpn6|ISKpn7	Tn4401a-1	ATTGA	ATTGA	304	344	7020-7118	Tn4401a	none	none	none	1	cfre	2	cfre_2	183	Tn4401a-1_ATTGA_ATTGA	46	728
8b6e1743-1a82-4067-b312-6e17d329817d	SAMN25989185	Oct-16	env	1953026	1953026_12	NA	NA	NA	NA	NA	F44	W45 Pantry Utility Sink Drain	Utility_sink	W45	geratology	Kpne_newST_newAllele	KPC-2	19175	2	IncFIB|IncFII	15	IS186B|IS1A|IS1X2|IS26|IS5|ISEc36|ISKpn21|ISKpn24|ISKpn26|ISKpn31|ISKpn34|ISKpn6|ISKpn7|ISKpn8|ISSty2	Tn4401a-1	ATTGA	ATTGA	225	218	7020-7118	Tn4401a	none	none	none	1	kpne	48	kpne_48	104	Tn4401a-1_ATTGA_ATTGA	61	191
8bba4247-c49d-4487-9690-d6b6dc5e13ff	SAMN25989184	Oct-16	env	1953380	1953380_25	NA	NA	NA	NA	NA	F70	W45 Beds 16 19 Shower Drain	Shower_bath_drain	W45	geratology	Cfre-ST-116	KPC-2	9907	3	IncFIA|IncFIB|IncFII	14	IS1X2|IS26|IS6100|IS903B|ISCfr1|ISEc33|ISEc36|ISEc8|ISKpn31|ISKpn6|ISKpn7|ISVsa3|ISVsa5|Tn5403	Tn4401a-1	ATTGA|TATAC	ATTGA|TATAC	145|159	123|120	7020-7118	Tn4401a	none	none	none	1	cfre	6	cfre_6	825	Tn4401a-1_ATTGA|TATAC_ATTGA|TATAC	46	657
8bdb0f84-ba26-4194-b6c5-9e57bc4e087c	SAMN25989183	Jul-16	env	1951339	1951339_13	NA	NA	NA	NA	NA	F45	W45 Drug Room CHWB Drain	CHWB	W45	geratology	Eclo-ST-32	KPC-2	43586	2	IncFIB|IncFII	11	IS1R|IS1X4|IS4321L|IS6100|IS903B|ISKpn14|ISKpn25|ISKpn26|ISKpn31|ISKpn6|ISKpn7	Tn4401a-1	ATTGA	ATTGA	40	38	7020-7118	Tn4401a	none	none	none	1	eclo	10	eclo_10	717	Tn4401a-1_ATTGA_ATTGA	61	579
8c185893-c4ee-4d14-926f-cb6378cae064	SAMN25989182	Aug-16	env	1951762	1951762_12	NA	NA	NA	NA	NA	F45	W45 Drug Room CHWB Drain	CHWB	W45	geratology	Eclo-ST-32	KPC-2	39539	2	IncFIB|IncFII	11	IS1R|IS1X4|IS5|IS5075|IS6100|IS903B|ISKpn14|ISKpn25|ISKpn31|ISKpn6|ISKpn7	Tn4401a-1	ATTGA	ATTGA	66	67	7020-7118	Tn4401a	none	none	none	1	eclo	10	eclo_10	781	Tn4401a-1_ATTGA_ATTGA	61	581
8c1de190-14ba-4b60-a743-d02a364bfe96	SAMN25989181	Dec-16	env	1954249	1954249_11	NA	NA	NA	NA	NA	F6	45 46 MF WC HWB Drain	HWB_drain	W45_W46	geratology	Kpne-ST-1562	KPC-2	22650	2	IncFIB|IncFII	14	IS186B|IS1R|IS26|IS5075|ISEcl1|ISEhe3|ISKpn21|ISKpn25|ISKpn26|ISKpn28|ISKpn31|ISKpn34|ISKpn6|ISKpn7	Tn4401a-1	ATTGA	ATTGA	108	138	7020-7118	Tn4401a	none	none	none	1	kpne	3	kpne_3	138	Tn4401a-1_ATTGA_ATTGA	61	258
8c4254aa-8aba-4389-af91-3a8540d48c2c	SAMN25989180	Dec-16	env	1954469	1954469_13	NA	NA	NA	NA	NA	T7	W3W4 Dom Rm CHWB Drain	CHWB	W3_W4	cardiac	Eclo-ST-32	KPC-2	54130	5	IncFIB|IncFII|IncHI2|IncHI2A|IncR	14	IS102|IS1247|IS1B|IS1X4|IS4321R|IS5075|ISEcl1|ISEhe3|ISKpn14|ISKpn26|ISKpn31|ISKpn6|ISKpn7|ISKpn8	Tn4401a-1	ATTGA	ATTGA	259	258	7020-7118	Tn4401a	none	none	none	1	eclo	13	eclo_13	431	Tn4401a-1_ATTGA_ATTGA	69	29
8c69034a-4925-4e9d-960e-22ecdf16ac30	SAMN25989179	Sep-16	env	1952387	1952387_12	NA	NA	NA	NA	NA	F113	W46 Drug Room CHWB Drain	CHWB	W46	geratology	Kpne-ST-922	KPC-2	20656	2	IncFIB|IncFII	13	IS186B|IS1F|IS1X4|IS4321R|IS5075|ISEc22|ISEc9|ISKpn21|ISKpn25|ISKpn31|ISKpn6|ISKpn7|ISPpu12	Tn4401a-1	ATTGA	ATTGA	177	136	7020-7118	Tn4401a	none	none	none	1	kpne	2	kpne_2	475	Tn4401a-1_ATTGA_ATTGA	61	240
8c81934c-9c3c-4e83-ba60-0a9949673911	SAMN25989178	Sep-16	env	1952570	1952570_23	NA	NA	NA	NA	NA	A115	AM2 Bed 22 Shower Drain	Shower_bath_drain	AM2	acute med	Eclo-ST-88	KPC-2	15226	6	IncFIA|IncFIB|IncFII|IncHI2|IncHI2A|IncR	11	IS1X2|IS1X4|IS30|ISCfr1|ISEc33|ISEc36|ISKpn25|ISKpn31|ISKpn6|ISKpn7|ISKpn8	unknown-1	ATTGA	ATTGA	176	207	895-994|1461-1509|7020-7118	unknown	none	none	none	1	eclo	2	eclo_2	957	unknown-1_ATTGA_ATTGA	51	643
8c88bfa5-dd4f-4842-a129-f9bb1c68043b	SAMN25989177	Aug-16	pat	2035302	2035302_13	Screen	CMFT in house PCR (TaqMan) CPE Screen	KLEBSIELLA PNEUMONIAE	Ertapenem	R			Patient	W45	geratology	Kpne-ST-27	KPC-2	21830	4	IncFIB|IncFII|IncN|IncR	13	IS186B|IS1A|IS1X2|IS6100|IS903B|ISKpn14|ISKpn21|ISKpn28|ISKpn31|ISKpn6|ISKpn7|ISPpu12|ISSen3	Tn4401a-1	ATTGA	ATTGA	50	50	7020-7118	Tn4401a	none	none	none	1	kpne	31	kpne_31	536	Tn4401a-1_ATTGA_ATTGA	72	192
8ca82a12-06bf-4e47-ad79-e00e07e476ca	SAMN25989176	Aug-16	pat	2215699	2215699_11	Screen	CMFT Rapid PCR (Cepheid) CPE Screen	KLEBSIELLA PNEUMONIAE	Ertapenem	R			Patient	AM1	acute med	Kpne-ST-252	KPC-2	17024	2	IncFIB|IncFII	13	IS1A|IS1B|IS1F|IS1X4|IS5075|IS6100|ISEc22|ISKpn14|ISKpn24|ISKpn31|ISKpn6|ISKpn7|ISSen4	Tn4401a-1	ATTGA	ATTGA	48	49	7020-7118	Tn4401a	none	none	none	1	kpne	9	kpne_9	593	Tn4401a-1_ATTGA_ATTGA	61	277
8cb6078c-49bb-4d0b-bcfe-88298319a747	SAMN25989175	Nov-16	env	1953570	1953570_11	NA	NA	NA	NA	NA	F6	45 46 MF WC HWB Drain	HWB_drain	W45_W46	geratology	Kpne-ST-1562	KPC-2	23583	4	IncFIB|IncFII|IncN|IncX3	15	IS186B|IS1R|IS26|IS903B|ISEcl1|ISKpn14|ISKpn21|ISKpn25|ISKpn26|ISKpn31|ISKpn34|ISKpn6|ISKpn7|ISKpn8|ISSen4	Tn4401a-1	ATTGA	ATTGA	130	101	7020-7118	Tn4401a	none	none	none	1	kpne	3	kpne_3	471	Tn4401a-1_ATTGA_ATTGA	74	260
8cbacd67-c10d-42ce-9fb4-7bb8fdf8cebd	SAMN25989174	Dec-16	env	1954883	1954883_13	NA	NA	NA	NA	NA	F143	W46 Beds 8 11 CHWB Drain	CHWB	W46	geratology	Kpne-ST-872	KPC-2	31564	3	IncFIB|IncFII|IncR	17	IS1A|IS1X2|IS1X4|IS2|IS26|IS4321L|IS903B|ISKpn14|ISKpn2|ISKpn21|ISKpn24|ISKpn26|ISKpn28|ISKpn31|ISKpn6|ISKpn7|ISKpn8	Tn4401a-unknown	ATTGA	ATTGA	101	92	7020-7118	Tn4401a	C684T	none	none	unknown	kpne	41	kpne_41	31	Tn4401a-unknown_ATTGA_ATTGA	76	362
8cdcb69a-7675-477e-8112-fd658e88c32b	SAMN25989173	Nov-16	env	1953753	1953753_24	NA	NA	NA	NA	NA	F106	W46 Bed 7 Toilet	Toilet	W46	geratology	Raoultella ornithinolytica	KPC-2	12270	2	IncFIB|IncFII	12	IS1A|IS5075|IS6100|ISEc22|ISEcl1|ISEhe3|ISKpn14|ISKpn21|ISKpn31|ISKpn6|ISKpn7|ISSen4	unknown-1	ATTGA	ATTGA	102	115	908-1185|1447-1525|7020-7118	unknown	none	none	none	1	rorn	3	rorn_3	512	unknown-1_ATTGA_ATTGA	61	399
8ce3d616-e490-416c-8c43-02b2999d1418	SAMN25989172	Aug-16	env	1951801	1951801_11	NA	NA	NA	NA	NA	F113	W46 Drug Room CHWB Drain	CHWB	W46	geratology	Kpne-ST-922	KPC-2	20656	2	IncFIB|IncFII	14	IS186B|IS1F|IS1X4|IS4321R|IS5|IS5075|ISEc22|ISEc9|ISKpn21|ISKpn25|ISKpn31|ISKpn6|ISKpn7|ISPpu12	Tn4401a-1	ATTGA	ATTGA	99	95	7020-7118	Tn4401a	none	none	none	1	kpne	2	kpne_2	492	Tn4401a-1_ATTGA_ATTGA	61	234
8d1e78e6-46b2-40b6-a8ce-bcad3a4fe0ad	SAMN25989171	Sep-16	env	1952661	1952661_31	NA	NA	NA	NA	NA	A61	AM1AM2 Dirty Util Sluice	Sluice_sluice_sink	AM1_AM2	acute med	Raoultella ornithinolytica	KPC-2	9909	5	IncFIA|IncFII|IncHI1A|IncHI1B|IncN3	15	IS1B|IS5|IS5708|IS6100|ISEc22|ISEc33|ISEc36|ISEc52|ISEcl1|ISKox1|ISKpn21|ISKpn31|ISKpn6|ISKpn7|ISVsa5	Tn4401a-1	ATAAT|ATTGA	ATAAT|ATTGA	167|239	164|255	7020-7118	Tn4401a	none	none	none	1	rorn	1	rorn_1	517	Tn4401a-1_ATAAT|ATTGA_ATAAT|ATTGA	58	464
8d301a13-b5d5-4b54-9716-bc7d62410a60	SAMN25989170	Sep-16	pat	2037775	2037775_14	NA	NA	NA	NA	NA			Patient	AM1	acute med	Kpne-ST-1828	KPC-2	18065	3	IncFIB|IncFII|IncR	16	IS1A|IS1R|IS1X3|IS1X4|IS5075|IS6100|ISEc33|ISEc52|ISEcl1|ISKpn1|ISKpn21|ISKpn26|ISKpn31|ISKpn6|ISKpn7|ISKpn8	Tn4401a-1	ATTGA	ATTGA	103	93	7020-7118	Tn4401a	none	none	none	1	kpne	7	kpne_7	229	Tn4401a-1_ATTGA_ATTGA	76	342
8d6ee033-23d3-4a4d-a83a-71059c5e6a0c	SAMN25989169	Sep-16	env	1952345	1952345_14	NA	NA	NA	NA	NA	A38	AM1 Kitchen HWB Drain	HWB_drain	AM1	acute med	Eclo_newST_newAllele	KPC-2	62796	4	IncFIB|IncFII|IncHI2|IncHI2A	12	IS1B|IS26|IS30|IS5075|IS6100|ISKpn14|ISKpn25|ISKpn26|ISKpn31|ISKpn6|ISKpn7|ISKpn8	Tn4401a-1	ATTGA	ATTGA	84	83	7020-7118	Tn4401a	none	none	none	1	eclo	22	eclo_22	350	Tn4401a-1_ATTGA_ATTGA	65	448
8d740226-9f5b-415f-b18f-0e473b6d8a38	SAMN25989168	Aug-16	env	1952152	1952152_12	NA	NA	NA	NA	NA	A127	AM2 Beds 25 28 Shower Drain	Shower_bath_drain	AM2	acute med	Kpne-ST-2938	KPC-2	10353	4	Col|IncFIA|IncFIB|IncFII	16	IS186B|IS1A|IS1F|IS1N|IS1R|IS26|ISApu1|ISAs25|ISEc33|ISEc35|ISEc8|ISKpn21|ISKpn6|ISKpn7|ISKpn8|ISPpu12	Tn4401a-unknown	ATTGA|GTAAA	ATATA|GTAAA	127|37	113|31	7020-7118	Tn4401a	none	C2046S|C2081Y|A2088M|T2090Y|C2096Y|G2100S|C2102Y|A2105R|T2123Y|C2135Y|G2153R|T2155Y|C2164S|G2321R|C2330Y|T2453K|G2459R|C2462Y|A2469R|T2477Y|C2483S|T2489Y|G2501K|G2510R|C2528Y|G2531R|A2532R|C2537Y|C2546Y|T2554Y|C2555M|C2556S|C2558S|A2567R|G2583R|C2586Y|G2588S|C2589Y|C2596S|A2597R|A2607R|A2609R|T2618Y|A2621R|A2626R|G2628R|A2666R|C2675Y|C2684Y|A2694M|T2696Y|C2705S|T2708K|A2716R|A2717R|C2747Y|T2760W|…	C204,G96|C202,T103|A203,C93|T203,C94|C203,T88|G200,C90|C204,T87|A202,G88|T202,C120|C192,T112|G182,A105|T180,C110|C177,G100|G172,A45|C170,T46|T158,G43|G162,A41|C157,T43|A155,G50|T154,C53|C157,G57|T165,C58|G155,T57|G160,A59|C162,T53|G162,A52|A164,G53|C162,T53|C155,T50|T150,C45|C154,A45|C157,G45|C157,G45|A174,G74|G176,A57|C181,T53|G181,C56|C186,T55|C181,G55|A183,G55|A179,G73|A181,G74|T181,C73|A179,G…	unknown	kpne	10	kpne_10	103	Tn4401a-unknown_ATTGA|GTAAA_ATATA|GTAAA	9	186
8d793397-9de5-4b23-a797-4ceee0c6b5c7	SAMN25989167	Aug-16	env	1952166	1952166_12	NA	NA	NA	NA	NA	T77	W3W4 Dom Rm Mop Sink lower	Mop_sink	W3_W4	cardiac	Koxy-ST-50	KPC-2	10411	5	IncFIB|IncFII|IncHI2|IncHI2A|IncN	9	IS1S|IS5075|IS6100|IS903B|ISEcl1|ISKpn21|ISKpn6|ISKpn7|Tn5403	Tn4401a-1	AGTTG	AGTTG	170	139	7020-7118	Tn4401a	none	none	none	1	koxy	NA	koxy_NA	277	Tn4401a-1_AGTTG_AGTTG	66	627
8db9d160-f618-4f5b-8ffd-e8d2c57c61f9	SAMN25989166	Sep-16	pat	2037775	2037775_11	NA	NA	NA	NA	NA			Patient	AM1	acute med	Kpne-ST-1828	KPC-2	18065	3	IncFIB|IncFII|IncR	14	IS1R|IS1X3|IS1X4|IS5075|IS6100|ISEc33|ISEcl1|ISKpn1|ISKpn21|ISKpn26|ISKpn31|ISKpn6|ISKpn7|ISKpn8	Tn4401a-1	ATTGA	ATTGA	109	123	7020-7118	Tn4401a	none	none	none	1	kpne	7	kpne_7	229	Tn4401a-1_ATTGA_ATTGA	76	566
8df1da3e-bd30-4923-86e9-5b302c8242f8	SAMN25989165	Aug-16	env	1952077	1952077_13	NA	NA	NA	NA	NA	F95	W46 Bed 4 Shower Drain	Shower_bath_drain	W46	geratology	Cfre-ST-114	KPC-2	78745	2	IncFIB|IncN	6	IS1A|IS1B|ISKpn31|ISKpn6|ISKpn7|ISSen4	Tn4401a-1	ATTGA	ATTGA	107	94	7020-7118	Tn4401a	none	none	none	1	cfre	3	cfre_3	168	Tn4401a-1_ATTGA_ATTGA	84	310
8e370593-4293-42fa-98bb-af877e1ef0e2	SAMN25989164	Dec-16	env	1954801	1954801_11	NA	NA	NA	NA	NA	T43	W4 Treatment Rm CHWB Drain	CHWB	W4	cardiac	Eclo-ST-32	KPC-2	25582	3	IncFIB|IncFII|IncR	13	IS186B|IS1X4|IS26|IS5075|ISKpn21|ISKpn26|ISKpn31|ISKpn34|ISKpn6|ISKpn7|ISSen3|ISSen4|ISSpu2	Tn4401a-1	ATTGA	ATTGA	119	129	7020-7118	Tn4401a	none	none	none	1	eclo	19	eclo_19	354	Tn4401a-1_ATTGA_ATTGA	76	266
8e481e77-4a8b-4704-bc25-d48b2dbd8c0d	SAMN25989163	Oct-16	env	1953142	1953142_15	NA	NA	NA	NA	NA	F88	W46 Bed 3 CHWB Drain	CHWB	W46	geratology	Cfre_newST_newAllele	KPC-2	99918	2	IncFII|IncR	10	IS102|IS1B|IS1X4|IS3|IS30H|IS5075|ISKpn31|ISKpn6|ISKpn7|ISSen4	Tn4401a-1	ATTGA	ATTGA	91	95	7020-7118	Tn4401a	none	none	none	1	cfre	11	cfre_11	166	Tn4401a-1_ATTGA_ATTGA	92	98
8e5e0117-3b39-437a-b724-8102d0eac812	SAMN25989162	Jan-16	env	2001365	2001365_15	NA	NA	NA	NA	NA	F1	REGEN Kitchen HWB	HWB_drain	W45_W46	geratology	Kpne-ST-10	KPC-2	18395	3	IncFIA|IncFIB|IncFII	13	IS186B|IS1B|IS1X2|IS4321L|IS903B|ISKpn14|ISKpn25|ISKpn28|ISKpn31|ISKpn34|ISKpn6|ISKpn7|ISSen3	Tn4401a-1	ATTGA	ATTGA	90	71	7020-7118	Tn4401a	none	none	none	1	kpne	13	kpne_13	24	Tn4401a-1_ATTGA_ATTGA	46	215
8e6e5559-889f-453a-ac62-67b5e18b2b39	SAMN25989161	Mar-16	env	1950365	1950365_11	NA	NA	NA	NA	NA	T33	W3 Dirty Util Sluice	Sluice_sluice_sink	W3	cardiac	Citrobacter freundii (GCA_001022155) CAV1321	KPC-2	9907	4	IncFIB|IncFII|IncN|IncR	18	IS1A|IS1B|IS1R|IS1X2|IS1X3|IS30|IS5075|IS5708|IS6100|IS903B|ISCfr1|ISEc33|ISEc36|ISKpn25|ISKpn31|ISKpn6|ISKpn7|ISSen4	Tn4401a-1	ATTAA|ATTGA|TTGTG	ATTAA|ATTGA|TTGTG	19|71|14	61|22|13	7020-7118	Tn4401a	none	none	none	1	cfre	9	cfre_9	894	Tn4401a-1_ATTAA|ATTGA|TTGTG_ATTAA|ATTGA|TTGTG	72	288
8e990ca6-d96c-48ce-9ebf-4ef19bd3d4c5	SAMN25989160	Oct-16	env	1952944	1952944_14	NA	NA	NA	NA	NA	T7	W3W4 Dom Rm CHWB Drain	CHWB	W3_W4	cardiac	Eclo-ST-32	KPC-2	22615	5	IncFIB|IncFII|IncHI2|IncHI2A|IncR	14	IS102|IS1247|IS1B|IS1X4|IS6100|ISEcl1|ISEhe3|ISKpn14|ISKpn26|ISKpn31|ISKpn6|ISKpn7|ISKpn8|ISSen4	Tn4401a-1	ATTGA	ATTGA	246	220	7020-7118	Tn4401a	none	none	none	1	eclo	13	eclo_13	440	Tn4401a-1_ATTGA_ATTGA	69	39
8eca1f27-69ca-424b-a962-f18b5b22c4de	SAMN25989159	Oct-16	env	1953322	1953322_15	NA	NA	NA	NA	NA	F76	W45 Beds 8 11 HWB Drain	HWB_drain	W45	geratology	Eclo-ST-190	KPC-2	10058	3	IncFIB|IncHI2|IncHI2A	9	IS1X2|IS6100|IS903B|ISEhe3|ISKpn20|ISKpn26|ISKpn6|ISKpn7|ISKpn8	Tn4401a-1	AGTTG	AGTTG	112	128	7020-7118	Tn4401a	none	none	none	1	eclo	14	eclo_14	290	Tn4401a-1_AGTTG_AGTTG	79	672
8ee673cf-4c31-4f82-a857-3a57611c2bba	SAMN25989158	Oct-16	env	1953394	1953394_24	NA	NA	NA	NA	NA	T15	W3 Side Rm 3 HWB Drain	HWB_drain	W3	cardiac	Kpne-ST-253	KPC-2	20641	3	IncFIB|IncFII|IncR	15	IS1A|IS1B|IS1F|IS5|IS5075|ISKpn1|ISKpn14|ISKpn21|ISKpn24|ISKpn25|ISKpn31|ISKpn6|ISKpn7|ISKpn8|ISSty2	Tn4401a-1	ATTGA	ATTGA	158	134	7020-7118	Tn4401a	none	none	none	1	kpne	45	kpne_45	46	Tn4401a-1_ATTGA_ATTGA	76	279
8f853058-8139-469c-a1e8-fdb6087a7b46	SAMN25989157	Jul-16	env	1951064	1951064_12	NA	NA	NA	NA	NA	F45	W45 Drug Room CHWB Drain	CHWB	W45	geratology	Eclo-ST-32	KPC-2	39539	2	IncFIB|IncFII	10	IS1R|IS1X4|IS6100|IS903B|ISEhe3|ISKpn14|ISKpn25|ISKpn31|ISKpn6|ISKpn7	Tn4401a-1	ATTGA	ATTGA	90	76	7020-7118	Tn4401a	none	none	none	1	eclo	10	eclo_10	780	Tn4401a-1_ATTGA_ATTGA	61	604
8fa1e866-f630-4c61-aef0-c4e86fa8d3dd	SAMN25989156	Dec-16	env	1954187	1954187_11	NA	NA	NA	NA	NA	A5	AM1 Bed 1 Shower Drain	Shower_bath_drain	AM1	acute med	Kpne-ST-268	KPC-2	18012	2	IncFIB|IncFII	10	IS6100|IS903B|ISEcl1|ISKpn1|ISKpn2|ISKpn28|ISKpn31|ISKpn34|ISKpn6|ISKpn7	Tn4401a-1	ATTGA	ATTGA	90	86	7020-7118	Tn4401a	none	none	none	1	kpne	1	kpne_1	563	Tn4401a-1_ATTGA_ATTGA	61	752
8fbfea31-aa2b-4734-9b4b-004f4261ef7d	SAMN25989155	Nov-16	pat	2048441	2048441_13	Screen	CMFT Rapid PCR (Cepheid) CPE Screen	KLEBSIELLA PNEUMONIAE	Ertapenem	R			Patient	AM2	acute med	Kpne-ST-268	KPC-2	18012	2	IncFIB|IncFII	13	IS1F|IS6100|IS903B|ISEc9|ISEcl1|ISKpn1|ISKpn2|ISKpn26|ISKpn28|ISKpn31|ISKpn34|ISKpn6|ISKpn7	Tn4401a-1	ATTGA	ATTGA	98	92	7020-7118	Tn4401a	none	none	none	1	kpne	1	kpne_1	621	Tn4401a-1_ATTGA_ATTGA	61	533
8fd09146-c38b-4653-8161-1fab1a375353	SAMN25989154	Aug-16	pat	2033262	2033262_13	Screen	CMFT in house PCR (TaqMan) CPE Screen	ENTEROBACTER CLOACAE	Ertapenem	R			Patient	AM2	acute med	Kpne-ST-841	KPC-2	42656	3	IncFIB|IncFII|IncR	12	IS102|IS186B|IS1X4|IS26|ISEc36|ISKpn24|ISKpn28|ISKpn34|ISKpn6|ISKpn7|ISPpu12|ISSpu2	Tn4401a-1	ATTGA	ATATA	81	52	7020-7118	Tn4401a	none	none	none	1	kpne	29	kpne_29	112	Tn4401a-1_ATTGA_ATATA	76	68
8fd52960-168b-4724-b05c-07b8400d670d	SAMN25989153	Dec-16	env	1954404	1954404_12	NA	NA	NA	NA	NA	A13	AM1 Beds 3 6 Shower Drain	Shower_bath_drain	AM1	acute med	Kpne-ST-252	KPC-2	17024	2	IncFIB|IncFII	13	IS1A|IS1B|IS1F|IS1X4|IS5075|IS6100|ISEc22|ISKpn14|ISKpn24|ISKpn31|ISKpn6|ISKpn7|ISSen4	Tn4401a-1	ATTGA	ATTGA	77	77	7020-7118	Tn4401a	none	none	none	1	kpne	9	kpne_9	572	Tn4401a-1_ATTGA_ATTGA	61	277
8fe285c4-d2ab-4b95-a91b-a9528c51e408	SAMN25989152	Oct-16	env	1951911	1951911_12	NA	NA	NA	NA	NA	A90	AM2 Beds 17 20 Shower Drain	Shower_bath_drain	AM2	acute med	Eclo-ST-32	KPC-2	54158	5	IncFIB|IncFII|IncHI2|IncHI2A|IncR	16	IS102|IS1247|IS1B|IS1R|IS1X4|IS4321R|IS5075|ISEcl1|ISEhe3|ISKpn14|ISKpn26|ISKpn31|ISKpn6|ISKpn7|ISKpn8|ISSen4	Tn4401a-1	ATTGA	ATTGA	220	237	7020-7118	Tn4401a	none	none	none	1	eclo	13	eclo_13	439	Tn4401a-1_ATTGA_ATTGA	69	26
90152cc6-f992-452a-a701-acf98ab64fca	SAMN25989151	Mar-16	env	1950359	1950359_13	NA	NA	NA	NA	NA	T44	W4 Treatment Rm Utility Sink	Utility_sink	W3	cardiac	Eclo-ST-252	KPC-2	59318	4	IncFIB|IncN|IncR|IncX3	10	IS1R|IS1X2|IS1X4|IS26|IS5075|IS6100|IS903B|ISKpn6|ISKpn7|ISKpn8	Tn4401a-1	TTGTG	TTGTG	67	64	7020-7118	Tn4401a	none	none	none	1	eclo	9	eclo_9	693	Tn4401a-1_TTGTG_TTGTG	86	547
90397938-54d9-4f06-ab7b-70b871c6aecd	SAMN25989150	Sep-16	pat	2035766	2035766_14	Screen	CMFT in house PCR (TaqMan) CPE Screen	KLEBSIELLA PNEUMONIAE	Meropenem	R			Patient	AM1	acute med	Kpne-ST-252	KPC-2	17024	2	IncFIB|IncFII	12	IS1A|IS1F|IS1X4|IS5075|IS6100|ISEc22|ISKpn14|ISKpn24|ISKpn31|ISKpn6|ISKpn7|ISSen4	Tn4401a-1	ATTGA	ATTGA	41	54	7020-7118	Tn4401a	none	none	none	1	kpne	9	kpne_9	537	Tn4401a-1_ATTGA_ATTGA	61	322
903dee3d-5cd2-4662-b51c-c691d6aeaa22	SAMN25989149	Oct-16	env	1952891	1952891_15	NA	NA	NA	NA	NA	F142	W46 Beds 12 15 Shower Drain	Shower_bath_drain	W46	geratology	Kpne-ST-11	KPC-2	22193	2	IncFIB|IncFII	12	IS1B|IS1R|IS26|IS6100|ISEc9|ISKpn14|ISKpn18|ISKpn26|ISKpn6|ISKpn7|ISKpn8|Tn5403	Tn4401a-1	AATAT	AATAT	45	45	7020-7118	Tn4401a	none	none	none	1	kpne	11	kpne_11	7	Tn4401a-1_AATAT_AATAT	61	419
90510a16-2c8e-47ca-9b1f-38a97b3e651a	SAMN25989148	Oct-16	env	1953233	1953233_13	NA	NA	NA	NA	NA	T43	W4 Treatment Rm CHWB Drain	CHWB	W4	cardiac	Eclo-ST-252	KPC-2	44591	5	IncFIB|IncFII|IncN|IncR|IncX3	7	IS1R|IS1X4|IS5075|IS6100|ISKpn6|ISKpn7|ISKpn8	Tn4401a-1	TTGTG	TTGTG	160	146	7020-7118	Tn4401a	none	none	none	1	eclo	9	eclo_9	691	Tn4401a-1_TTGTG_TTGTG	73	599
907bb295-b8b5-4311-a249-2cba9bc60339	SAMN25989147	Oct-16	env	1952862	1952862_11	NA	NA	NA	NA	NA	F99	W46 Bed 5 Shower Drain	Shower_bath_drain	W46	geratology	Kpne-ST-2938	KPC-2	29801	4	Col|IncFIA|IncFIB|IncFII	19	IS186B|IS1A|IS1B|IS1F|IS1N|IS1R|IS1X2|IS26|IS903B|ISApu1|ISAs25|ISEc33|ISEc35|ISEc8|ISKpn21|ISKpn6|ISKpn7|ISKpn8|ISPpu12	Tn4401a-unknown	ATTGA	ATATA	132	116	7020-7118	Tn4401a	none	C2046S|C2081Y|A2088M|T2090Y|C2096Y|G2100S|C2102Y|A2105R|T2123Y|C2135Y|G2153R|T2155Y|C2164S|T2291Y|C2299Y|G2303R|G2306R|C2312S|G2321R|C2330Y|A2338R|T2339Y|G2348R|T2351Y|T2453K|G2459R|C2462Y|A2469R|T2477Y|C2483S|T2489Y|G2501K|G2510R|C2528Y|G2531R|A2532R|C2537Y|C2546Y|T2554Y|C2555M|C2556S|C2558S|A2567R|G2583R|C2586Y|G2588S|C2589Y|C2596S|A2597R|A2607R|A2609R|T2618Y|A2621R|A2626R|G2628R|A2666R|C2675Y|…	C135,G82|C139,T90|A140,C72|T138,C69|C136,T69|G128,C68|C128,T68|A130,G70|T127,C101|C125,T99|G116,A92|T117,C95|C115,G94|T100,C24|C100,T23|G107,A25|G102,A25|C100,G28|G105,A30|C110,T31|A107,G18|T106,C21|G102,A22|T104,C22|T102,G38|G101,A39|C100,T39|A97,G41|T88,C46|C91,G48|T95,C51|G90,T50|G90,A53|C93,T43|G97,A42|A97,G42|C96,T42|C98,T40|T92,C37|C94,A35|C91,G36|C94,G37|A93,G71|G105,A59|C101,T60|G103,C60|…	unknown	kpne	10	kpne_10	98	Tn4401a-unknown_ATTGA_ATATA	9	162
908409bd-de5f-4826-a252-d6f2cc185a00	SAMN25989146	Oct-16	env	1953310	1953310_15	NA	NA	NA	NA	NA	F46	W45 Drug Room Utility Sink	Utility_sink	W45	geratology	Eclo-ST-32	KPC-2	42070	2	IncFIB|IncFII	11	IS1R|IS1X4|IS5|IS5075|IS903B|ISEc9|ISKpn14|ISKpn25|ISKpn31|ISKpn6|ISKpn7	Tn4401a-1	ATTGA	ATTGA	128	110	7020-7118	Tn4401a	none	none	none	1	eclo	10	eclo_10	770	Tn4401a-1_ATTGA_ATTGA	61	585
90a172bb-c51d-4c74-bf80-7c2294368344	SAMN25989145	Sep-16	pat	2037112	2037112_11	Screen	CMFT in house PCR (TaqMan) CPE Screen	KLEBSIELLA PNEUMONIAE	Ertapenem	R			Patient	W3	cardiac	Kpne-ST-11	KPC-2	17710	3	IncFIB|IncFII|IncR	16	IS102|IS1A|IS1R|IS5075|IS6100|IS903B|ISEc9|ISEcl1|ISKpn1|ISKpn14|ISKpn18|ISKpn28|ISKpn31|ISKpn6|ISKpn7|ISSen4	Tn4401a-1	ATTGA	ATTGA	125	147	7020-7118	Tn4401a	none	none	none	1	kpne	11	kpne_11	502	Tn4401a-1_ATTGA_ATTGA	76	92
90e0600f-0af4-4c05-810c-e94c3b1a6475	SAMN25989144	Oct-16	env	1953309	1953309_15	NA	NA	NA	NA	NA	F45	W45 Drug Room CHWB Drain	CHWB	W45	geratology	Eclo-ST-32	KPC-2	26967	2	IncFIB|IncFII	11	IS1R|IS1X4|IS5|IS5075|IS6100|IS903B|ISKpn14|ISKpn25|ISKpn31|ISKpn6|ISKpn7	Tn4401a-1	ATTGA	ATTGA	87	104	7020-7118	Tn4401a	none	none	none	1	eclo	10	eclo_10	718	Tn4401a-1_ATTGA_ATTGA	61	581
9101d24a-f449-408f-96b9-576c687f3293	SAMN25989143	Nov-16	env	1953540	1953540_15	NA	NA	NA	NA	NA	T43	W4 Treatment Rm CHWB Drain	CHWB	W4	cardiac	Eclo-ST-252	KPC-2	59317	5	IncFIB|IncFII|IncN|IncR|IncX3	6	IS1X4|IS5075|IS6100|ISKpn6|ISKpn7|ISKpn8	Tn4401a-1	TTGTG	TTGTG	160	148	7020-7118	Tn4401a	none	none	none	1	eclo	9	eclo_9	693	Tn4401a-1_TTGTG_TTGTG	73	704
91049565-0a3b-4f04-8f0c-9c91da068e25	SAMN25989142	Sep-16	pat	2037822	2037822_25	Screen	CMFT in house PCR (TaqMan) CPE Screen	KLEBSIELLA PNEUMONIAE	Meropenem	R			Patient	W45	geratology	Kpne-ST-1828	KPC-2	18065	3	IncFIB|IncFII|IncR	15	IS1A|IS1R|IS1X3|IS1X4|IS5075|IS6100|ISEc33|ISEcl1|ISKpn1|ISKpn21|ISKpn26|ISKpn31|ISKpn6|ISKpn7|ISKpn8	Tn4401a-1	ATTGA	ATTGA	113	126	7020-7118	Tn4401a	none	none	none	1	kpne	7	kpne_7	229	Tn4401a-1_ATTGA_ATTGA	76	345
910a813f-8558-4c3b-b7af-73fc49e7ce9f	SAMN25989141	Dec-16	env	1954878	1954878_11	NA	NA	NA	NA	NA	F138	W46 Beds 16 19 Shower Drain	Shower_bath_drain	W46	geratology	Eclo-ST-88	KPC-2	23817	6	IncFIA|IncFIB|IncFII|IncHI2|IncHI2A|IncR	12	IS1B|IS1X2|IS1X4|IS30|IS5075|ISCfr1|ISEc36|ISKpn14|ISKpn31|ISKpn6|ISKpn7|ISKpn8	Tn4401a-unknown	ATTGA	ATTGA	123	149	7020-7118	Tn4401a	C4121T	none	none	unknown	eclo	2	eclo_2	916	Tn4401a-unknown_ATTGA_ATTGA	51	427
91125f84-1ded-4094-88da-0161cd0d4691	SAMN25989140	Dec-16	env	1954882	1954882_11	NA	NA	NA	NA	NA	F142	W46 Beds 12 15 Shower Drain	Shower_bath_drain	W46	geratology	Kpne-ST-11	KPC-2	22767	2	IncFIB|IncFII	11	IS1B|IS26|IS6100|ISEc9|ISKpn14|ISKpn18|ISKpn26|ISKpn6|ISKpn7|ISKpn8|Tn5403	Tn4401a-1	AATAT	AATAT	43	36	7020-7118	Tn4401a	none	none	none	1	kpne	11	kpne_11	911	Tn4401a-1_AATAT_AATAT	61	455
9112e73a-7ca3-4510-8084-cf7d38007ef3	SAMN25989139	Sep-16	env	1952699	1952699_13	NA	NA	NA	NA	NA	F45	W45 Drug Room CHWB Drain	CHWB	W45	geratology	Eclo-ST-32	KPC-2	25447	2	IncFIB|IncFII	9	IS1R|IS1X4|IS5|IS903B|ISKpn14|ISKpn25|ISKpn31|ISKpn6|ISKpn7	Tn4401a-1	ATTGA	ATTGA	162	179	7020-7118	Tn4401a	none	none	none	1	eclo	10	eclo_10	777	Tn4401a-1_ATTGA_ATTGA	61	594
9130888c-0ccb-4da9-b001-8b5646d69446	SAMN25989138	Oct-16	env	1953174	1953174_12	NA	NA	NA	NA	NA	F142	W46 Beds 12 15 Shower Drain	Shower_bath_drain	W46	geratology	Kpne-newST	KPC-2	17966	3	IncFIA|IncFIB|IncFII	14	IS186B|IS1A|IS1B|IS1F|IS26|IS5075|IS903B|ISEc33|ISKpn21|ISKpn31|ISKpn6|ISKpn7|ISKpn8|ISSen4	Tn4401a-1	ATTGA	ATTGA	60	86	7020-7118	Tn4401a	none	none	none	1	kpne	22	kpne_22	8	Tn4401a-1_ATTGA_ATTGA	46	171
916e0e20-2aeb-4b26-9ae4-ea25c62680a6	SAMN25989137	Nov-16	env	1953954	1953954_14	NA	NA	NA	NA	NA	T10	W3 Day Rm CHWB Drain	CHWB	W3	cardiac	Eclo-ST-87	KPC-2	8466	3	IncFIB|IncHI2|IncHI2A	13	IS1X4|IS5075|IS6100|IS629|IS903B|ISEcl1|ISKox1|ISKpn21|ISKpn26|ISKpn6|ISKpn7|ISKpn8|ISSen4	unknown-1	AGTTG	AGTTG	107	117	1493-1515|7020-7118	unknown	none	none	none	1	eclo	20	eclo_20	312	unknown-1_AGTTG_AGTTG	79	690
9178b073-59d9-4541-a441-d47a6ed2f803	SAMN25989136	Sep-16	pat	2035766	2035766_15	Screen	CMFT in house PCR (TaqMan) CPE Screen	KLEBSIELLA PNEUMONIAE	Meropenem	R			Patient	AM1	acute med	Kpne-ST-252	KPC-2	17024	2	IncFIB|IncFII	13	IS1A|IS1B|IS1F|IS1X4|IS5075|IS6100|ISEc22|ISKpn14|ISKpn24|ISKpn31|ISKpn6|ISKpn7|ISSen4	Tn4401a-1	ATTGA	ATTGA	46	47	7020-7118	Tn4401a	none	none	none	1	kpne	9	kpne_9	561	Tn4401a-1_ATTGA_ATTGA	61	277
9203204a-4b2a-47fd-b2d7-f6cd1f63ceb3	SAMN25989135	Sep-16	env	1952779	1952779_13	NA	NA	NA	NA	NA	F74	W45 Beds 12 15 Shower Drain	Shower_bath_drain	W45	geratology	Cfre-ST-114	KPC-2	76889	2	IncFIB|IncN	9	IS1B|IS30|IS6100|ISCfr1|ISEc36|ISKpn31|ISKpn6|ISKpn7|ISSen4	Tn4401a-1	ATTGA	ATTGA	83	94	7020-7118	Tn4401a	none	none	none	1	cfre	3	cfre_3	848	Tn4401a-1_ATTGA_ATTGA	84	461
92158e18-5ac1-4e82-92ff-64d4588fda93	SAMN25989134	Nov-16	env	1953632	1953632_15	NA	NA	NA	NA	NA	A17	AM1 Beds 7 10 Shower Drain	Shower_bath_drain	AM1	acute med	Kpne-ST-461	KPC-2	28661	3	IncFIB|IncFII|IncR	16	IS1A|IS1X4|IS26|IS4321L|IS903B|ISKpn1|ISKpn14|ISKpn21|ISKpn28|ISKpn31|ISKpn34|ISKpn6|ISKpn7|ISKpn8|ISSen4|ISSty2	Tn4401a-unknown	ATTGA	ATTGA	99	93	7020-7118	Tn4401a	T6736A	none	none	unknown	kpne	24	kpne_24	38	Tn4401a-unknown_ATTGA_ATTGA	76	373
923ea0f6-5673-4f5a-94e6-96c94b2b0222	SAMN25989133	Nov-16	env	1953643	1953643_11	NA	NA	NA	NA	NA	A25	AM1 Beds 17 20 Shower Drain	Shower_bath_drain	AM1	acute med	Kpne-ST-11	KPC-2	22489	2	IncFIB|IncFII	12	IS1B|IS1R|IS26|IS6100|ISEc9|ISKpn14|ISKpn18|ISKpn26|ISKpn6|ISKpn7|ISKpn8|Tn5403	Tn4401a-1	AATAT	AATAT	48	67	7020-7118	Tn4401a	none	none	none	1	kpne	11	kpne_11	7	Tn4401a-1_AATAT_AATAT	61	419
924bb0a2-0737-48b4-9dbd-80c8743af681	SAMN25989132	Jul-16	env	1951202	1951202_14	NA	NA	NA	NA	NA	F138	W46 Beds 16 19 Shower Drain	Shower_bath_drain	W46	geratology	Cfre-ST-22	KPC-2	20222	3	IncFIA|IncFIB|IncFII	9	IS30|IS3000|ISEc33|ISEc36|ISKpn14|ISKpn26|ISKpn31|ISKpn6|ISKpn7	Tn4401a-1	ATTGA	ATTGA	168	147	7020-7118	Tn4401a	none	none	none	1	cfre	2	cfre_2	204	Tn4401a-1_ATTGA_ATTGA	46	728
92600de2-14e0-49e6-a102-e369c99f78bf	SAMN25989131	Oct-16	env	1952986	1952986_15	NA	NA	NA	NA	NA	A70	AM2 Bed 1 Shower Drain	Shower_bath_drain	AM2	acute med	Kpne-ST-1828	KPC-2	18065	3	IncFIB|IncFII|IncR	16	IS1A|IS1R|IS1X3|IS1X4|IS5075|IS6100|ISEc33|ISEc52|ISEcl1|ISKpn1|ISKpn21|ISKpn26|ISKpn31|ISKpn6|ISKpn7|ISKpn8	Tn4401a-1	ATTGA	ATTGA	118	124	7020-7118	Tn4401a	none	none	none	1	kpne	7	kpne_7	229	Tn4401a-1_ATTGA_ATTGA	76	342
9270cf85-6404-4e64-87a9-99c290ec17cf	SAMN25989130	Aug-16	pat	2215455	2215455_11	Screen	CMFT Rapid PCR (Cepheid) CPE Screen	KLEBSIELLA PNEUMONIAE	Meropenem	R			Patient	AM1	acute med	Kpne-ST-252	KPC-2	17024	2	IncFIB|IncFII	13	IS1A|IS1B|IS1F|IS1X4|IS5075|IS6100|ISEc22|ISKpn14|ISKpn24|ISKpn31|ISKpn6|ISKpn7|ISSen4	Tn4401a-1	ATTGA	ATTGA	75	92	7020-7118	Tn4401a	none	none	none	1	kpne	9	kpne_9	550	Tn4401a-1_ATTGA_ATTGA	61	277
92a2d366-3839-4dd7-b416-e1b88c6a54e9	SAMN25989129	Nov-16	env	1954039	1954039_15	NA	NA	NA	NA	NA	F143	W46 Beds 8 11 CHWB Drain	CHWB	W46	geratology	Kpne-ST-34	KPC-2	18806	3	IncFIA|IncFIB|IncFII	9	IS1F|IS903B|ISKpn14|ISKpn21|ISKpn28|ISKpn31|ISKpn6|ISKpn7|ISSen4	Tn4401a-1	ATTGA	ATTGA	80	74	7020-7118	Tn4401a	none	none	none	1	kpne	30	kpne_30	111	Tn4401a-1_ATTGA_ATTGA	46	540
92f319c3-d565-4c9b-bbf5-9d308e548e48	SAMN25989128	Oct-16	env	1953178	1953178_15	NA	NA	NA	NA	NA	F146	W46 Beds 8 11 Shower Drain	Shower_bath_drain	W46	geratology	Kpne-newST	KPC-2	17634	2	IncFIB|IncFII	11	IS1A|ISEc14|ISEc52|ISEcl1|ISKpn14|ISKpn21|ISKpn26|ISKpn31|ISKpn6|ISKpn7|ISSen4	Tn4401a-1	ATTGA	ATTGA	82	96	7020-7118	Tn4401a	none	none	none	1	kpne	38	kpne_38	381	Tn4401a-1_ATTGA_ATTGA	61	406
92f68bc0-f8a2-4b4b-b0f5-bb9686da7fc5	SAMN25989127	Oct-16	env	1953215	1953215_24	NA	NA	NA	NA	NA	A127	AM2 Beds 25 28 Shower Drain	Shower_bath_drain	AM2	acute med	Cfre-ST-114	KPC-2	103817	2	IncFIB|IncN	10	IS1A|IS1B|IS6100|IS903B|ISCfr1|ISEc36|ISKpn31|ISKpn6|ISKpn7|ISSen4	Tn4401a-1	ATTGA	ATTGA	122	110	7020-7118	Tn4401a	none	none	none	1	cfre	3	cfre_3	851	Tn4401a-1_ATTGA_ATTGA	84	307
933b47e2-74df-413a-bc1e-5367c28e93e5	SAMN25989126	Jan-16	env	2001397	2001397_11	NA	NA	NA	NA	NA	T65	W4 Dirty Util Sluice	Sluice_sluice_sink	W4	cardiac	Eclo-ST-252	KPC-2	54990	7	IncFIB|IncFII|IncHI2|IncHI2A|IncN|IncR|IncX3	9	IS186B|IS1X4|IS5075|IS6100|IS903B|ISEc36|ISKpn6|ISKpn7|ISKpn8	Tn4401a-1	TTGTG	TTGTG	143	114	7020-7118	Tn4401a	none	none	none	1	eclo	9	eclo_9	705	Tn4401a-1_TTGTG_TTGTG	68	270
93611894-909a-43e5-8823-b043f17e47a9	SAMN25989125	Sep-16	pat	2040014	2040014_11	Screen	CMFT in house PCR (TaqMan) CPE Screen	KLEBSIELLA PNEUMONIAE	Ertapenem	R			Patient	AM2	acute med	Kpne-ST-252	KPC-2	17024	2	IncFIB|IncFII	13	IS1A|IS1B|IS1F|IS1X4|IS5075|IS6100|ISEc22|ISKpn14|ISKpn24|ISKpn31|ISKpn6|ISKpn7|ISSen4	Tn4401a-1	ATTGA	ATTGA	70	45	7020-7118	Tn4401a	none	none	none	1	kpne	9	kpne_9	558	Tn4401a-1_ATTGA_ATTGA	61	277
94081292-dfbb-45d3-b509-f306e2b8e59b	SAMN25989124	Sep-16	env	1952485	1952485_22	NA	NA	NA	NA	NA	F114	W46 Drug Room Utility Sink	Utility_sink	W46	geratology	Eclo-ST-32	KPC-2	8427	4	IncFII|IncHI2|IncHI2A|IncR	12	IS1F|IS1X4|IS5075|IS903B|ISEc33|ISEc9|ISEcl1|ISKpn26|ISKpn6|ISKpn7|ISSen4|Tn5403	unknown-1	AGTTG	AGTTG	122	131	861-1554|7020-7118	unknown	none	none	none	1	eclo	23	eclo_23	745	unknown-1_AGTTG_AGTTG	90	511
9411feae-55e3-4e75-8311-dc152878e568	SAMN25989123	Sep-16	pat	2035791	2035791_11	Screen	CMFT in house PCR (TaqMan) CPE Screen	KLEBSIELLA PNEUMONIAE	Ertapenem	R			Patient	AM1	acute med	Kpne-ST-252	KPC-2	17085	2	IncFIB|IncFII	11	IS1F|IS1X4|IS5075|IS6100|ISEc22|ISKpn14|ISKpn24|ISKpn31|ISKpn6|ISKpn7|ISSen4	Tn4401a-1	ATTGA	none	17	none	7020-7118	Tn4401a	none	none	none	1	kpne	9	kpne_9	590	Tn4401a-1_ATTGA_none	61	508
9468cf8d-2646-4344-8b63-ecc8d666bbfd	SAMN25989122	Oct-16	env	1953356	1953356_15	NA	NA	NA	NA	NA	A46	AM1 Bed 22 Shower Drain	Shower_bath_drain	AM1	acute med	Kpne-ST-321	KPC-2	25631	3	IncFIB|IncFII|IncR	12	IS102|IS1A|IS1B|IS1F|IS903B|ISEc33|ISEcl1|ISKpn1|ISKpn14|ISKpn6|ISKpn7|ISSen4	Tn4401a-1	ATTGA	ATTGA	118	118	7020-7118	Tn4401a	none	none	none	1	kpne	5	kpne_5	95	Tn4401a-1_ATTGA_ATTGA	76	78
946effc9-ed0f-4926-8015-58cbaf6a588b	SAMN25989121	Sep-16	env	1952797	1952797_11	NA	NA	NA	NA	NA	T62	W4 Shower Rm 2 Shower Drain	Shower_bath_drain	W4	cardiac	Cfre-ST-114	KPC-2	76889	2	IncFIB|IncN	10	IS1A|IS1B|IS30|IS6100|ISCfr1|ISEc36|ISKpn31|ISKpn6|ISKpn7|ISSen4	Tn4401a-1	ATTGA	ATTGA	169	152	7020-7118	Tn4401a	none	none	none	1	cfre	3	cfre_3	844	Tn4401a-1_ATTGA_ATTGA	84	299
946f8cb6-d293-4f9c-ad90-3689a78ee4fe	SAMN25989120	Dec-16	env	1954318	1954318_14	NA	NA	NA	NA	NA	T4	W3W4 M Staff WC HWB Drain	HWB_drain	W3_W4	cardiac	Kpne-ST-2938	KPC-2	30226	4	Col|IncFIA|IncFIB|IncFII	20	IS186B|IS1A|IS1B|IS1F|IS1N|IS1R|IS1X2|IS26|IS903|IS903B|ISApu1|ISAs25|ISEc33|ISEc35|ISEc8|ISKpn21|ISKpn6|ISKpn7|ISKpn8|ISPpu12	Tn4401a-unknown	ATTGA	ATATA	100	84	7020-7118	Tn4401a	none	C2046S|C2081Y|A2088M|T2090Y|C2096Y|G2100S|C2102Y|A2105R|T2123Y|C2135Y|G2153R|T2155Y|C2164S|T2291Y|C2299Y|G2303R|G2306R|C2312S|G2321R|C2330Y|A2338R|T2339Y|G2348R|T2351Y|T2364Y|T2366Y|G2369S|G2375R|T2382Y|T2453K|G2459R|C2462Y|A2469R|T2477Y|C2483S|T2489Y|G2501K|G2510R|C2528Y|G2531R|A2532R|C2537Y|C2546Y|T2554Y|C2555M|C2556S|C2558S|A2567R|G2583R|C2586Y|G2588S|C2589Y|C2596S|A2597R|A2607R|A2609R|T2618Y|…	C108,G67|C113,T82|A114,C59|T115,C56|C109,T58|G110,C57|C105,T56|A108,G58|T115,C70|C122,T65|G113,A65|T102,C66|C114,G68|T109,C22|C113,T23|G114,A23|G115,A23|C111,G26|G112,A28|C103,T29|A101,G27|T96,C27|G100,A27|T102,C26|T91,C20|T86,C20|G95,C20|G90,A19|T86,C21|T94,G33|G94,A33|C95,T30|A91,G38|T92,C37|C96,G42|T93,C43|G100,T42|G101,A45|C98,T31|G102,A32|A99,G31|C97,T33|C102,T32|T104,C28|C107,A28|C104,G28|C…	unknown	kpne	10	kpne_10	100	Tn4401a-unknown_ATTGA_ATATA	9	158
947ffefa-a8a9-4357-a14b-ac2d0433fa26	SAMN25989119	Oct-16	env	1953522	1953522_12	NA	NA	NA	NA	NA	A128	AM2 Drug Room HWB	HWB_drain	AM2	acute med	Eclo-ST-24	KPC-2	62968	4	ColRNAI|IncA/C2|IncFIB|IncFII	14	IS1326|IS1353|IS1A|IS1X4|ISCfr1|ISEc14|ISEc52|ISEc9|ISKpn14|ISKpn25|ISKpn26|ISKpn31|ISKpn6|ISKpn7	Tn4401a-1	ATTGA	ATTGA	103	85	7020-7118	Tn4401a	none	none	none	1	eclo	11	eclo_11	938	Tn4401a-1_ATTGA_ATTGA	36	139
[truncated: 713 more rows]
